# Supplementary material for: Shifts in ovine cardiopulmonary microRNA expression in late gestation and the perinatal period
Source: PLoS One. 2018 Sep 19;13(9):e0204038. doi: 10.1371/journal.pone.0204038 (PMC6145571; doi:10.1371/journal.pone.0204038)
Supplement: S1 Table — (XLSX) [file pone.0204038.s001.xlsx]

## Sheet: Legend
Prefix	Species
bta	bos taurus (cattle)
cfa	canis familiaris (dog)
eca	equus caballus (horse)
hsa	homo sapiens (human)
let	caenorhabitis elegans (worm)
mdo	monodelphis domestica (opossum)
mmu	mus musculus (mouse)
none	cross-species conserved miRNAs
oan	ornithorhynchus anatinus (platypus)
oar	ovis aries (sheep)
PC	sheep
rno	rattus norvegicus (rat)
ssc	sus scofra (pig)

## Sheet: cardiopulmonary sheep miRNome
miRNA ID	Nucleotide sequence	Chromosomal location
		Chromosome	Start	End	Strand
bta-let-7a_1ss12GA	TGAGGTAGTAGATTGTATAGTT	chrX	49398232	49398254	+
bta-let-7a_2ss12GT18TC	TGAGGTAGTAGTTTGTACAGTT	chr19	48603625	48603647	+
bta-let-7a-2-p3	TATCTCCCTTGATGTAATTCTA	chr15	32360631	32360653	-
bta-let-7b	TGAGGTAGTAGGTTGTGTGGTT	chr3	220572602	220572624	+
bta-let-7c	AACCATACAACCTACTACCTCA	chr1	138828327	138828349	-
bta-let-7d	AACTATGCAACCTACTACCTCT	chr2	27312392	27312414	-
bta-let-7e_R+1	TGAGGTAGGAGGTTGTATAGTT	chr14	56569739	56569761	+
bta-let-7i	AACAGCACAAACTACTACCTCA	chr3	156850226	156850248	-
bta-miR-1	ATACATACTTCTTTACATTCCA	chr13	54057816	54057838	-
bta-miR-100	CACAAGTTCGGATCTACGGGTT	chr15	32366161	32366183	-
bta-miR-101_R+1	CTTCAGTTATCACAGTACTGTA	chr1	40260672	40260694	-
bta-miR-103_1ss22GC	TGATAGCCCTGTACAATGCTGCT	chr22	10997802	10997825	-
bta-miR-105a	TCAAATGCTCAGACTCCTGTGGT	chrX	78724306	78724329	+
bta-miR-105a_1ss19G-	TCAAATGCTCAGACTCCTTGGT	chrX	78722115	78722137	+
bta-miR-106_R+1	AAAAGTGCTTACAGTGCAGGTAG	chrX	95607809	95607832	+
bta-miR-106b_R+1	TAAAGTGCTGACAGTGCAGATA	chr24	36272722	36272744	+
bta-mir-106-p3	TACTGCAATGCAAGCACTTCTT	chrX	95607844	95607866	+
bta-miR-10a_R-1	TACCCTGTAGATCCGAATTTGT	chr11	37458721	37458743	+
bta-mir-1225-p5	CCCCTGGGCCGTACCCAC	chr24	1606145	1606163	-
bta-miR-1249	TGAAGAAGGGGGGGAAGGGCGT	chr3	219641217	219641239	-
bta-miR-125a_R-1	TCCCTGAGACCCTTTAACCTGT	chr14	56570235	56570257	+
bta-miR-125b_R+1	CTCACAAGTTAGGGTCTCAGGGA	chr1	138775841	138775864	-
bta-miR-1271	CTTGGCACCTAGTAAGTACTCA	chr5	35319965	35319987	+
bta-mir-1271-p3	CCTGGCACATAGCAGGCACT	chr7	17009849	17009869	-
bta-miR-128_R+1	AAAAGAGACCGGTTCACTGTGA	chrUn_AMGL01127290	12438	12460	-
bta-miR-128_R+2	TCACAGTGAACCGGTCTCTTTCC	chr19	9630563	9630586	+
bta-mir-128-1-p5_4ss1CG9TA10AG19TC	GGGGGCCGAGGCACTGTCCGAGA	chr19	9630526	9630549	+
bta-miR-1291_L-1	GGCCCTGACTGAAGACCTGCAGT	chr3	137332643	137332666	+
bta-mir-1291-p3	TGGTTTCAAACAGAGGCCCAGA	chr3	137332680	137332702	+
bta-miR-1298	TACATCTGGACAGCCGAATGAA	chrX	113976966	113976988	-
bta-miR-1307_R+1	CCACGACCGACGCCACGCCGAGT	chr22	23063102	23063125	-
bta-mir-1307-p5	AGCCGGTCGAGGTCCGGTCGA	chr22	23063143	23063164	-
bta-miR-130a	CAGTGCAATGTTAAAAGGGCAT	chr15	78094207	78094229	+
bta-miR-133a_L-1R+1	TTGGTCCCCTTCAACCAGCTGT	chr23	34767350	34767372	+
bta-miR-1343*_L+1R+2	CCTCCTGGGGCCCGCACTCTCGC	chr15	63661558	63661581	+
bta-miR-135a	TATGGCTTTTTATTCCTATGTGA	chr19	48565265	48565288	+
bta-miR-135b	TCACATAGGAATGAAAAGCCATA	chr12	2511472	2511495	-
bta-miR-138_R+1	AGCTGGTGTTGTGAATCAGGCCGA	chr14	24341346	24341370	+
bta-miR-1388-5p_R+1	AGGACTGTCCAACCTGAGAATG	chr13	53226169	53226191	+
bta-miR-140_L-1R-5_1ss11TG	GGTTCTCCCCTGTGGT	chr20	16586551	16586567	-
bta-mir-140-p5	ACCACAGGGTAGAACC	chr2	208968966	208968982	+
bta-miR-141_R+1	GCCATCTTTACCAGACAGTGTTA	chr3	207450659	207450682	-
bta-miR-143_R-1	TGAGATGAAGCACTGTAGCTC	chr5	58323635	58323656	+
bta-miR-1434*_R+9	GTACATGATGACTAAAATTTCTTCACTTTGA	chr5	17596910	17596941	+
bta-miR-1434_L-5	AATCTAAGGTCTGAGG	chr4	61019062	61019078	+
bta-miR-145	GTCCAGTTTTCCCAGGAATCCCT	chr5	58325014	58325037	+
bta-miR-1468	TCAGCAAAACAGGCAAACGGAG	chrX	44017432	44017454	-
bta-miR-146a_R-2	TGAGAACTGAATTCCATAGGTT	chr5	69393815	69393837	+
bta-miR-146b	TGAGAACTGAATTCCATAGGCTGT	chr22	22232693	22232717	+
bta-miR-148a	TCAGTGCACTACAGAACTTTGT	chr4	69928761	69928783	+
bta-miR-148b	ACAAAGTTCTGTGATGCACTGA	chr3	132072621	132072643	-
bta-miR-151	CTAGACTGAAGCTCCTTGAGG	chr9	15872311	15872332	+
bta-miR-151*	TCGAGGAGCTCACAGTCTAGT	chr9	15872275	15872296	+
bta-miR-152_R-1	TCAGTGCATGACAGAACTTGG	chr11	37992736	37992757	+
bta-miR-153	GATCACTTTTGTGACTATGCAA	chr2	220218774	220218796	-
bta-miR-15b	TGTAAACCATGATGTGCTGCTA	chr1	225109735	225109757	-
bta-miR-17-3p_R+3	ACTGCAGTGAAGGCACTTGTAGC	chr10	66183133	66183156	+
bta-miR-17-5p_R-1	CAAAGTGCTTACAGTGCAGGTAG	chr10	66183096	66183119	+
bta-miR-181a_R-1	ACTCACCGACAGCGTTGAATGTT	chr3	11120594	11120617	-
bta-miR-184_R-2	TGGACGGAGAACTGATAAGG	chr18	24440152	24440172	+
bta-miR-186_R+1	AAGCCCAAAAGGAGAATTCTTTG	chr1	46412954	46412977	-
bta-miR-187_R+1	TCGTGTCTTGTGTTGCAGCCGGA	chr23	21514172	21514195	+
bta-miR-18a_R+1	TAAGGTGCATCTAGTGCAGATAG	chr10	66183231	66183254	+
bta-miR-18b_R-2	TAAGGTGCATCTAGTGCAGT	chrX	95607969	95607989	+
bta-miR-190b_R+1	CAACCCAATATCAAACATATCA	chr1	103069534	103069556	-
bta-miR-191_R-1	CAACGGAATCCCAAAAGCAGCT	chr19	50918777	50918799	+
bta-miR-193b_R-2	AACTGGCCCACAAAGTCCCGCT	chr24	13219159	13219181	+
bta-miR-194_R+1	TTCCACATGGAGTTGCTGTTACA	chr21	42430166	42430189	-
bta-mir-1940-p3	TATCAGCAGAGTCTTGCTTCATCAGAC	chr1	104527287	104527314	-
bta-miR-197	TTCACCACCTTCTCCACCCAGC	chr1	86017503	86017525	+
bta-mir-197-p5	CGGGTAGAGAGGGCAGTGGGAGG	chr1	86017464	86017487	+
bta-miR-199a-5p_R+1	GAACAGGTAGTCTGAACACTGGG	chr12	37776086	37776109	-
bta-miR-199b	CCCAGTGTTTAGACTATCTGTTC	chr3	7950827	7950850	+
bta-miR-19a	TGTGCAAATCTATGCAAAACTGA	chr10	66183413	66183436	+
bta-miR-19b	TGTGCAAATCCATGCAAAACTGA	chrX	95608369	95608392	+
bta-miR-200c	TCCATCATTACCCGGCAGTATTA	chr3	207451078	207451101	-
bta-miR-204	TTCCCTTTGTCATCCTATGCCT	chr2	65389072	65389094	+
bta-miR-206	TGGAATGTAAGGAAGTGTGTGG	chr20	24353888	24353910	+
bta-miR-206_R-6	ACTTCCTTACATTCCA	chr2	181572275	181572291	-
bta-miR-208a_R-1	ATAAGACGAGCAAAAAGCTTG	chr7	21149924	21149945	+
bta-miR-20a	TAAAGTGCTTATAGTGCAGGTAG	chr10	66183541	66183564	+
bta-miR-20b_R+1	CAAAGTGCTCACAGTGCAGGTAG	chrX	95608208	95608231	+
bta-miR-21*_L+1R-1	CAACAGCAGTCGATGGGCTGTC	chr11	10358569	10358591	+
bta-miR-21_R-1	TAGCTTATCAGACTGATGTTGAC	chr11	10358531	10358554	+
bta-miR-211_R+1	GGGCAAAGGATGACAAAGGGAA	chr18	26520529	26520551	-
bta-miR-214	ACTGCCTGTCTGTGCCTGCTGT	chr12	37770257	37770279	-
bta-miR-215	TGTCTGTCAATTCATAGGTCAT	chr12	21735071	21735093	-
bta-miR-216a	TAATCTCAGCTGGCAACTGTGA	chr3	68036930	68036952	+
bta-miR-216b	AAATCTCTGCAGGCAAATGTGA	chr3	68022726	68022748	+
bta-miR-217_R-1	TACTGCATCAGGAACTGATTGGA	chr3	68048411	68048434	+
bta-miR-218_R-1	TTGTGCTTGATCTAACCATGT	chr6	39996797	39996818	+
bta-mir-21-p5_L+10	TGTACCACCTTGTCGGG	chr11	10358514	10358531	+
bta-miR-221_R+1	GAAACCCAGCAGACAATGTAGCT	chrX	42556454	42556477	-
bta-miR-223	TGTCAGTTTGTCAAATACCCCA	chrX	46023702	46023724	+
bta-miR-22-3p_R+1	ACAGTTCTTCAACTGGCAGCTT	chr11	22431201	22431223	-
bta-miR-224_R-1	CAAGTCACTAGTGGTTCCGTTT	chrX	79046399	79046421	+
bta-miR-224_R-7	CAAGTCACTAGTGGTT	chrX	29047775	29047791	+
bta-miR-22-5p	TAAAGCTTGCCACTGAAGAACT	chr11	22431239	22431261	-
bta-miR-2284j	AAAACCTGAACGAACTTTTC	chr2	73153028	73153048	-
bta-miR-2284x_R+1	AAAAACCCGAACGAACTTTTCA	chr7	3860848	3860870	-
bta-miR-2284x_R+1_1ss11GA	AAAAACCCGAATGAACTTTTCA	chr13	52888863	52888885	-
bta-miR-2285b	CCAAAAAGTTCACTCAGATTTT	chr25	24080070	24080092	-
bta-miR-2285c_L-1	AACCTGAACAAACTTTTTGGC	chrX	109551635	109551656	+
bta-miR-2318_R+4	GTGTATGATGAATTATCTGACCCGGC	chr15	75383616	75383642	+
bta-miR-2320	TGGCACAGGGTCCAGCTGTCGGC	chr12	47367489	47367512	+
bta-miR-2330*_R+1	GGACGGCCAGGGGTAAGGAGT	chr14	54865398	54865419	-
bta-miR-2331	GGCTTCCGTGCCTGCAGATGTCT	chr11	14581214	14581237	+
bta-miR-2331*_R+1	ACCCTGCAGCCAAAGAAGCTAC	chr11	14581257	14581279	+
bta-miR-2332	CGGTTTAAGGTCTTGGAGACAAAG	chr11	17857771	17857795	+
bta-miR-2340_L+1R-5	GACCACCAGGGAAGTCCT	chr23	34525258	34525276	-
bta-miR-2355	ATCTCCAAACAGCAAGGACAAT	chr2	208110431	208110453	-
bta-miR-2366	TGGGTCACAGAAGAGGGTCTGG	chr18	54227081	54227103	+
bta-miR-2387	CGCTGCAAAGCCAGGCCTTCCA	chr24	32845252	32845274	-
bta-miR-23a	ATCACATTGCCAGGGATTTCCA	chr5	9936100	9936122	+
bta-miR-23b-5p_L+1	AAATCAGCATGCCAGGAACCCA	chr2	31139296	31139318	-
bta-miR-24_L+1R-1	CTGATATCAGCTCAGTAGGCACC	chr2	31138534	31138557	-
bta-miR-2403_R+2	CTCGGGAAGCTAGCTGGCCTTGT	chr3	48904412	48904435	+
bta-mir-2403-p5	CGGCCGCTTCCCAGCCAGGCT	chr20	30393691	30393712	+
bta-miR-2404_R+11	TTGCACTGCATGGTATCTGCATTCAGCAGTT	chr21	578272	578303	+
bta-miR-2411*_L-2R-1	TGAACTGTCTTACTCCCACATC	chr1	103115734	103115756	+
bta-miR-2411_L+2R-3	TGTGGAGTGACTGTCAGATGCAG	chr1	103115689	103115712	+
bta-mir-2424-1-p5	TCATCTCTCAGTGGCCACAGCACAG	chr3	207842581	207842606	-
bta-miR-2427_R+6	AGGTCATTTCAAAGAGGGCTGATGGGA	chr21	579985	580012	+
bta-miR-2432_L-2R+2	TGACCTCTAAGCCTAGAATCCT	chr3	162941600	162941622	-
bta-miR-2440_L-3	TCCAGGGTCTCATCACT	chr3	214728039	214728056	-
bta-miR-2448	ACCCACGGATCCAATCAACCAC	chr6	110342338	110342360	-
bta-miR-2474	TACCGGGCCAGCTGGAAGGAGA	chr2	50417399	50417421	+
bta-miR-2478_L-2	TGGTGTCAGAAGTGGGAT	chr2	217578703	217578721	-
bta-miR-2483	TCTCTCAACCAACCAGATGTTT	chrX	103586900	103586922	-
bta-miR-2483*	TCAAACAGCTGGATGGTTGACG	chrX	103586934	103586956	-
bta-miR-25	CATTGCACTTGTCTCGGTCTGA	chr24	36273170	36273192	+
bta-miR-26a	TTCAAGTAATCCAGGATAGGCT	chr19	11359971	11359993	+
bta-miR-26a_2ss11CT21CT	TTCAAGTAATTCAGGATAGGTT	chr2	219397183	219397205	+
bta-miR-27a-3p_R+1	TTCACAGTGGCTAAGTTCCGC	chr5	9936283	9936304	+
bta-miR-27a-5p	AGGGCTTAGCTGCTTGTGAGCA	chr5	9936243	9936265	+
bta-miR-2887_L+1R+4	TCGGGACCGGGGTCCGGTGCGGAGA	chr4	118413389	118413414	+
bta-mir-2890-p5_1ss5CG	GAGGGGCCCCCGAGC	chr13	54047884	54047899	-
bta-miR-2903_R+1	TTCCGCGCTCTACGCCAGCC	chr8	47956507	47956527	+
bta-mir-2904-2-p3	TCCCGCGGCGCTGCC	chr16	69960945	69960960	-
bta-mir-2904-2-p3_1ss7TG	CTCGGTGGGCCTCGGA	chr15	17506452	17506468	+
bta-mir-2904-2-p3_1ss8TC	CCGGCGGGGGCGGCGGG	chrX	124485915	124485932	-
bta-mir-2904-2-p5	CGGCGGGGGACCGGC	chr17	62023481	62023496	-
bta-mir-2904-2-p5_L+2_6ss3AC4TC5AC10G-11T-12CT	GGCGGGGACGGCGGGGG	chr17	55347811	55347828	-
bta-mir-2904-3-p5	CGAGGCTCCCGCGGCGCT	chr2	185560613	185560631	-
bta-miR-29c_R-1	TAGCACCATTTGAAATCGGTT	chr12	73782697	73782718	+
bta-mir-29c-p5	ACCGATTTCTCCTGGTGTTCAGA	chr12	73782661	73782684	+
bta-miR-29e_R-1_1ss6TC	AACACTGATTTCAAATGGTGCTA	chr4	94626149	94626172	-
bta-miR-30b-3p_R+1	CTGGGAGGTGGATGTTTACTTC	chr9	20014884	20014906	+
bta-miR-30c_R+1	TGTAAACATCCTACACTCTCAGCT	chr1	15047402	15047426	+
bta-miR-30d_R-1	TGTAAACATCCCCGACTGGAAGC	chr9	20010396	20010419	+
bta-miR-30e-5p	TGTAAACATCCTTGACTGGAAGCT	chr1	15044282	15044306	+
bta-miR-30f	TGTAAACACCCTACACTCTCAGCT	chr9	2808668	2808692	+
bta-miR-30f_3ss9CT19T-20C-	TGTAAACATCCTACACTCAGCT	chr9	20014846	20014868	+
bta-miR-31_R+2	ACAGCTATGCCAGCATCTTGCCT	chr2	89288406	89288429	-
bta-miR-320	AAAAGCTGGGTTGAGAGGGCGA	chr2	43114172	43114194	+
bta-miR-324	ACACCAATGCCCTAGGGGATGCG	chr11	26568660	26568683	-
bta-miR-328	ACGGAAGGGCAGAGAGGGCCAG	chr14	34186322	34186344	-
bta-miR-330	TCTCTGCAGGCCGTGTGCTTTGC	chr14	52295511	52295534	-
bta-miR-331_R-1	GCCCCTGGGCCTATCCTAGA	chr3	131317072	131317092	+
bta-miR-335	TCAAGAGCAATAACGAAAAATGT	chr4	94281507	94281530	+
bta-miR-339b	TCCCTGTCCTCCAGGAGCTC	chr24	41483887	41483907	+
bta-miR-33a	GTGCATTGTAGTTGCATTGCA	chr3	216917396	216917417	+
bta-miR-33b_R-1	GTGCATTGCTGTTGCATTG	chr11	34191204	34191223	+
bta-miR-340	TCCGTCTCAGTTACTTTATAGCC	chr5	936034	936057	+
bta-miR-342_R-1	TCTCACACAGAAATCGCACCCATC	chr18	63718083	63718107	+
bta-mir-342-p5	AGGGGTGCTATCTGTGGTTGAGGACA	chr18	63718042	63718068	+
bta-miR-3431	CCTCAGTCAGCCTTGTGGATGT	chrX	79048337	79048359	+
bta-mir-3431-p3	ATCTAGAGGACTGACTGAAATT	chrX	79048377	79048399	+
bta-mir-3431-p5	TAGAGGACTGACTGAAA	chr10	82800345	82800362	+
bta-miR-3432_R-2	CCACAACTAAAGATCCCGCA	chr10	28431024	28431044	-
bta-mir-3432-2-p3	CAGCAACTAAAGATCCCTCAGG	chr23	53746202	53746224	+
bta-miR-345-3p	CCTGAACTAGGGGTCTGGAG	chr18	63883687	63883707	+
bta-miR-345-5p	GCTGACTCCTAGTCCAGTGCT	chr18	63883649	63883670	+
bta-miR-346	AGAGGCAGGCATGCGGGCAGACA	chr25	40603091	40603114	-
bta-miR-34a_R+1	TGGCAGTGTCTTAGCTGGTTGTT	chr12	42455957	42455980	+
bta-miR-34b_R+1	AGGCAGTGTAATTAGCTGATTGT	chr15	21244266	21244289	+
bta-miR-34c_R+1	AGGCAGTGTAGTTAGCTGATTGC	chr15	21244984	21245007	+
bta-mir-34c-p5_R-2_3ss11-T12-T21AG	AGGCAGTGTATTGTTAGCTGG	chr16	24003000	24003021	+
bta-mir-3596-p5	AACTATACAACCTACT	chr3	220572655	220572671	-
bta-miR-361	GTACCCCTGGAGATTCTGATAA	chrX	73739863	73739885	-
bta-miR-362-3p_R+1	TGAATCCTTGAATAGGTGTGTT	chrX	52161762	52161784	-
bta-miR-363_L+1	AATTGCACGGTATCCATCTGCG	chrX	95608680	95608702	+
bta-miR-365-3p	ATAAGGATTTTTAGGGGCATTA	chr11	18087017	18087039	-
bta-miR-374b	CACTTAGCAGGTTGTATTATAT	chrX	62832244	62832266	-
bta-miR-378	ACTGGACTTGGAGTCAGAAGGC	chr5	58587472	58587494	+
bta-mir-421-p5	AGCAGGCGCCCAATTAATGTCTGT	chrX	62832044	62832068	-
bta-miR-423-5p	TGAGGGGCAGAGAGCGAGACTTT	chr11	20863531	20863554	+
bta-miR-424	CAGCAGCAATTCATGTTTTGA	chrX	95343715	95343736	+
bta-miR-424*	CAAAACGTGAGGCGCTGCTAT	chrX	95343752	95343773	+
bta-miR-425-3p	ATCGGGAATGTCGTGTCCGCCC	chr19	50919300	50919322	+
bta-miR-425-5p_L+1	AATGACACGATCACTCCCGTTGA	chr19	50919259	50919282	+
bta-miR-449a	TGGCAGTGTATTGTTAGCTGGT	chr16	24003121	24003143	+
bta-miR-451	AAACTCAGTAATGGTAACGGTTT	chr11	19864105	19864128	-
bta-miR-455_R+1	CGATGTAGTCCAAAGGCACATA	chr2	9471730	9471752	-
bta-miR-486	CTCGGGGCAGCTCAGTACAGGA	chr26	35066762	35066784	-
bta-mir-486-p3	GCCCGGTACTGAGCTGACCCGA	chr26	35066721	35066743	-
bta-miR-490_R+1	CAACCTGGAGGACTCCATGCTGT	chr4	100392547	100392570	+
bta-miR-491	AGTGGGGAACCCTTCCATGAGG	chr2	88514499	88514521	+
bta-miR-497	TACAAACCACAGTGTGCTGCTG	chr11	26433094	26433116	-
bta-miR-500	TCTCACCCAGGTAGCAAGGATTA	chrX	52160529	52160552	-
bta-mir-502a-2-p5_12ss1CT2CA4AT5TC9AG10AC12GC13CchrX	AGCACCCAGAGAGCAAGGATTA	chrX	52156495	52156517	-
bta-miR-502b_L-2R+3	TCAGAATCCTTGCCCAGGTGGA	chrX	52162244	52162266	-
bta-miR-504_R+1	AGACCCTGGTCTGCACTCTGTCT	chrX	91609152	91609175	+
bta-miR-532	ACGGTCCTACACTCAAGGCATG	chrX	52176318	52176340	-
bta-miR-542-5p_R+1	TCGGGGATCATCATGTCACGAGA	chrX	95348844	95348867	+
bta-miR-545*_L+1R+1	TCATCCAATAAACATTTACTGAG	chrX	62895793	62895816	-
bta-miR-545_L-1R+1	GCACACAATAAATGTTTGTTGA	chr12	43934090	43934112	-
bta-miR-545_R+1	GCACACAATAAATGTTTGTTGAT	chrX	62895755	62895778	-
bta-miR-582_R-1	TTACAGTTGTTCAACCAGTTAC	chr16	19655890	19655912	+
bta-miR-615	GATCCGAGCACCGGGGACCCCC	chr3	132334869	132334891	-
bta-miR-628	ATGCTGACATATTTACTAGAGG	chr7	51955222	51955244	+
bta-miR-656	AATATTATACAGTCAACCTCT	chr18	64660755	64660776	+
bta-mir-656-p5	AGGTTGCCTGTGAGGTGTTCA	chr18	64660719	64660740	+
bta-mir-658-p3	TAGGGCGGAGGGAAGC	chr7	23928584	23928600	+
bta-miR-660_R+1	ACAGCTCCGATATGCAATGGGTA	chrX	52158411	52158434	-
bta-mir-660-p3	TGTAATCCATGCACATAGGAGGT	chrX	52158375	52158398	-
bta-miR-664_R+2	CAGGCTGGGGTGTGTGTGGATGGA	chrX	75352467	75352491	+
bta-mir-670-p3	TTTCCTCATATTCATTCAGGAGT	chr15	71851176	71851199	+
bta-miR-671_R+1	AGGAAGCCCTGGAGGGGCTGGAGG	chr4	113207081	113207105	+
bta-mir-677-p3	TCGTTCTTCTGAGTTTGC	chr3	162721024	162721042	+
bta-mir-677-p5	TTCGTTCTTCTGAGT	chr3	162719978	162719993	+
bta-miR-7	TGGAAGACTAGTGATTTTGTTGTT	chr18	18763992	18764016	+
bta-miR-744	TGCGGGGCTAGGGCTAACAGCA	chr11	30293062	30293084	+
bta-miR-767	TGCACCATGGTTGTCTGAGCATG	chrX	78723038	78723061	+
bta-miR-769_R-1	TGAGACCTCCGGGTTCTGAGC	chr14	52589396	52589417	+
bta-miR-874_R+1	GTCGGTCCCTCGGGCCAGGGCAG	chr5	46461344	46461367	-
bta-miR-877_R+4	TGTCCCCTGCGCCATCTCCTCTAC	chr20	27510282	27510306	-
bta-miR-9*_L-1R+6	TACTTTCGGTTATCTAGCTTTA	chr5	85551930	85551952	-
bta-miR-9_R+1	TCATACAGCTAGATAACCAAAGA	chr1	104964303	104964326	-
bta-miR-92a_R+1	TATTGCACTTGTCCCGGCCTGTT	chr10	66183831	66183854	+
bta-miR-93_R+1	CAAAGTGCTGTTCGTGCAGGTAG	chr24	36272926	36272949	+
bta-miR-96	AGCAAAAATGTGCTAGTGCCAAA	chrUn_JH923873	231	254	-
bta-miR-98	TGAGGTAGTAAGTTGTATTGTT	chrX	49399114	49399136	+
bta-miR-99a*_R+4	ACAGACCCATAGAAGCGAGCTTG	chr1	138829045	138829068	-
bta-mir-99b-p3	CAAGCTCGTGTCTGTGGGTCCGT	chr14	56569608	56569631	+
bta-mir-99b-p5	CACCCGTAGAACCGACCTTGCG	chr14	56569570	56569592	+
cfa-miR-129	CTTTTTGCGGTCTGGGCTTGC	chr4	92478882	92478903	+
cfa-miR-135a-3p_L+1	ATGTAGGGATGGAAGCCATGAAA	chr3	166795341	166795364	+
eca-mir-1842-p3	CAACGCCCTGACAGGCCTGCTC	chr24	1724203	1724225	-
eca-miR-301b-5p_2ss4GC11TG	AGTAGTGCAACCTCGTCAGAGC	chr17	71347804	71347826	-
eca-miR-508-5p_R-3	GAATGACACCCTCTGGAGTA	chrX	83581462	83581482	-
eca-mir-769b-p5_1ss12CG	CCACCTCAGAAGCCA	chr20	40615381	40615396	-
hsa-let-7d*	AGAAAGGCAGCAGGTCGTATAG	chr2	27312338	27312360	-
hsa-miR-103a-2*_R+1	ACAAGGCAGCACTGTAAAGAAGCT	chr13	50623022	50623046	-
hsa-miR-103a-2*_R+1_1ss16CT	ACAAGGCAACACTGTAAAGAAGCT	chr22	10997838	10997862	-
hsa-miR-105*_L+2R-2	CCACGGATGTTTGAGCATGTGC	chrX	78724342	78724364	+
hsa-miR-10a*_R-1	CAAATTCGTATCTAGGGGAAT	chr11	37458762	37458783	+
hsa-mir-1181-p5	GGTGGCGGCGACGGCGGC	chr12	45020879	45020897	-
hsa-mir-1181-p5_2ss8CG15GC	CTGCCGCGGTCGCCC	chrUn_JH923032	23934	23949	+
hsa-mir-1244-2-p3	GCTGTACTATAAGTAGTTGGTTTGTA	chr2	232496573	232496599	+
hsa-miR-1246	CCTGCTCCAAAAATCCATT	chr11	42736303	42736322	-
hsa-miR-1246_L-1R-3	GCTCCAAAAATCCAT	chr11	42722640	42722655	-
hsa-mir-1254-p3	GGCTGGAGTACAGTGGC	chr7	39908458	39908475	-
hsa-miR-125a-3p_R-1	ACAGGTGAGGTTCTTGGGAGC	chr14	56570273	56570294	+
hsa-miR-125b-1*	AGCTCCCAAGAGCCTAACCCGT	chr15	32313922	32313944	-
hsa-miR-1260_1ss9TA	TGGTGGCAGTGGTGGGAT	chr24	33371579	33371597	-
hsa-miR-1260b_R-1_1ss9AT	TGGTGGCAGAGGTGGGAT	chr14	55456566	55456584	-
hsa-mir-1273e-p5	CCACTGTACTCCAGCCTG	chr16	6101203	6101221	+
hsa-mir-1273-p3	GCACTCCAGCCTGGG	chr3	16988054	16988069	+
hsa-miR-127-5p	CTGAAGCTCAGAGGGCTCTGAT	chr18	64482256	64482278	+
hsa-miR-1277	AAAATACATATATATCTACGTA	chrX	110894921	110894943	-
hsa-mir-1277-p5	CATACGTACATATATATATATA	chrX	110894957	110894979	-
hsa-mir-1343-p5_1ss19TC	TGGGGAGCGGCCCCCGGGCGGG	chr15	63661522	63661544	+
hsa-miR-135a*_L+1R-1	ATATAGGGATTGGAGCCGTGGC	chr19	48565303	48565325	+
hsa-miR-140-5p	CAGTGGTTTTACCCTATGGTAG	chr14	36296971	36296993	+
hsa-miR-144*_R+1	ACTTACAGTATATGATGATATCC	chr11	19864282	19864305	-
hsa-miR-146b-3p_R+1_2ss7GA8TG	TGCCCTAGGGACTCAGTTCTGGT	chr22	22232730	22232753	+
hsa-miR-148a*_L+1	CAAAGTTCTGAGACACTCCGACT	chr4	69928722	69928745	+
hsa-miR-149	GGGAGTGAAGACACGGAGCCAGA	chr1	1050760	1050783	-
hsa-miR-151b_R+2	CTAGACTGTGAGCTCCTCGA	chr18	12838516	12838536	-
hsa-miR-15b*	TAGAGCAGCAAATAATGATTCG	chr1	225109697	225109719	-
hsa-miR-16-1*_R+1	TTCAGCAGCACAGTTAATACTGG	chr10	19816915	19816938	-
hsa-miR-181a*	GGTACAATCAACGGTCGATGGT	chr12	75863431	75863453	-
hsa-miR-181c*_L-1R+1	GGTCCACTCAACGGTCGATGGT	chr5	9909176	9909198	-
hsa-miR-186*_L-2R+1	TCCCAAAAAATTCACCTTTGG	chr1	46412915	46412936	-
hsa-miR-188-3p	TGCAAACCCTGCATGTGGGAG	chrX	52175958	52175979	-
hsa-miR-18b*_L+3_1ss16CT	TACTGCCCTAAATGCTCCTTCTGGC	chrX	95608009	95608034	+
hsa-miR-193b*	CGGGGTTTTGAGGGCGAGATGA	chr24	13219122	13219144	+
hsa-miR-194*_R-1	AGATAACAGCAGCCCCACTGG	chr21	42430133	42430154	-
hsa-miR-19b-2*_R+1_4ss19TC20TC21CA22AG	AGTTTTGCAGGTTTGCATCCAGC	chr10	66183677	66183700	+
hsa-miR-212_R+1	TGGCCGTGACTGGAGACTGTTA	chr11	22689781	22689803	-
hsa-miR-214*	GCACAGCAAGTGTAGACAGGCA	chr12	37770298	37770320	-
hsa-miR-219-1-3p	AGAGTTGAGTCTGGACGTCCCG	chr20	7496826	7496848	+
hsa-miR-219-5p_R+2	TGATTGTCCAAACGCAATTCTCG	chr20	7496785	7496808	+
hsa-miR-221*_R+4	ACAGAAATCTACATTGTATGCCAGGT	chrX	42556491	42556517	-
hsa-miR-224*_L-1_1ss9GA	AAATGGTACCCTAGTGACTACA	chrX	79046445	79046467	+
hsa-miR-23a*	GGGGTTCCTGGGGATGGGATTT	chr5	9936064	9936086	+
hsa-miR-24-2*_L+1R-1	GTGCCTACTGAGCTGAAACACA	chr5	9936395	9936417	+
hsa-miR-25*_R+2	AGGCGGAGACTTGGGCAATTGCT	chr24	36273132	36273155	+
hsa-miR-26a-1*_1ss9TC	CCTATTCTCGGTTACTTGCACG	chr19	11360010	11360032	+
hsa-miR-26b*	CCTGTTCTCCATTACTTGGCTC	chr2	219397218	219397240	+
hsa-miR-28-3p_1ss11TA	TCCAGGAGCTCTCAATCTAGTG	chr1	196890319	196890341	-
hsa-miR-3065-5p_R+2	TCAACAAAATCACTGATGCTGGAGT	chrUn_JH922317	15276	15301	+
hsa-miR-30a*	CTTTCAGTCGGATGTTTGCAGC	chr9	2771060	2771082	+
hsa-miR-30c-1*	CTGGGAGAGGGTTGTTTACTCC	chr1	15047441	15047463	+
hsa-miR-30d*	CTTTCAGTCAGATGTTTGCTGC	chr9	20010436	20010458	+
hsa-miR-30e*	CTTTCAGTCGGATGTTTACAGC	chr1	15044324	15044346	+
hsa-miR-31*_R+1	GATGGCAATATGTTGGCATAGCA	chr2	89288370	89288393	-
hsa-miR-3178_L+1R-3	TCCGGCCGCGCCCCG	chr2	196874709	196874724	-
hsa-miR-3195_R-2	CCCGGGCCCGGCGCG	chr21	43702232	43702247	-
hsa-miR-32_R-1	TATTGCACATTACTAAGTTGC	chr2	14201211	14201232	+
hsa-miR-324-3p_L+2	CCAGCAGCACCTGGGGCAGTGG	chr11	26568626	26568648	-
hsa-miR-330-5p_R+1	AGCCTAAGACACAGGCCCAGAGA	chr14	52295550	52295573	-
hsa-miR-331-5p_L+1R-1	TCTAGGTATGGTCCCAGGGATC	chr3	131317036	131317058	+
hsa-miR-335*	TTTTTCATTATTGCTCCTGACC	chr4	94281543	94281565	+
hsa-miR-33a*_R-1	CAATGTTTCCACAGTGCATCA	chr3	216917435	216917456	+
hsa-miR-33b*_R-1	CAGTGCCTCGGCAGTGCAGCC	chr11	34191240	34191261	+
hsa-miR-34c-3p	AATCACTAACCACACGGCCAGG	chr15	21245017	21245039	+
hsa-miR-3607-3p_L+5	ATGATACTGTAAACGCTTTCTGATG	chr5	83650426	83650451	+
hsa-miR-361-3p_L-1R+2	GCAAATCAGAATCACACCTGGGGG	chrX	73739822	73739846	-
hsa-miR-363*	CGGGTGGATCACGATGCAATTT	chrX	95608637	95608659	+
hsa-miR-365*_R+1	CACAGCTGCCCCTGAAAGTCCCT	chr11	18087055	18087078	-
hsa-mir-3652-p3	TGCTGGGCCTCTGCTGCG	chr3	172674208	172674226	+
hsa-miR-3653_L+10	CTTCAGTCAACTTCTTAGAGGCTCAGTT	chr17	68136650	68136678	-
hsa-mir-3665-p5_1ss7GC	GCGGCCGCGGCCCCG	chr20	8604149	8604164	-
hsa-mir-3676-p3	GGCACCGCTGGGATTCGAAC	chr11	27337903	27337923	-
hsa-mir-3676-p3_1ss22GC	TCGAATCCCAGCGGTGCCTCCC	chr11	27389666	27389688	+
hsa-mir-3676-p5	ACCCAGGATCTCCTGTTTACTAGACAG	chr20	29118072	29118099	-
hsa-mir-3714-p3_1ss15TA	TGGTGGCAGCGGTGT	chr10	54210301	54210316	-
hsa-miR-371-5p_R+1	ACTCAAACTGTGGGGGCACTT	chr14	58326271	58326292	+
hsa-miR-374a*_1ss9AG	AATTACAATACAACCTGATAAG	chrX	62895926	62895948	-
hsa-miR-374b*_1ss5GT	AATGATAATACAACCTGATAAG	chrX	62832214	62832236	-
hsa-miR-378*	CTCCTGACTCCAGGTCCTGTGT	chr5	58587434	58587456	+
hsa-miR-378c_L-2R-4	TCTTCTGACTCCAAGTCCA	chr7	48376459	48376478	-
hsa-miR-378c_L-3R-4	TCTTCTGACTCCAAGTCC	chr19	56873679	56873697	-
hsa-miR-378d_2ss14TC20AG	ACTGGACTTGGAGCCAGAAG	chr21	43477669	43477689	+
hsa-miR-4286_R+1	TGGTACCAGGAGTGGGGT	chr11	39604135	39604153	-
hsa-miR-431*_L+2R-1_1ss21TG	TGCAGGTCGTCTTGCAGGGCGTC	chr18	64480328	64480351	+
hsa-miR-432*	CTGGATGGCTCCTCCATGTCT	chr18	64483793	64483814	+
hsa-mir-4419a-p5	AGCTACTCGGGAGGCTGA	chr7	39726672	39726690	+
hsa-mir-4426-p5	AGTCAGACAAAGTACGTCCATCT	chr14	36153261	36153284	-
hsa-mir-4433-p5_1ss12TG	AGGCGTGGGGGGTGG	chr17	70577181	70577196	-
hsa-miR-4443_R-2	AACCCACGCCTCCAA	chr14	32639657	32639672	-
hsa-miR-4444_L+4R+1	TCGCCTCTTCCAACTCGAGTTCA	chr2	131772106	131772129	-
hsa-miR-4448_R-3_1ss6CG	GGCTCGTTGGTCTAGGG	chr24	2616170	2616187	+
hsa-miR-4454_L-2	TGGTGCCGTGACTCGGAT	chr3	163110077	163110095	-
hsa-miR-4492_L+1R-3	CGGGGCTGGGCGCGC	chr18	59591129	59591144	+
hsa-miR-4497_R-2	CCAGCCGTCCCGGAG	chr8	29354397	29354412	-
hsa-miR-4508_L+1R-3	GCGCCCAGCCCCGCT	chr23	47552882	47552897	-
hsa-mir-4508-p5_1ss15CA	TCGCCCAGCCCCGCT	chr2	218933425	218933440	-
hsa-miR-450b-5p_R-1	TTTTGCAATATGTTCCTGAAT	chrX	95350325	95350346	+
hsa-mir-450b-p3_1ss8TA	ATTGGGAACATTTTGCATCC	chrX	95350361	95350381	+
hsa-miR-452	AACTGTTTGCAGAGGAAACTGA	chrX	79045370	79045392	+
hsa-miR-4532_L-1	CGCCGGGCTCCCCGGG	chr2	170650761	170650777	-
hsa-miR-4532_L-3R+1	CCGCCGGGCTCCCCG	chr24	17262928	17262943	-
hsa-miR-4680-5p_L+1R-1	AAGAACTCTTGCAGTCTTAGATG	chr22	30389696	30389719	+
hsa-mir-4734-p5_1ss8CG	GGTGCGGCCCGGCGC	chr7	13449451	13449466	-
hsa-miR-4791_R-2	TCAGTCATCATATCCA	chr2	232309181	232309197	-
hsa-miR-490-5p	CCATGGATCTCCAGGTGGGT	chr4	100392510	100392530	+
hsa-miR-491-3p	CTTATGCAAGATTCCCTTCTAC	chr2	88514533	88514555	+
hsa-miR-500a*_R+1	TCAGAATCCTTGCCCAGGTGCAT	chrX	52160490	52160513	-
hsa-miR-505_L-1R+2	GTCAACACTTGCTGGTTTCCTCT	chrX	90390214	90390237	+
hsa-miR-532-3p	TGCAAGCCTTGGGTGTGGGAGG	chrX	52176281	52176303	-
hsa-miR-542-3p	TGTGACAGATTGATAACTGAAA	chrX	95348881	95348903	+
hsa-miR-551b*_R+1	AGGTCTCACCCACGCTTGATTTC	chr1	216878744	216878767	-
hsa-mir-555-p5	CTCCACATCTGAGTTCACTC	chr1	104091087	104091107	-
hsa-miR-574-3p_1ss18CA	TGTGTGTGTGTGCATGAGCGTG	chr17	25706573	25706595	-
hsa-miR-574-3p_R-6	CACGCTCATGCACACA	chr17	7281739	7281755	+
hsa-miR-574-5p	ACACACTCACACACACACACTCA	chr5	106606111	106606134	-
hsa-miR-574-5p_L+4R-2	ACACTCACACACACACACTCACACG	chr2	247368684	247368709	-
hsa-mir-574-p5_7ss1TC16CG17GT18CG20CG21CA23GT	ACTCACACACACACACTCACACG	chr11	41807320	41807343	-
hsa-miR-582-3p_2ss5TC6GA	TAACCAGTTGAACAACTGAACC	chr16	19655927	19655949	+
hsa-miR-671-3p	TCCGGTTCTCAGGGCTCCACC	chr4	113207120	113207141	+
hsa-miR-708	AAGGAGCTTACAATCTAGCTGGG	chr21	16030479	16030502	+
hsa-miR-708*_R+1_1ss3AT	CATCTAGACTGTGAGCTTCTAGA	chr21	16030525	16030548	+
hsa-miR-720_L+1	TGGAGGCCCCAGCGAGAT	chr25	29694073	29694091	-
hsa-miR-744*_R-1	CTGTTGCCACTAACCTCAACC	chr11	30293119	30293140	+
hsa-miR-767-3p_R-1_1ss21TC	TCTGCTCATACCCCATGGTTCC	chrX	78723072	78723094	+
hsa-miR-877*	TCCTCTTCTCCCTCCTCCCAG	chr24	24716213	24716234	+
hsa-miR-92a-2*_R+1_2ss19TC21AG	GGGTGGGGATTTGTTGCACTGCT	chrX	95608483	95608506	+
hsa-miR-93*_R+1_1ss11TC	ACTGCTGAGCCAGCACTTCCCGA	chr24	36272965	36272988	+
hsa-mir-936-p3_1ss4TA	AGGACCTGCTGGCCC	chr19	60374666	60374681	+
let-7	ACTATACAACCTACTACCTCA	chr2	27314954	27314975	-
let-7a-1-3p	GGAAAGACAGTAGATTGTATAG	chr2	27314902	27314924	-
let-7e	TGAGGTAGTAGATTGAAT	chr5	83886937	83886955	+
let-7f-1-3p	GGGAAGGCAATAGATTGTATAG	chr2	27314542	27314564	-
let-7f-2-3p	CTATACAGTCTACTGTCTTTCC	chrX	49398282	49398304	+
let-7f-5p	AACTATACAATCTACTACCTCA	chr2	27314598	27314620	-
let-7g-3p	ACTGTACAGGCCACTGCCTTGC	chr19	48603681	48603703	+
let-7i-3p	TAGCAAGGCAGTAGCTTGCGCAG	chr3	156850169	156850192	-
mdo-miR-151_R-6	GGAGCTCACAGTCTA	chr2	149810806	149810821	-
mdo-mir-739-p3	AGTGGAGAAGGGTTCC	chr17	40656766	40656782	+
mdo-mir-739-p3_1ss16CT	ACTTCAGCCTTCAAAGTTCTC	chr3	105895259	105895280	-
mdo-mir-739-p5	CTTCAAAGTTCTCGT	chr24	18263807	18263822	-
mdo-mir-739-p5_1ss15CA	AGAACTTTGAAGGCAGAAG	chr1	187638483	187638502	+
miR-1	TGGAATGTAAAGAAGTATGTAT	chr23	34764036	34764058	+
miR-100-3p	CATACCTATAGACACAAGCTTG	chr15	32366126	32366148	-
miR-101	TACAGTACTGTGATAACTGAAG	chr2	72603156	72603178	+
miR-101-1-5p	AGCATCAGCACTGTGATAACTGA	chr1	40260708	40260731	-
miR-101b-5p	TCGGTTATCATGGTACCGATGCT	chr2	72603119	72603142	+
miR-103-3p	TCATAGCCCTGTACAATGCTGCT	chr13	50622986	50623009	-
miR-106-5p	AAAAGTGCTTACAGTGCAGGTA	chr20	8706600	8706622	+
miR-106b-3p	ACCGCACTGTGGGTACTTGCTG	chr24	36272759	36272781	+
miR-10b-3p	TATTCCCCTAGAATCGAATCTG	chr2	132857597	132857619	-
miR-10b-5p	CACAAATTCGGTTCTACAGGGTA	chr2	132857636	132857659	-
miR-1197-5p	CCCTTCCTGGTATTTGAAGACG	chr18	64621830	64621852	+
miR-1224-3p	CTGAGGAGAGAGGAGGTGGGG	chr1	201141679	201141700	-
miR-1224-5p	ACCCTCCACCTCCCGAGTCCTCAC	chr1	201141741	201141765	-
miR-1225-3p	CTGGGGGCGGCACAGGGGCTCGG	chr24	1606070	1606093	-
miR-124-3p	CTTGGCATTCACCGCGTGCCTTA	chr2	102739513	102739536	-
miR-124-5p	ATCAAGGTCCGCTGTGAACACG	chr2	102739553	102739575	-
miR-1246	AATGGATTTTTGGAGCAGG	chr11	42662497	42662516	+
miR-1247-3p	GCTCCAGTCCCGACGTTCCCG	chr18	65193105	65193126	-
miR-1247-5p	TCCGGGGACGCACGGGACGGGT	chr18	65193141	65193163	-
miR-1248	TTTAGCACAGTGCTTATACAAGAAGGT	chr1	198669935	198669962	-
miR-124a-5p	GTTCACAGCGGACCTTGAT	chr9	41954573	41954592	+
miR-124c-5p	AATTAAGGCACGCGGTGAATG	chr9	41954604	41954625	-
miR-1251-5p	ACTCTAGCTGCCAAAGGCGCT	chr3	166719407	166719428	+
miR-125-5p	TCACAAGTTAGGGTCTCAGGGA	chr15	32313962	32313984	-
miR-125b-2-3p	AGGTCCCAAGAGCCTGACTTGT	chr1	138775803	138775825	-
miR-1260	TGGTGGCAGCGGTGGGAT	chr15	13371455	13371473	-
miR-1260a	TGGTGGCAGAGGTGGGAT	chr17	10373732	10373750	-
miR-1260b	ATCCCACCACTGCCACCA	chr11	15721642	15721660	+
miR-127	ATCGGATCCGTCTGAGCTTGGCT	chr18	64482289	64482312	+
miR-128-1-5p	TCTCAGACAGTGCTACGGCCCCG	chrUn_AMGL01127290	12472	12495	-
miR-1282	AAGCAGAAAAAGGCAAACGA	chr18	54374624	54374644	-
miR-128-3p	AAAGAGACCGGTTCACTGTGA	chr2	174018500	174018521	-
miR-1296-5p	AGGAGATGGAGCCAGGGCCCTAA	chr25	19359922	19359945	-
miR-129a-3p	GGAAGCCCTTACCCCAAAAAGTA	chr4	92478924	92478947	+
miR-129b-5p	GGAAGCCCTTACCCCAAAAAGC	chr15	71877289	71877311	-
miR-1301-5p	TGCTGCGGTGCCTAGAGCG	chr3	32614598	32614617	-
miR-1306-3p	TGGACGTTGGCTCTGGTGGTGAT	chr17	72145373	72145396	+
miR-1306-5p	ACCACCTCCCCTGCAAACGTCCAGT	chr17	72145335	72145360	+
miR-133	TACAGCTGGTTGAAGGGGACCA	chr13	54047683	54047705	-
miR-133a-5p	AGCTGGTAAAATGGAACCAAATC	chr23	34767312	34767335	+
miR-133b-3p	TTTGGTCCCCTTCAACCAGCTA	chr20	24357962	24357984	+
miR-137-3p	CTACGCGTATTCTTAAGCAATAA	chr1	74528678	74528701	-
miR-138-1-3p	CGGCTACTTCACAACACCAGGG	chr19	15895339	15895361	+
miR-138-2-3p	GCTATTTCACGACACCAGGGTT	chr14	24341393	24341415	+
miR-140-3p	TACCACAGGGTAGAACCACGGAC	chr14	36297010	36297033	+
miR-1417-5p	GCTCGATGATGATCTTCC	chr13	65412966	65412984	+
miR-142-3p	TCCATAAAGTAGGAAACACTACA	chr11	8851625	8851648	-
miR-142b	TAGTAGTGCTTTCTACTTTATG	chr11	8851662	8851684	-
miR-1434-3p	GAAGAAATCTAAGGTCTGAGG	chr5	17596954	17596975	+
miR-143-5p	AGGTGCAGTGCTGCATCTCTGGT	chr5	58323600	58323623	+
miR-144-3p	GAGTACATCATCTATACTGTAG	chr11	19864247	19864269	-
miR-145-3p	GGATTCCTGGAAATACTGTTCTT	chr5	58325052	58325075	+
miR-1461	TCACACACTTACCCGTAGAGAT	chr3	68022762	68022784	-
miR-1468-3p	TTTTCCATTTGCTTATTTTGCT	chrX	44017390	44017412	-
miR-147	TGTAGCAGAAGCATTTCCGCACAC	chr7	62006828	62006852	-
miR-148b-5p	AGCCTGAGTGTATAACAGAACTTC	chr3	132072658	132072682	-
miR-150	ACACTGGTACAAGGGTTGGGAGA	chr14	54985020	54985043	-
miR-151-5p	TCGAGGAGCTCACAGTCTAGT	chr1	18693433	18693454	+
miR-151b	CTAGACTGTGAGCTCCTGGA	chr18	33317875	33317895	-
miR-153-1-5p	AGCTGCAGATCACAAAAATGAC	chr2	220218812	220218834	-
miR-153-3p	ATGATCACTTTTGTGACTATGCAA	chr4	118138310	118138334	-
miR-153-5p	AGCTGCAACATCACAAAAATGAC	chr4	118138350	118138373	-
miR-155	AACCCCTATCACGATTAGCATTAA	chr1	129032868	129032892	-
miR-155-3p	TGTTAATGCTAACATGTAGGA	chr1	129032831	129032852	-
miR-15a-5p	TCCACAAACCATTATGTGCTGCTA	chr10	19817096	19817120	-
miR-16-5p	ACTCCAATATTTACGTGCTGCTA	chr10	19816957	19816980	-
miR-1814c	AAAACAAACCCAAACAAAAC	chr3	217912496	217912516	-
miR-181a	AACTCACCGACAGCGTTGAATGTT	chr12	75863470	75863494	-
miR-181a-2-3p	CAAGGTACAGTCAACGGTCGGT	chr3	11120554	11120576	-
miR-181b	AACCCACCGACAGCAATGAATGTT	chr3	11119399	11119423	-
miR-181b-5p	AACCCACCGACAGCAATGAATGTT	chr12	75863286	75863310	-
miR-181c	AAACTCACCGACAGGTTGAATGTT	chr5	9909213	9909237	-
miR-181d-3p	GTGACATTCATCCCTCGGTGGG	chr5	9908998	9909020	-
miR-181d-5p	AACCCACCGACAACAATGAATGTT	chr5	9909035	9909059	-
miR-183	ACAGTGAATTCTACCAGTGCCATA	chrUn_JH923873	1406	1430	-
miR-183-3p	TTTATGGCCCTTCGGTAATTCAC	chrUn_JH923873	442	465	-
miR-183-5p	AGTGAATTCTACCAGTGCCATA	chrUn_JH923873	482	504	-
miR-1839	AACAAGACCTGTTCTATCTACCTT	chr9	13644875	13644899	-
miR-1843b-5p	AAGTCAGACAGAGACCTCCAT	chr12	55246843	55246864	-
miR-188	CACCCTCCACCATGCAAGGGATG	chrX	52175995	52176018	-
miR-1893	GGCGCGGGCGCTAGACGCCTCG	chr13	32235585	32235607	+
miR-190a	CAACCTAATATATCAAACATATCA	chr7	44288246	44288270	-
miR-192	CTGGCTGTCAATTCATAGGTCAG	chr21	42429959	42429982	-
miR-192-3p	CTGTGACCTATGGAATTGGCAG	chr21	42429917	42429939	-
miR-194-3p	AAAGTAACAGCATCTCCACTGG	chr12	21735331	21735353	-
miR-194-5p	TCCACATGGAGTTGCTGTTACA	chr12	21735367	21735389	-
miR-195-3p	TGGAGCAGCACAGCCAATATTGG	chr11	26432730	26432753	-
miR-196a	TCCCAACAACATGAAACTACCTA	chr3	132376738	132376761	-
miR-1973	TATGCTACCTTTGCACGGT	chr2	55216939	55216958	-
miR-199a-3p	TAACCAATGTGCAGACTACTGT	chr12	37776048	37776070	-
miR-199b-3p	TAACCAATGTGCAGACTACTGT	chr5	12957262	12957284	-
miR-19a-5p	TAGTTTTGCATAGTTGCACTAC	chr10	66183377	66183399	+
miR-19b	TGTGCAAATCCATGCAAAACTGACTG	chr10	66183715	66183741	+
miR-1a-2-5p	ACATACTTCTTTATGTACCCATA	chr23	34763997	34764020	+
miR-200a	AACATCGTTACCAGACAGTGTTA	chr12	49397310	49397333	-
miR-200a-5p	TCCAGCACTGTCCGGTAAGATG	chr12	49397349	49397371	-
miR-200b-3p	GTCATCATTACCAGGCAGTATTA	chr12	49397880	49397903	-
miR-200b-5p	TCCAATGCTGCCCAGTAAGATG	chr12	49397917	49397939	-
miR-200c-5p	CCAAACACTGCTGGGTAAGACG	chr3	207451119	207451141	-
miR-204-3p	GGCTGGGAAGGCAAAGGGACGT	chr2	65389110	65389132	+
miR-205	ACAGACTCCGGTGGAATGAAGGA	chr12	72034236	72034259	-
miR-205-3p	TGAGCTTCACTCCACTGAAATC	chr12	72034200	72034222	-
miR-208b-3p	ATAAGACGAACAAAAGGTTTGT	chr7	21120942	21120964	+
miR-20a-3p	ACTGCATTATGAGCACTTAAAGT	chr10	66183577	66183600	+
miR-20a-5p	CTACCTGCACTATAAGCACTTTA	chr3	76609573	76609596	-
miR-20b-3p	TACTGTAGTGTGGGCACTTCCAG	chrX	95608245	95608268	+
miR-210	ACTGTGCGTGTGACAGCGGCTGA	chr21	49499121	49499144	+
miR-212-5p	CAGTAAGCAGTCTAGAGCCAAGGT	chr11	22689819	22689843	-
miR-215-3p	TATTGGCCTACAGAAATGACAG	chr12	21735033	21735055	-
miR-218-2-3p	CGCGGTGCTTGACAGAACCATG	chr16	576147	576169	-
miR-222-3p	AGAGACCCAGTAGCCAGATGTAGCT	chrX	42557116	42557141	-
miR-222-5p	CAGGATCTACACTGGCTACTGA	chrX	42557156	42557178	-
miR-223-5p	GTGTATTTGACAAGCTGAGTTG	chrX	46023663	46023685	+
miR-2284a	AAAAACCCCAACGAACTTTT	chrX	18861669	18861689	-
miR-2284aa	AAAACCCAAACAAACTTTTTT	chr7	8978005	8978026	-
miR-2284ab	TAAAAGTTTGGTTGGGTTTTT	chr6	101634757	101634778	+
miR-2284d	AAAAAGTTCGTTAGGGTTTTTC	chr2	86774030	86774052	+
miR-2284e	GGAAAAATCCGAACGAACTT	chr10	15925212	15925232	-
miR-2284h-5p	CCCAAAAGTTCGTTCGGGTTT	chr18	58967869	58967890	+
miR-2284j	AAAACCTGAACGAACTTTTC	chr3	33550409	33550429	-
miR-2284k	AAAAACCCGACCGAACTTTTC	chr18	67119163	67119184	-
miR-2284m	AAAACCCGAACAAACTTTTC	chr16	22502468	22502488	-
miR-2284r	ATCCGAACGAACTTTTGGGCCAA	chr3	205850407	205850430	-
miR-2284w	GAGAAACCCGAACAAACTCTT	chrX	110666539	110666560	-
miR-2284y	GAAAAACCCGAACGAACTTTT	chr10	17225436	17225457	-
miR-2284z	AAAAACCCAAACAAACTTTTTT	chr1	47505121	47505143	-
miR-2285b	CCAAAAAGTTCACTCAGATTTT	chrX	22295949	22295971	-
miR-2285e	GCCAAAAAGTTCGTTCAGGTTT	chr21	16634250	16634272	-
miR-2285f	CCAAAAAGTTCATTCAGGTTTT	chrX	10521809	10521831	-
miR-2285i	CCAAAAAGTTCGTTCCGGTTTT	chr17	50356121	50356143	-
miR-2285k	CAAAAAGTTCATTCCGGTTTT	chr12	68601004	68601025	-
miR-2285l	GCCAAAAAGTTCATGCGGGTTTT	chr2	216366928	216366951	-
miR-2285n	AAAAACCCGAATGAACTTTTGG	chr14	24496511	24496533	+
miR-2285o	CCAAAAGTTCGTTCGGGTTT	chr7	58824316	58824336	-
miR-2285q	CCAGAAAGTTCATTCAGGTCCTT	chr16	13457360	13457383	-
miR-2285u	GAAAAACCCGAACGAACTTT	chr2	228988895	228988915	+
miR-2285w	ACCAAAAGTTCATTCAGATTT	chr2	141174721	141174742	+
miR-2285x	CCAAAAGTTCATTCAGATTTTTC	chr2	213402789	213402812	-
miR-2285y	AAAAAAGTTTGTTTGGGTTTT	chr13	31522090	31522111	-
miR-2288	AAACCACACACCTACTACCT	chr1	255952508	255952528	-
miR-2292	GAGTCTGAGATTGAGGAAGGCA	chr7	64010484	64010506	+
miR-2310	AGAAACAAACCCAAACAAAAC	chr7	64779699	64779720	-
miR-2312	GAAAAGTTCGTTCAGGTTTT	chr4	74098190	74098210	-
miR-2319a	CTAAGTGCCTAATACAGAGTAG	chr15	75000096	75000118	-
miR-2320-3p	TCGATGATGGTCCCTGTGTTTT	chr12	47367527	47367549	+
miR-2355-5p	GCATATTGTCCATTGTATCTGGG	chr2	208110470	208110493	-
miR-2382-5p	ACAGCTTCCCAGGCACTCCCCT	chr24	1724502	1724524	-
miR-2384	CCATCCATCCTTCCAGTACAGTT	chr24	18613999	18614022	-
miR-2399-5p	CTTTCTGTAGCTGTTGGAACTA	chr26	25242846	25242868	+
miR-23b	GTGGTAATCCCTGGCAATGTGAT	chr2	31139257	31139280	-
miR-24	CCTGTTCCTGCTGAACTGAGCCA	chr2	31138495	31138518	-
miR-2400	TCAGTCCGAGCTGCCTGTGCTGG	chr26	32108338	32108361	-
miR-2403	CTCGGGAAGCTAGCTGGCCTT	chr20	30393719	30393740	+
miR-2408	CCGGCTGAGCTCACACACGTG	chr21	44163733	44163754	-
miR-2410	CTGAGCTGAGGAGGACCTGTGA	chr21	49413561	49413583	+
miR-2424	AGCCATCAGATTACCAAAGATCTGT	chr3	207842553	207842578	-
miR-2426	AAGGAAGTGGCTTGGGGAAAG	chr3	137007455	137007476	+
miR-2427	AGGTCATTTCAAAGAGGGCTG	chr3	149944714	149944735	+
miR-2428	TGGCTGGAGTGCGGCGGAGGT	chr3	147836677	147836698	+
miR-2435	AAACTCGAATGAACTCTTTGGC	chr9	35503502	35503524	+
miR-2447	AGCAGCCAAACCGGTTCCCAGA	chr6	97425292	97425314	-
miR-2478	TGGTGTCAGAAGTGGGATAC	chr2	217576429	217576449	-
miR-2487	CCGACCGGCCCAGCCCTTAGAG	chrX	44421199	44421221	-
miR-26a-5p	TTCAAGTAATCCAGGATAGGCT	chr3	161555150	161555172	+
miR-27b	TGCAGAACTTAGCCACTGTGAA	chr2	31139026	31139048	-
miR-27b-5p	CTGTTCACCAATCAGCTAAGCTCT	chr2	31139066	31139090	-
miR-27d-3p	GAACTTAGCCACTGTGAA	chr17	48704552	48704570	-
miR-28-5p	CTCAATAGACTGTGAGCTCCTT	chr1	196890359	196890381	-
miR-2887	CGGGACCGGGGTCCGGTGCG	chrUn_JH922252	2470	2490	+
miR-28c	TCAATAGACTGTGAGCTCCT	chr23	46418074	46418094	-
miR-296-3p	GAGGGTTGGGCGGAGGCTTTCC	chr13	56861899	56861921	+
miR-296-5p	GAGGGCCCCCCCCAATCCTGT	chr13	56861865	56861886	+
miR-299-5p	ATGTATGTGGGACGGTAAACCA	chr18	64620165	64620187	-
miR-29a	TAACCGATTTCAGATGGTGCTAG	chr4	94625756	94625779	-
miR-29a-5p	CTCTGAACACCAAAAGAAATCAGT	chr4	94625792	94625816	-
miR-29b	TAGCACCATTTGAAATCAGTGTT	chr12	73693128	73693151	+
miR-29b-1-5p	TCTAAACCACCATATGAAACCAGCT	chr4	94626189	94626214	-
miR-29b-2-5p	AGCTGGTTTCACATGGTGGCTTAGA	chr12	73693085	73693110	+
miR-29c-3p	TAGCACCATTTGAAATCGGTTA	chr12	73693642	73693664	+
miR-301b	ATGCTTTGACAATATCATTGCACTG	chr17	71347766	71347791	-
miR-301b-3p	ATGCTTTGACAATACTATTGCACTG	chr11	9668838	9668863	-
miR-3059-5p	ACCCTATGGGGCAGAGAGGAAA	chr3	122925204	122925226	-
miR-3064-3p	TGTAAGGTGTTGCAGTGTGGCAA	chr11	48097451	48097474	-
miR-3064-5p	TTTGCACACCACAACAGCCAGA	chr11	48097492	48097514	-
miR-3071-5p	TCCATCATCGTCTCAAATGAGT	chr18	64483964	64483986	-
miR-3074-5p	ACTGGCTCAGTTCAGCAGGAAC	chr5	9936431	9936453	-
miR-3085-3p	GAGGGGGCCATAGCAGCCAGA	chr22	18235868	18235889	-
miR-3141	CCTCCTCCACCCGCCCTC	chr8	39822651	39822669	-
miR-3184-5p	AAAAGCTCGGTCTGAGGCCCCTCA	chr11	20863564	20863588	-
miR-320e	AAAGCTGGGTTGAGAAGG	chr26	32383403	32383421	+
miR-323	GCACATTACACGGTCGACCTCT	chr18	64622050	64622072	+
miR-32-3p	GCAATTTAGTGTGTGTGATATT	chr2	14201251	14201273	+
miR-326	GCTGGAGGAAGGGCCCAGAGG	chr15	52724871	52724892	-
miR-328-5p	CCCTGAGCCCCTCCTGCCCCCCC	chr14	34186362	34186385	-
miR-329a	AGAGGTTTTCTGGGTTTCTGTTT	chr18	64623029	64623052	+
miR-338-5p	CACTCAGCACCAGGATATTGTT	chrUn_JH922317	15313	15335	-
miR-339a	TCCCTGTCCTCCAGGAGCTCAC	chr2	234298934	234298956	+
miR-339b	TCCCTGTCCTCCAGGAGCTC	chr21	42468428	42468448	+
miR-3432	TGCGGGATCTTTAGTTGTGGTG	chr17	12414522	12414544	+
miR-34a-3p	CAATCAGCAAGTATACTGCCCTA	chr12	42456000	42456023	+
miR-3587	GCACCATTTGAAATCAGTGTT	chr12	73782136	73782157	-
miR-3590-3p	GAGCTCTTTTCACATTGTGCTA	chr15	78094165	78094187	-
miR-3591-3p	GTGGAGTGTGACAATGGTGTTT	chr23	57793099	57793121	-
miR-3591-5p	TCAAACGCCATTATCACACTAAA	chr23	57793133	57793156	-
miR-3618	TGTCTACATTAATGAAAAGAGC	chr17	72145060	72145082	+
miR-362	GCACTCACACCTAGGTTCCAAGGATT	chrX	52161795	52161821	-
miR-365-1-5p	GAGGGACTTTTGGGGGCAGATGT	chr24	13223799	13223822	+
miR-365b-5p	TCATAATGCCCCTAAAAATCCT	chr24	13223837	13223859	-
miR-3662	CATCAGTCACTACTCATCATTTTC	chr8	60032309	60032333	-
miR-3665	CGCCGCCCCGCACCTGCT	chr17	71545876	71545894	-
miR-374a-5p	CACTTATCAGGTTGTATTATAA	chrX	62895956	62895978	-
miR-376a-2-5p	GGTAGATTTTCCTTCTATGGT	chr18	64635362	64635383	+
miR-376a-5p	GGTAGATTCTCCTTCTATGAGT	chr18	64636105	64636127	+
miR-376e-5p	GGTGGATATTCCTTCTATGTTT	chr18	64634621	64634643	+
miR-378d	TTTCTGACTCCAAGTCCAGT	chr2	204402166	204402186	-
miR-378e	TCCTGACTCCAAGTCCAGT	chr23	45264215	45264234	-
miR-378g	ACTGGGCTTGGAGTCAGAAG	chr4	10768511	10768531	+
miR-379-3p	CTATGTAACATGGTCCACTAAC	chr18	64618445	64618467	+
miR-383-5p	CAGATCAGAAGGTGATTGTGGC	chr26	20966925	20966947	+
miR-409b	CGAATGTTGCTCGGTGAACCCCT	chr18	64659338	64659361	-
miR-410-5p	CGCCACTTTGGGTACTTGAGGAG	chr18	64659912	64659935	+
miR-411	ATAGTAGACCGTATAGCGTACG	chr18	64619674	64619696	+
miR-412-3p	GTACTTCACCTGGTCCACTAGC	chr18	64659491	64659513	+
miR-4282	TCCTGGATGCAAATTTTA	chr23	41774494	41774512	-
miR-429-3p	ACGGCATTACCAGACAGTATTA	chr12	49396081	49396103	-
miR-4328	CCAGTTTTCCCAGGATT	chr7	48555697	48555714	+
miR-4484	CGGGGCTTCTCCCGCCTTTTT	chr2	55213924	55213945	-
miR-449c	AGGCAGTGCATCTCTAGCTGG	chr16	24001790	24001811	+
miR-450a	TTTTTGCGATGTGTTCCTAATA	chrX	95350010	95350032	+
miR-450a-5p	TTTTGCGATGTGTTCCTAATAT	chrX	95350156	95350178	+
miR-4532	CGCCGGGCTCCCCGGGG	chr13	37366958	37366975	-
miR-454	AACCCTATAAGCAATATTGCACTA	chr11	9659231	9659255	-
miR-454-5p	AGCAGAGACAATATCGATAGGGT	chr11	9659272	9659295	-
miR-455-3p	AGTGTATATGCCCATGGACTGC	chr2	9471692	9471714	-
miR-4657	AATGTGGAAGTGGTCTGAGGCAT	chr4	76732961	76732984	+
miR-4680-3p	TCTGAATTGTAAGAGTTGTTA	chr22	30389737	30389758	+
miR-4788	GCCTCCCTTAGCTGGTCCGTAA	chrX	79867178	79867200	-
miR-485-3p	AGTCATACACGGCTCTCCTCTC	chr18	64650005	64650027	+
miR-487b-5p	AGTGGTTATCCCTGTCCTGTTC	chr18	64640232	64640254	+
miR-4949-5p	CGGCACACTCGCACACACACA	chr23	30549894	30549915	+
miR-495-5p	AGAAGTCGCCCATGTTCTTTTCG	chr18	64629998	64630021	+
miR-497-3p	CTCGCTCTAACACCACAGTGTGGTTTG	chr11	26433049	26433076	-
miR-499b-3p	TGTTAAGACTTGCAGTGATGTT	chr13	63849650	63849672	-
miR-499b-5p	TGAACATCACAGCAAGTCTGT	chr13	63849687	63849708	-
miR-5047	ACCTTACAACCGCAGCTGCAA	chr11	48097920	48097941	-
miR-505-5p	GGGGAGCCAGGAAGTATTGATGT	chrX	90390176	90390199	+
miR-5126	GCGGGCGGGGCCGGGGGCGGGG	chr19	56913163	56913185	+
miR-543-5p	GAAGTTGCCCGTGTCTTTTTCG	chr18	64628561	64628583	+
miR-544-3p	ATTCTGCATTTTTAGCAAGTT	chr4	40327553	40327574	+
miR-551b	CTGAAACCAAGTATGGGTCGCC	chr1	216878707	216878729	-
miR-574	CACACACTCACACACACACACTCA	chr17	46812772	46812796	-
miR-592-5p	ACATCATCGCATATTGACACAAT	chr4	91381281	91381304	-
miR-6119-3p	GCAAATCATTTTTTACTCTCCAA	chrX	109047040	109047063	+
miR-6119-5p	AGAGGTAAAAAATTGATTTGACT	chrX	109046999	109047022	+
miR-6123	TGCCAAGCCCACGTTCAAAGG	chr13	56861602	56861623	+
miR-615-3p	GAGAGGGAGACCCAGGCTCGGA	chr3	132334826	132334848	-
miR-628-3p	TCTAGTAAGAGTGGCAGTCGA	chr7	51955260	51955281	+
miR-6506-5p	ACCATATTCAGTGACATCCCAGT	chr24	14028434	14028457	-
miR-6516	TTTGCAGTAACAGGTGTGAAC	chr11	53803407	53803428	+
miR-652	TGAATGGCACCCTCTCCTAGGGTTGT	chrX	118401730	118401756	-
miR-6527	TCCCATCTCTTCGTCCACGTG	chr13	78352081	78352102	-
miR-6529	ACTCTGCGCCTCTGATCTCTC	chr1	183145816	183145837	-
miR-6529-3p	TTAAAGAGGTAAAAGGCACAGG	chr1	183145776	183145798	-
miR-6535	AGTCCTCCAACCGCTCCCCCTA	chr5	15413582	15413604	-
miR-654-3p	TATGTCTGCTGACCATCACCTTTA	chr18	64635554	64635578	+
miR-658	ACCAACGGACCCGCTTCCCTCCGCC	chr3	213638350	213638375	-
miR-6651-5p	CCCCTCCTTAGGCAACCTGGT	chr24	36737716	36737737	-
miR-668-3p	ATGTCACTCGGCCCACTACCC	chr18	64649860	64649881	+
miR-684	AGTTTTCCCTTCAAGTCAA	chrX	52460348	52460367	+
miR-703	TCCTTTCCTTCTGAAGGTTTT	chr6	77503701	77503722	-
miR-716b	ATATTTGCTACTACCACCAAGATCT	chr2	81757101	81757126	-
miR-7178-5p	TAGGAGCTATCAGAACTTAGTG	chr12	37232855	37232877	+
miR-7-5p	GAACAACAAAATCACTAGTCTTCCA	chr5	16959340	16959365	-
miR-763	GCCACTGGTTCCTCCCAGCTGG	chr3	153814421	153814443	-
miR-7641	ACGAGATCGGGCGTGTTCAG	chr7	66639930	66639950	-
miR-7977	TTCCCAGCCAACGCACCA	chr1	21085105	21085123	+
miR-7a-1-3p	ACAACAAATCACAGTCTGCCAT	chr2	35555281	35555303	+
miR-802-5p	TCAGTAACAAAGATTCATCCTTGT	chr1	266049808	266049832	+
miR-8072	GGCGGCGGGGAGGTAGGCAG	chr17	51832244	51832264	+
miR-8094	AACTGAAGGACAACGAGAAGA	chr20	26895208	26895229	+
miR-873a-5p	AGGAGACTCACAAGTTCCTGC	chr2	96706839	96706860	-
miR-877-3p	TGGGAGGAGGGAGAAGAGGACA	chr20	27510222	27510244	-
miR-92a-3p	TATTGCACTTGTCCCGGCCTGT	chrX	95608522	95608544	+
miR-95-3p	TGCTCAATAAATACCCGTTGAA	chr6	113741929	113741951	-
miR-98-3p	CTATACAACTTACTACTTTCCC	chrX	49399172	49399194	+
miR-99a-5p	CACAAGATCGGATCTACGGGTT	chr1	138829083	138829105	-
miR-9a-3p	CTTTCGGTTATCTAGCTTTAT	chr1	104964266	104964287	-
miR-9a-5p	TCATACAGCTAGATAACCAAAGA	chr5	85551967	85551990	-
mml-miR-486-5p_L-6	CTCGGGGCAGCTCAGT	chr20	3398248	3398264	-
mmu-let-7a-2*_R+1	GGAAAGCTAGGAGGCTGTACAG	chr15	32360608	32360630	-
mmu-let-7c-1*	GGAAAGCTAGAAGGTTGTACAG	chr1	138828282	138828304	-
mmu-let-7e*	CTATACGGCCTCCTAGCTTTCC	chr14	56569784	56569806	+
mmu-miR-128-1*_R+2	TCTCAGACAGTGCTACGGCCCCG	chr2	174018533	174018556	-
mmu-miR-181b-1*_R+1_1ss16AG	TGCACTCATTGTTCAGTGAG	chr12	75863250	75863270	-
mmu-miR-1843b-3p_L+1_1ss3CT	GTATGGAGGGGAACGATCAGA	chr12	55246806	55246827	-
mmu-miR-18a*_R+1	ACTGCCCTAAGTGCTCCTTCTGG	chr10	66183272	66183295	+
mmu-mir-1949-p5	ATTCTGGGCCTGGTTCAT	chr5	47977110	47977128	+
mmu-mir-1957-p3	GTAGCTCAGTGGTAGAGC	chr20	29139286	29139304	+
mmu-miR-1983	AGAAAACATGCTCCAGGTGAG	chr20	30056753	30056774	-
mmu-mir-1983-p5	CCGATTGCGCCACTGGAGC	chr14	48271690	48271709	-
mmu-miR-1a-1*_R-1_1ss15AG	ATGGGCACATAAAGAAGTATGT	chr13	54057855	54057877	-
mmu-miR-208a-5p	GAGCTTTTGGCCCGGGTTATAC	chr7	21149889	21149911	+
mmu-miR-208b*	ACATAACGCGAGCAAAAAGCTT	chrUn_AMGL01123277	2686	2708	-
mmu-miR-2137_L-1R+1_1ss16AG	TCTCCCCGGGGCTCCCGCCGG	chr2	161512346	161512367	-
mmu-miR-216a*	CACAGTGGTCTCTGGGATTATG	chr3	68036970	68036992	+
mmu-mir-2182-p3	GGCGAGTGAACAGGG	chr25	33251543	33251558	-
mmu-miR-26a-2*_1ss4GA	CCTATTCTTGATTACTTGTTTC	chr3	161555188	161555210	+
mmu-mir-28c-p3	TTGAGGAGCTCACAGTC	chr14	50712403	50712420	+
mmu-miR-3071*_L-1R+2	GAGGACTCCATTTGTTTTGATGA	chr18	64483928	64483951	-
mmu-miR-3096-3p_L-8	AGGATTTACCTGAGGCCA	chr4	31512475	31512493	+
mmu-miR-3096b-5p_L+1R-5	TGGCCAAGGATGAGAAC	chr4	31512420	31512437	+
mmu-miR-320*	GCCTTCTCTTCCCGGTTCTTCC	chr2	43114140	43114162	+
mmu-miR-326*_L+1_1ss4GA	CGCCTTCACAAAGGCCCTGCCTCCA	chr15	52724908	52724933	-
mmu-miR-452-3p_1ss20GA	TCAGTCTCATCTGCAAAGAAGT	chrX	79045409	79045431	+
mmu-miR-503*_L+1R-3_1ss15AG	GGAGTATTGTTTCCGCTGCC	chrX	95344086	95344106	+
mmu-miR-504*_R+1_1ss7AC	AGGGAGCGCAGGGCAGGGTTTCC	chrX	91609188	91609211	+
mmu-miR-5097_L+1R-10	ACAGGGACATGAACC	chr4	20694605	20694620	-
mmu-mir-5097-p5	CTGAGGGTCCAGGGT	chr5	101695816	101695831	+
mmu-miR-5100_L-4R-1	GAGGCACCGCTGGGAT	chr11	26474087	26474103	-
mmu-miR-5102_L-1R-8	CTTCTGGCGCCAAGC	chr11	37468088	37468103	+
mmu-mir-5102-p3	CGAGAGCCCCTCGGGGC	chr19	12054276	12054293	-
mmu-mir-5102-p5	GCCCCAGTCAAACTC	chr3	214351192	214351207	-
mmu-mir-5105-p3_7ss2TA3GT4GC6GA13AG14GC15TC	GGGCTGGGCCTCGATC	chr10	84900709	84900725	-
mmu-mir-5105-p5	CCTCGATCAGAAGGAC	chr20	43437177	43437193	-
mmu-mir-5105-p5_4ss1CA5GC7CA10TC	CCACGGGCTGGGCCT	chr22	43753987	43754002	-
mmu-mir-5105-p5_7ss1GT2GC4GA11AG12GC13TC15CG	CGGGCTGGGCCTCGA	chr3	172982665	172982680	-
mmu-miR-5109_L-5R-3	GATTCCCCTGGTCCG	chrUn_JH921766	43111	43126	-
mmu-mir-5115-p5	CGACTCTGGACGCGAG	chr19	48379781	48379797	+
mmu-mir-5117-p5	TCAGAGAGATTCCCATCT	chr12	53265510	53265528	-
mmu-miR-5126_L-1R-5	CCCCCGGCCCCGCCCG	chr3	136775981	136775997	-
mmu-miR-652_R+1	GCACAACCCTAGTGGCGCCATT	chrX	118401693	118401715	-
mmu-mir-703-p5	TGCATTGTTATCATTA	chr2	5999893	5999909	-
mmu-miR-876-3p_1ss2AG	TGAATTACTTTGTAAACCACCA	chr2	96681621	96681643	-
oan-mir-1382-p5_1ss11AC	GGGGGCGCGGCGGGA	chr18	25579120	25579135	+
oan-mir-1385-p3_1ss7AG	GCCCGGGCCCCCGCG	chr21	48971278	48971293	-
oan-miR-1386_L+1R-2	GCTCCTGGCTGGCTCGC	chr3	218676570	218676587	+
oan-miR-1388_R-3	ATCTCAGGTTCGTCAGCCC	chr13	53226208	53226227	+
oan-mir-1394-p5_1ss3GT	GGGGGCGGCGGCGAGG	chr13	76844852	76844868	-
oan-mir-1410-p5_1ss16AC	GCTCTGCAGTGGGGAC	chr5	10703887	10703903	-
oan-miR-15a*	TGAGGCAGCACAATATGGCCTG	chr10	19817061	19817083	-
oan-miR-16b*_R+2_1ss1CA	AAAGCAGCACAATAATATTGGT	chr1	225109548	225109570	-
oan-miR-181b*_R+1_2ss9AT19GC	TTTGCATTCATTGATCAGTGAG	chr3	11119363	11119385	-
oan-miR-190a*	AGGAATATGTTTGATATATAGT	chr7	44288212	44288234	-
oan-miR-217*_1ss12AC	CATCAGTTCCTCATGCATTGCC	chr3	68048448	68048470	+
oan-miR-218*_R+2_1ss12TC	AAACATGGTTCCGTCAAGCACC	chr6	39996836	39996858	+
oan-miR-301*_R+1	AGTAGTGCAATAAAGTCAGAGC	chr11	9668878	9668900	-
oan-miR-873*_R-1_2ss4AG8GA	TCCCGGGAACTCATCAGCCTC	chr2	96706803	96706824	-
oan-miR-92a-2*	AGGTTGGGATCAGTTGCAATGCT	chr10	66183794	66183817	+
oar-miR-1185-3p	ATATACAGAGGGAGACTCTTAT	chr18	64638096	64638118	+
oar-miR-1185-5p	AGAGGATACCCTTTGTATGTTC	chr18	64638058	64638080	+
oar-miR-1193-3p_R+2_1ss22AC	TAGGTCACCCGTTTGACTATCCAC	chr18	64626796	64626820	+
oar-miR-1197-3p	TAGGACACATGGTCTACTTCT	chr18	64621887	64621908	+
oar-miR-134-5p	TGTGACTGGTTGACCAGAGGG	chr18	64649271	64649292	+
oar-miR-154a-3p	AATCATACACGGTTCACCTATT	chr18	64654099	64654121	+
oar-miR-154a-5p	TAGGTTATCCGTGTAGCCTTCG	chr18	64654063	64654085	+
oar-miR-154b-3p	AATCATACATGGTTGACCTTTTT	chr18	64654411	64654434	+
oar-miR-154b-5p	AGAGGTCTTCCATGGTGCATTCG	chr18	64654373	64654396	+
oar-miR-154b-5p_R-6	CACCATGGAAGACCTCT	chr19	11562855	11562872	-
oar-mir-299-p3_2ss19GA20CT	ATGGTTTACCGTCCCACATA	chr18	64620135	64620155	-
oar-miR-323a-5p_R+1	AGGTGGTCCGTGGCGCGTTCGC	chr18	64622016	64622038	+
oar-miR-323b	CCCAATACACGGTCGATCTCT	chr18	64650771	64650792	+
oar-miR-323c	CACAATACACGGTCGGCCTCT	chr18	64660482	64660503	+
oar-mir-323c-p5	AGGTTGCCCGTGGCCGGTTCG	chr18	64660447	64660468	+
oar-miR-329a-3p_1ss19TC	AACACACCTGGTTAACCTCTTT	chr18	64623067	64623089	+
oar-miR-329a-5p_R+1	GAGGTTTTCTAGGTCTCCGTTTC	chr18	64623326	64623349	+
oar-miR-329b-3p_R-5	AACACACCTGGTTAACC	chr18	64623363	64623380	+
oar-miR-369-3p	AATAATACATGGTTGATCTTT	chr18	64659636	64659657	+
oar-miR-369-5p	AGATCGACCGTGTTATATTCG	chr18	64659601	64659622	+
oar-miR-370-3p_R-2	GCCTGCTGGGGTGGAACCTGGT	chr18	64509859	64509881	+
oar-miR-370-5p_R+2	CAGGTCACGTCTCTGCAGTTACAC	chr18	64509824	64509848	+
oar-miR-376a-3p	ATCATAGAGGAAAATCCACGT	chr18	64636143	64636164	+
oar-miR-376b-3p	ATCATAGAGGAAAATCCATGT	chr18	64635777	64635798	+
oar-miR-376b-5p	GGTGGATATTCCTTCTATGTTT	chr18	64635739	64635761	+
oar-miR-376c-3p	AACATAGAGGAAATTCCACGT	chr18	64635029	64635050	+
oar-miR-376c-5p	GTGGATATTCCGTCTATGTTT	chr18	64634992	64635013	+
oar-miR-376d	ATCATAGAGGAAAATCCACAT	chr18	64635400	64635421	+
oar-miR-376e-3p	AACATAGAGGAAAATCCACATT	chr18	64634659	64634681	+
oar-miR-377-5p	AGAGGTTGCCTTTGGTGAATTC	chr18	64656479	64656501	+
oar-miR-379-3p_R-1	TATGTAACACGGTCCACTAAC	chr18	64619710	64619731	+
oar-miR-379-5p_R-1	TGGTAGACTATGGAACGTAGG	chr18	64618408	64618429	+
oar-miR-380-3p	TATGTAATGTGGTCCACGTCT	chr18	64621373	64621394	+
oar-miR-380-5p	ATGGTTGACCACAGAACATGCG	chr18	64621337	64621359	+
oar-miR-381-3p_L-1R+2	TATACAAGGGCAAGCTCTCTGT	chr18	64639779	64639801	+
oar-miR-381-5p_R+3	AGCGAGGTTGCCCTTTGTATATT	chr18	64639738	64639761	+
oar-miR-382-3p_R+1	AATCATTCACGGACAACACTTT	chr18	64648944	64648966	+
oar-miR-382-5p	GAAGTTGTTCGTGGTGGATTCG	chr18	64648908	64648930	+
oar-miR-3955-3p_R+3	TGGGATTTTAGTCCATCATAGAGC	chr18	64597005	64597029	+
oar-miR-3955-5p	TTTGATGGCTGATCCTCTCACT	chr18	64596965	64596987	+
oar-miR-3956-3p_R-1	TCTGACCTTCCTGCATCCCGTT	chr18	64638853	64638875	+
oar-miR-3956-5p	GTACGTGGATGCTGAAGGTCAGA	chr18	64638793	64638816	+
oar-miR-3957-3p_R-1	ACGCACAGCACCTCACTGAGC	chr18	64658823	64658844	+
oar-miR-3957-5p	CTCGGAGAGTGGAGCTGTGGGTGT	chr18	64658786	64658810	+
oar-miR-3958-3p	AGATATTGCACGGTTGATCTCT	chr18	64631976	64631998	+
oar-miR-3958-5p	AGGTTGTCCGTGATGTATTTGC	chr18	64631942	64631964	+
oar-miR-3959-3p	TGTATGTCAACTGATCCACAGT	chr18	64645575	64645597	+
oar-miR-3959-5p	GGTTGATCAGAGAACATACATT	chr18	64645543	64645565	+
oar-miR-409-5p	AGGTTACCCGAGCAACTTTGCAT	chr18	64659307	64659330	+
oar-miR-410-3p	AATATAACACAGATGGCCTGT	chr18	64659970	64659991	+
oar-miR-411b-5p	TGGTCGACCATAAAACGTACGT	chr18	64621498	64621520	+
oar-miR-412-3p	TGGTCGACCAGTTGGAAAGTAAT	chr18	64659458	64659481	+
oar-miR-431_R-3	TGTCTTGCAGGCCGTCATGC	chr18	64480287	64480307	+
oar-miR-432	TCTTGGAGTAGGTCATTGGGTGG	chr18	64483745	64483768	+
oar-miR-433-3p	ATCATGATGGGCTCCTCGGTGT	chr18	64481204	64481226	+
oar-miR-433-5p_R-1	TACGGTGAGCCTGTCATTGTTC	chr18	64481152	64481174	+
oar-miR-485-5p	AGAGGCTGGCCGTGATGAATTCG	chr18	64649969	64649992	+
oar-miR-487a-3p_L+1R-1	AATCATACAGGGACATCCAGTT	chr18	64645993	64646015	+
oar-miR-487a-5p	GTGGCTATCCCTGCTGTGTTCG	chr18	64645957	64645979	+
oar-miR-487b-3p	AATCGTACAGGGTCATCCACTT	chr18	64640269	64640291	+
oar-miR-493-3p	TGAAGGTCTACTGTGTGCCAGG	chr18	64466118	64466140	+
oar-miR-493-5p	TTGTACATGGTAGGCTTTCATT	chr18	64466077	64466099	+
oar-miR-494-3p	TGAAACATACACGGGAAACCTCT	chr18	64626247	64626270	+
oar-miR-494-5p_R-1_1ss17AC	AGGTTATCCGTGTTGTCTTCTC	chr18	64626214	64626236	+
oar-miR-495-3p	AAACAAACATGGTGCACTTCTT	chr18	64630035	64630057	+
oar-miR-496-3p_R+1	TGAGTATTACATGGCCAATCTC	chr18	64654910	64654932	+
oar-miR-496-5p	GAGTCGGGTACTCGAATGGA	chr18	64654858	64654878	+
oar-miR-539-3p	AATCATACAAGGACAATTTCTTT	chr18	64641040	64641063	+
oar-miR-539-5p_L+2R-2	GGAGAAATTATCCTTGGTGTGT	chr18	64641001	64641023	+
oar-miR-541-3p_R-3	TGGTGGGCACAGAATCCGGCC	chr18	64658438	64658459	+
oar-miR-541-5p_R-5	AAAGGATTCTGCTGTCGGTC	chr18	64658394	64658414	+
oar-miR-543-3p_R-1	AAACATTCGCGGTGCACTTCTT	chr18	64628597	64628619	+
oar-miR-544-3p_R+1	ATTCTGCATTTTTAGCAAGTTC	chr18	64642655	64642677	+
oar-miR-544-5p	AGAATCTGCCTTTTAACAAGA	chr22	29480792	29480813	-
oar-miR-655-3p	ATAATACATGGTTAACCTCTCT	chr18	64643561	64643583	+
oar-miR-655-5p	AGAGGTTATCCGTGTTATGTTC	chr18	64643523	64643545	+
oar-miR-665-3p_R+1	ACCAGTAGGCCGAGGCCCCTCAC	chr18	64476036	64476059	+
oar-miR-665-5p_R-2	AGGGGTCTTGGCCTCTGCCC	chr18	64476002	64476022	+
oar-miR-758-3p_R+1	TTTGTGACCTGGTCCACTAAC	chr18	64622348	64622369	+
oar-miR-758-5p_1ss21AG	TGGTTGACCAGAGAGCACACG	chr18	64622313	64622334	+
PC-3p-1015779_2	TGGACCTGACCCTGCTCCAC	chr2	36645203	36645223	+
PC-3p-101783_8	AAAAAAGTTCATCTGGGTTTTT	chr2	81042120	81042142	-
PC-3p-1022911_1	TGCAAATATCGTCTTCCACAC	chr1	25970459	25970480	+
PC-3p-1045466_1	GCCAGGTCGCTGACTCGAAAAGCTC	chr20	26801093	26801118	-
PC-3p-104742_7	ACACAAGGAAGCTGTGTCCCAA	chr24	29861858	29861880	-
PC-3p-1071414_1	TCTGGGGGCCCATCCCTGCAGT	chr7	20585844	20585866	+
PC-3p-108079_8	GGTGCGCCCCCGGGG	chr12	49291234	49291249	+
PC-3p-1082020_1	AATCTAGGTGTAACTGTAGGA	chr15	45875062	45875083	+
PC-3p-109470_9	TCATGGACAAGCTGTGTGGCA	chr3	102131815	102131836	+
PC-3p-1095554_1	TCTCGGTCCTCGTTGAAGCGG	chr11	43702657	43702678	-
PC-3p-1118058_2	TACCTCATCCGCTTCTTC	chr3	111924202	111924220	-
PC-3p-1133377_1	TGAGGTGGAGGGATGGGCTGGG	chr12	49582395	49582417	-
PC-3p-1142707_2	GCCGTCACTGAGAGCATGACAGC	chr19	7409271	7409294	+
PC-3p-1143204_2	GTGGTGGGCTCAGAGCCGGCA	chr13	56832335	56832356	+
PC-3p-1145315_1	CTCTGTACGGTAAATAAAACT	chr7	1961606	1961627	+
PC-3p-114728_7	GAAACCCGAACGAACTTTTGG	chr23	41288060	41288081	+
PC-3p-1152662_1	TACGACGAGGTAGGCTCA	chr4	53524345	53524363	+
PC-3p-1154280_1	GTCCTTACCATTCTGCTGT	chr23	46748316	46748335	-
PC-3p-1161540_1	CACCGCTCCGCCGAGGCCTCT	chr6	87842907	87842928	-
PC-3p-1164995_1	AGGACAGTCTCAGAAAAACAA	chr12	41403134	41403155	-
PC-3p-116696_7	AAAACCTGAATGAACTTTTTGT	chr7	52357139	52357161	+
PC-3p-117771_6	CTGCAGGGACAGACAGAGCGCA	chr13	3420973	3420995	-
PC-3p-117921_8	AAAAACTGGCAGCTTCATGTAA	chr7	82186287	82186309	+
PC-3p-1182192_1	GTTTTGTACGGATTGGCATTGG	chr7	33922161	33922183	+
PC-3p-119692_7	CAAAAAGTTCGTTCAGGTTTTT	chrX	54807829	54807851	-
PC-3p-1198018_1	GGCATCCAAGTCCGAGGTATC	chr2	27941148	27941169	-
PC-3p-121163_7	GCAGCGGGGTGGGGC	chr2	43154668	43154683	-
PC-3p-1242997_1	AAGCTGAGACTCGTCTGCCTGGCGGC	chr3	4148915	4148941	+
PC-3p-126090_6	AAAGTTCATTCAGGTTTTTCT	chr1	123769463	123769484	-
PC-3p-1280103_1	CGTCTCCTCCTCCTTGCGCAG	chr7	13132046	13132067	-
PC-3p-1282169_1	TCCAAGAAGATCTGTCCATCA	chr1	67626977	67626998	-
PC-3p-1294766_2	GCTGGGCTGCGTCGGCGCTCGGG	chr6	101524547	101524570	-
PC-3p-1308848_1	CCCAAAAGTTCATTCAGGTTTT	chr1	28032908	28032930	-
PC-3p-1315194_1	GAAACCAGTGTCTTCACTTTCTTCGGA	chr8	72675984	72676011	+
PC-3p-1316928_1	AATATCTGAATGAACTTTTTGGC	chr3	88670699	88670722	+
PC-3p-1324034_1	GGTGAGGCAGGGACTAGGGGCTGCA	chr21	41565109	41565134	-
PC-3p-132687_5	ACTGTGAGGTGGGGGAAGGGGAG	chr11	43344838	43344861	-
PC-3p-1329912_1	CCACTGCCTGCCGGCCCTGCCCTTGCCCA	chr2	243802425	243802454	+
PC-3p-133542_7	TGGCCAAAAAGTTTGTTCAGA	chr12	52848513	52848534	-
PC-3p-1339771_1	AGATGAACGTCCAGTTGCTGTAAA	chr2	203682647	203682671	+
PC-3p-1352279_1	CGGGAGGCAGAAGGCAAAGGG	chr11	38037950	38037971	-
PC-3p-135231_5	ATCATGTATGATACTGCAAACAGAAC	chr11	53803448	53803474	+
PC-3p-138076_5	GGCAAGGTTTCTGGCTCCACTT	chr20	26516788	26516810	-
PC-3p-1398183_1	CTCTTTCCTCCTTCGCCCAAAT	chr14	32216634	32216656	+
PC-3p-14023_92	CTCCAGTCTGACCTTTT	chr24	15217976	15217993	+
PC-3p-1407056_1	TTCCTAACGTGTAGCACA	chr1	213252166	213252184	-
PC-3p-1412568_1	CCCCCGGAGGCGGCCTCTTTGTT	chr2	185810417	185810440	-
PC-3p-1437341_1	AAGGACGATGGTGAGCTA	chr1	198549964	198549982	+
PC-3p-1482638_1	TGTGAGCGGATGCTGTGCGC	chr3	208196108	208196128	+
PC-3p-148762_5	TGTACTCTGGGACTCGGGTGT	chr1	264630209	264630230	+
PC-3p-1494952_1	ATAAACCTGAACGAACTTTTT	chr1	274461414	274461435	+
PC-3p-1505878_1	ATCCCCACTCAGCCCTGCGAGGT	chr13	58056737	58056760	-
PC-3p-1506067_2	CAGAGACTCCAGCCTCACTGCACAG	chr1	45793860	45793885	-
PC-3p-1515734_1	GAGGTTAAAAGCTCGGGAGACG	chr20	29072472	29072494	+
PC-3p-1518435_1	AACTGCAGTCCCCGGTCC	chr13	77981704	77981722	-
PC-3p-1523353_1	CCCGAGGAACAGCAGAGG	chr2	134872722	134872740	+
PC-3p-1527618_1	GACGGACAACATGAACCAGATCTATGGCT	chr14	52687957	52687986	+
PC-3p-1536277_1	AAAACCTGAATGAACTTTTGG	chr26	26556050	26556071	+
PC-3p-1537026_1	GCCGCACGAAGTCCTACGGC	chr6	93305963	93305983	-
PC-3p-1537201_1	CAGCCTGCTTGTGTTTGGGCCCAGC	chr18	21603903	21603928	+
PC-3p-154695_5	AAAAAAGTTCATTCAGGTTTTT	chr18	43386039	43386061	-
PC-3p-1562365_1	TGGCGACACGGGCAGAGGGCG	chr5	3703585	3703606	-
PC-3p-1574074_1	CCTTAAGAGGCTAACACAGGAGGGTA	chr6	68382282	68382308	+
PC-3p-1574100_1	TCCGACCACCATGCACCAGG	chr15	42738634	42738654	-
PC-3p-1577651_1	GCGCTAGGGACTCCGCCGCC	chr3	59175349	59175369	-
PC-3p-1585255_1	AATAGGAATTGGATTTGTGCAAA	chr16	31732469	31732492	+
PC-3p-1585826_2	GATGCCCAGGCGGCTCATGTA	chr5	40997792	40997813	-
PC-3p-1600207_1	GTCCATCTGCCCCAGCCG	chr11	53721854	53721872	-
PC-3p-1604012_1	CTCTGACAGGCCCACCGAT	chr1	104712236	104712255	-
PC-3p-1605079_1	AGGCACGGATCTTGTTC	chr5	36465431	36465448	-
PC-3p-1606345_1	TCTCTGCAGAAGCTCTGGTTCTA	chr22	50822104	50822127	+
PC-3p-1610810_1	CCACACCTTGTCTCTTCCCTACA	chr19	11552421	11552444	+
PC-3p-164236_4	AAAACCTGAATGAACTTTTTTGG	chr3	57225628	57225651	+
PC-3p-164514_5	CCGCCTCCCCACCACC	chr14	17312398	17312414	+
PC-3p-1654537_1	TCTATCTCCTATACTTT	chr6	74489340	74489357	-
PC-3p-168013_5	AAAATCTGAAATGAACTTTTTGG	chr14	51206302	51206325	+
PC-3p-1684008_1	ATCCCAGGGACTAATGAAGAAAAA	chr25	24474558	24474582	+
PC-3p-1691222_1	TTCTTTGAATCTTTCCTGG	chrX	56349517	56349536	-
PC-3p-1699934_1	TTCTCCCCTTGCCCTCGTCAG	chr24	41252172	41252193	+
PC-3p-1722147_1	GCCAAAAAGTTTGCTCAAGTTT	chr3	158808474	158808496	-
PC-3p-1738877_1	GTGCATGCAGTAAGATCGGTTGGA	chr24	6649876	6649900	+
PC-3p-1765045_1	GATCGATGCCCGCATCCTCC	chr3	34013639	34013659	+
PC-3p-17718_68	CCAAAAAGTTCATTCAGATTTT	chr17	15631999	15632021	-
PC-3p-1788988_1	CAACAAGTTCATTCAGGTTTTC	chr13	71082364	71082386	-
PC-3p-179071_4	CAACATTCTCAACCCCTAGGCT	chr1	100534838	100534860	+
PC-3p-1790850_1	AAAAACCTGAAGGAACTTTTT	chr19	21965118	21965139	+
PC-3p-1817022_1	CCGTGTAAACAAATCGATGG	chr1	206059126	206059146	-
PC-3p-1818407_1	CCAAAAAGTTTGTTCAGGTTTTT	chr23	47065569	47065592	-
PC-3p-1822880_1	GCGGTTGACAGTCCCTGC	chr1	33391997	33392015	-
PC-3p-1823790_1	AGCTGACTTGGACTGTCAAC	chr9	20014906	20014926	+
PC-3p-1827591_1	CTGGATGCCTGTAACTGCCCCG	chr2	59150604	59150626	+
PC-3p-183633_3	TGACCTCTGACCTTTGCCTCCCA	chr5	10552368	10552391	+
PC-3p-1836627_1	GAGTCCTCACTTGCCCGT	chr2	241980747	241980765	-
PC-3p-183753_4	TGGCCACTTGCTCAGCCCGGGC	chr10	85931674	85931696	+
PC-3p-1848146_1	TTTCTACCAGAACATCACATAAGT	chr1	176767506	176767530	-
PC-3p-185194_3	CTGGGCAGGGAGGAAGGGGAGAA	chr15	29359529	29359552	-
PC-3p-1854267_1	GTTTTTCGGAATTCCGGGGCTGAA	chr10	84490541	84490565	+
PC-3p-1870067_1	CAAAAAGTTTGTTCAGGTTTTC	chr10	67056046	67056068	-
PC-3p-1873193_1	GATCTCAGTCTCCCGGAACCA	chr3	134235157	134235178	-
PC-3p-1896135_2	TGGGTGGACGGACGGACGCCGAGGGCG	chr12	17186654	17186681	+
PC-3p-191615_3	AAAAAGTTCGTTCAGGTTTTT	chr5	34441675	34441696	-
PC-3p-1919513_1	CTGCGAAGGAGGGAGTGAAAA	chr20	16673014	16673035	-
PC-3p-192979_4	TCGAGGTCCAGCCCGCGGCTC	chr20	49462419	49462440	-
PC-3p-1933048_1	TACCAGGACCACACCGGGTCTTCA	chr18	15444737	15444761	+
PC-3p-193699_3	AAAACCTGAATAAACTTTTTGA	chr14	43573483	43573505	+
PC-3p-195831_3	GCTCACAGCTTGCCGGCTCCA	chr9	13617164	13617185	-
PC-3p-1965562_1	CCCCAGGGACGAGTGCTGCCA	chr18	20817343	20817364	-
PC-3p-1986644_1	CCGAACGAACTTTTTGGCCAAGC	chr1	166386755	166386778	+
PC-3p-198981_3	GCCCAGGACGACCAAG	chr12	22421191	22421207	-
PC-3p-1995922_1	TCCCCACGGTCATCTCCTCAGCCG	chr7	82255281	82255305	-
PC-3p-2002393_1	TCCGTAATTCAAAGTCTTCTTC	chr4	92984456	92984478	-
PC-3p-201197_3	CCAGAAAGTTCATTCAGATTTT	chr3	57549403	57549425	-
PC-3p-2017692_1	GAGGCTTGAAGAGAGGAGGT	chr4	88076389	88076409	+
PC-3p-2018799_1	AGCGGGTGGCCTGGTGCTGTG	chr22	32416198	32416219	+
PC-3p-2020868_1	TCCTCATCCTCGTCCTCCATC	chr1	226818953	226818974	-
PC-3p-202242_3	GGAGAAGGGGAAGAGCAA	chr19	34139913	34139931	-
PC-3p-2025859_1	CGTGCGGTTCCGCTGTGTGAA	chr1	86788111	86788132	+
PC-3p-20309_58	TGGTGTCAGAAGTGGGATG	chr8	14770226	14770245	-
PC-3p-2042798_1	CGCCTCCCGCAGATGCCCTCCCGA	chr3	2984670	2984694	+
PC-3p-206342_3	CCGTGCCAGAGCTCACACAGA	chr19	53561297	53561318	-
PC-3p-207004_3	CCAAAAGTTCATTCGGGTTTT	chr15	19757154	19757175	-
PC-3p-207102_3	CCAAACAGTTTGTTCAGGTTTT	chr16	13467498	13467520	-
PC-3p-210239_3	ACTGTTGGGCGTGTCTGACTGT	chr6	92861125	92861147	+
PC-3p-212743_3	AAAAACCTGAATGAACTTCTGG	chr23	50263474	50263496	+
PC-3p-213846_3	AAAGTTCATTCGGGTTTTTCCA	chr1	175781555	175781577	-
PC-3p-214002_3	TGAGCTAGCCGGGCAGCTT	chrX	11442924	11442943	-
PC-3p-214014_3	AAAAACCTGAACGAACTTTTTT	chr2	10435435	10435457	+
PC-3p-216526_3	CCGGGGGCGGCCGCG	chr24	1109511	1109526	-
PC-3p-222398_4	ACAAAAAGTTCGTTCTGGTTTT	chr11	50067026	50067048	-
PC-3p-226713_3	CAAACCTGAATGAACTTTTTGG	chr13	28822118	28822140	+
PC-3p-233534_3	AAACACGCCAGCTCTGAGGAGG	chr24	1371982	1372004	-
PC-3p-235801_3	AGCCGGACCTCTGAGCAGG	chrX	4521081	4521100	+
PC-3p-236776_3	TCTGGGGTGAGAGATGGGTCA	chr15	29358604	29358625	-
PC-3p-237799_2	ATCGCGAGGCTGTATACCC	chr3	38331607	38331626	+
PC-3p-242796_2	CACAGGGAAGCACACTCCACGACGAG	chr22	20218819	20218845	-
PC-3p-247239_2	ACCAAAAAGTTCATTCAGGTTTTT	chr9	44670544	44670568	-
PC-3p-247663_3	TCGGATACGGCTGAAGTGACTT	chr6	46459388	46459410	+
PC-3p-247935_2	GCCAAAAAGTTCGTTCAGGTTT	chr11	28780981	28781003	-
PC-3p-248362_2	TCAAAAAGTTCATTTGGGTTTTC	chr6	67600472	67600495	-
PC-3p-251972_2	GGACGACGACGAGGA	chr13	74142873	74142888	-
PC-3p-254574_2	ACTACCCCTGGCATCTTGGTGA	chr1	5336235	5336257	-
PC-3p-256601_2	CCAATAAGTTCATTCAGGTTTT	chr9	55676599	55676621	-
PC-3p-256982_2	TCCCCAGAAGTCCCCCTGCA	chr11	53606035	53606055	+
PC-3p-26052_43	CCAAAAAGTTCATCTGAGTTTT	chr8	77658677	77658699	-
PC-3p-264157_2	GGTGGGGTGGGGTCGGG	chr1	29006035	29006052	+
PC-3p-270801_2	CCCCACCCCACCCCCGCGG	chr4	117573319	117573338	-
PC-3p-276628_2	TACCACCCACCCACCCAG	chr3	163036842	163036860	-
PC-3p-277016_2	GTGTGGGCCCACACTTTCCTCA	chr21	43068900	43068922	-
PC-3p-283977_3	TGGCGGACGGTCTGACGG	chr1	183156725	183156743	+
PC-3p-284186_2	ACCTGAATGAACTTTTTGGCCAT	chr15	27873300	27873323	+
PC-3p-286378_2	CCGGAATCCTCACACGACAT	chr5	10698342	10698362	-
PC-3p-286974_2	TTGGCACCGTGGAGGCGACG	chr3	215692901	215692921	+
PC-3p-299157_2	ATACGTTCTTCCCTCCTGTAGA	chr12	24212702	24212724	+
PC-3p-30232_43	AAAGCTGAACGAACTTTTTGGC	chr18	68491423	68491445	+
PC-3p-303004_2	AAACCCGAAGGAACATTTTGG	chr2	2929929	2929950	+
PC-3p-30485_40	TAAAGCAGAGGATGCCCAGTGA	chr18	64106173	64106195	-
PC-3p-312824_2	GCCCAAAAGTTCGTTCGGGTTT	chr10	32265890	32265912	-
PC-3p-314781_2	TCAAAAAGGTCATTTGAGCTT	chr4	94389231	94389252	-
PC-3p-316522_2	CAAGGACTCCTAATTGTAACT	chr5	20355816	20355837	+
PC-3p-319753_2	AGAAAGAACCGGCACTGGAAGGC	chr7	78974638	78974661	+
PC-3p-320628_2	GCTGTACACTTCCGTTTC	chr5	16142249	16142267	-
PC-3p-323148_2	TCCAGCAGAGACATCAAACCA	chr18	20895791	20895812	-
PC-3p-327026_2	AATGGGTTGGCCAAAAAGTTCA	chr8	9777357	9777379	-
PC-3p-327373_2	TTTCATCTTGTGAGTCTACCGT	chr10	86010894	86010916	-
PC-3p-328399_2	ACAAAAAGTTCGTTTGGGCTTTT	chr19	28746843	28746866	-
PC-3p-329674_2	CGAGGTTCGGCGATCCGGGAACT	chr3	46226083	46226106	+
PC-3p-332732_2	CCATGGACTGCACAGGCACG	chr2	42237650	42237670	+
PC-3p-333057_2	CCAAAGAGTTCATTCAGGTTTT	chr10	19318379	19318401	-
PC-3p-336256_2	GCCAAAAAGTTCATTCTAGTTT	chr13	30223370	30223392	-
PC-3p-340960_2	CTGGGGAGGAGCGCAGGCCAG	chr5	2365231	2365252	-
PC-3p-343425_2	TGTAAGCTGTGGGAAAGGAGTGAGC	chr2	13898346	13898371	+
PC-3p-347481_2	TCCCAAGTATACAGGCCTATATCACT	chr24	38371499	38371525	-
PC-3p-350003_2	ACAAAAAGTTCGTTTGGGCTTTTT	chrUn_JH924652	9890	9914	-
PC-3p-353277_2	CACTTAGTAGAAGGCTCATGAA	chr19	32474470	32474492	+
PC-3p-357478_2	ACTAAGAGCTCTCTGCCAA	chr4	79356929	79356948	-
PC-3p-359696_2	GTATGGTCCAACACTCGCCTAA	chr2	121675397	121675419	-
PC-3p-359884_2	TGAGAAGAAAGTGGAAAGTTGAACT	chr1	275446535	275446560	+
PC-3p-362873_2	GTTATATCGGACAAATCAGGCAAAAG	chr2	116884757	116884783	+
PC-3p-36398_30	CAAAAGGTTCGTTCAGGTTCTT	chrX	82384536	82384558	-
PC-3p-36467_28	CCAAAGAGCTCGTTCGGGTTTT	chrX	110666502	110666524	-
PC-3p-372238_2	ACTACAGAATGAGCTTATGGCTG	chr7	44527092	44527115	-
PC-3p-3741_642	ATGCGGCACCTGCGGATACGG	chr3	215562240	215562261	+
PC-3p-375210_2	GCTCAGCTCCAGGGAGCACCA	chr8	47716166	47716187	-
PC-3p-37756_27	AAAAGTTCATTCAGGTTTTTCT	chr19	13752996	13753018	-
PC-3p-379168_2	TGGCGGCACTGGGAAGCGAC	chr15	74812348	74812368	+
PC-3p-380004_2	ACTTTCAGCTTCCAGTCAGTT	chr23	919163	919184	-
PC-3p-381764_2	CCAAAAAGTTCGTTCAGATTTT	chr16	10033369	10033391	-
PC-3p-386386_2	TAAGAGGGACTGAAATAG	chr11	35429399	35429417	+
PC-3p-38780_30	CTTCTGTCCGTCTTGCTACCA	chr15	53637951	53637972	+
PC-3p-388217_2	TGGAGGACCTCTGAGGTG	chr15	23131503	23131521	+
PC-3p-390291_2	AAAACCTGAATGAACCTTATGG	chr24	6433240	6433262	+
PC-3p-39408_25	GAAAACCTGAACAAACTTTGT	chr11	47033297	47033318	+
PC-3p-399561_2	TTGAAGACTGGGACTTGCTAAAT	chr1	28255606	28255629	+
PC-3p-401696_2	TGGCTCCCGCCTTGACCCTGCAG	chr14	44863081	44863104	+
PC-3p-403105_2	CAAGGAACAGCCAGCGCCCGGT	chr14	8903944	8903966	+
PC-3p-404437_2	CTGGGATGCAGAGTCACGGGTCAA	chr19	47743037	47743061	-
PC-3p-404531_2	TTTAATTTGCTACGATTACGA	chr3	56743121	56743142	+
PC-3p-404875_2	AAGACCTGAATGAACTTTTTGG	chr12	63116046	63116068	+
PC-3p-407763_2	CAGAGGACAGCTGACGCCTGTT	chr24	41481889	41481911	+
PC-3p-408885_2	GATGCGGGTTCAGTCCTTG	chr25	29334831	29334850	-
PC-3p-42438_25	TCAGCACCATCCTTCCCTGGCA	chr14	24558726	24558748	+
PC-3p-42501_24	TCTCTCTTCAAAGTTCT	chr3	136097430	136097447	-
PC-3p-42614_23	CCAAAAAGTTCATGCGGGTTTT	chr1	60883968	60883990	-
PC-3p-434226_1	AAACCTGAGTGATCTTTCTGGC	chr25	14165595	14165617	+
PC-3p-439790_1	AGCTTCCGGTGCGAAGTCCTACAAGTAC	chr10	27877265	27877293	-
PC-3p-441434_1	GCGAGGTCAGCAAGGTCAGAT	chr1	10957405	10957426	-
PC-3p-46078_21	AAAAACCTGAATGAACTTTTTGT	chr8	17422175	17422198	+
PC-3p-466929_1	CAGGCTGAGTCTAGAAGTGAT	chr1	31015580	31015601	+
PC-3p-486516_1	CCTTGGGCGTTGTGGGAGCCGCTGA	chr21	41896231	41896256	+
PC-3p-51594_22	GACCGCGCTCTCTCCCGGCAGT	chr2	208715014	208715036	+
PC-3p-531410_1	CACTCAGGCGTGCTGGACCCCTCG	chr24	13163556	13163580	+
PC-3p-557686_1	TAGTACTGATCCTCAGCTCACC	chr17	43258058	43258080	-
PC-3p-561453_1	AGTTCTCTGCTTCATAGGTT	chr14	36067733	36067753	+
PC-3p-5651_256	TATGTCACATGGTCCACTAAT	chr18	64621533	64621554	+
PC-3p-579215_1	CAGATTCGGGAACTTGGCCAGA	chr8	68781606	68781628	+
PC-3p-588198_1	CAGCACGAGGACTTGCTTCGGG	chr16	9273170	9273192	-
PC-3p-590667_1	GCTAAAAAGTTCATTCAGGTTTT	chr19	2285979	2286002	-
PC-3p-594448_1	CCAAAAAGTTCATTCAGGGTTT	chr19	35193146	35193168	-
PC-3p-601910_1	GAAAACCTGAATGAACTTTTTG	chr1	114997193	114997215	+
PC-3p-616680_3	GCCAGTCAGTGTAGCGCGCGTGCAGC	chr6	19512470	19512496	-
PC-3p-629892_1	TCTGGCATGCTAACT	chr2	116845756	116845771	+
PC-3p-63859_14	AAAATCTGAACAAACTTTTTGG	chr5	24960677	24960699	+
PC-3p-641749_1	GCCTGAAGACAGTAGACCAATCA	chr8	74414888	74414911	+
PC-3p-647554_1	AGCGCGTGAACGCATCTCGGCAGCGG	chr15	22904347	22904373	+
PC-3p-653040_1	AGAGATAAGGTACAGTACTGCAGT	chr4	102447902	102447926	-
PC-3p-656563_1	CCTGAACTCTCCGCTTTCCG	chr19	40106997	40107017	-
PC-3p-665745_1	GACCCCAGGCCAGGCGTGC	chr1	2889863	2889882	-
PC-3p-666370_1	GTCACTTCTCCCTCTCGGCC	chr4	46212020	46212040	-
PC-3p-69095_12	AAACCCGAATGAACTTTTTGG	chr3	63673290	63673311	+
PC-3p-693351_1	GATTTGTCGAGCTCATCAGGT	chr3	35593251	35593272	+
PC-3p-703486_1	GGAACGAATGAAAAGACTGAATGAAA	chr10	78261663	78261689	+
PC-3p-704222_1	GGAGGTGGGACAGGCAGTGAG	chr5	10743548	10743569	-
PC-3p-712956_1	ACGCCCTGCAGGTCCACGTCCA	chr5	2684541	2684563	-
PC-3p-71924_12	TCAAAAAGTTCATTCAGATTTTT	chrX	3247017	3247040	-
PC-3p-72195_13	TCTGGGCTGCCTCGTCACCAACC	chr18	64649311	64649334	+
PC-3p-74019_13	AAAGGAACCATCTGCTTGCTTA	chr6	60190944	60190966	-
PC-3p-74109_12	TCTGAGGATGGACGCTACTGCA	chr4	95824151	95824173	-
PC-3p-74901_12	TGCCGCCCAGCTGGAATGCAGA	chr18	22599952	22599974	+
PC-3p-758145_1	GACCTCTGTGCTTCAGTAGCTC	chr7	52109017	52109039	+
PC-3p-759360_1	TCCAAAGTAATCCAGCTG	chr6	102002146	102002164	-
PC-3p-76172_11	TCATTCCAAGACGTGCCAAT	chrX	83608713	83608733	-
PC-3p-777394_2	CGCGCCGGGGGCCGCT	chr3	161792431	161792447	-
PC-3p-791536_1	ATAGCCCTCTCCACCTCCAAA	chrX	102210999	102211020	+
PC-3p-795451_1	CTGGTCGGCCATGGGTCTCCGA	chr12	62464275	62464297	+
PC-3p-81201_10	TCAAAAAGTTAGTTCAGGTTTT	chr3	194915425	194915447	-
PC-3p-82734_10	CAAAAAGTTCATTCAGATTTTT	chr1	274188812	274188834	-
PC-3p-830308_1	CAAAGCGCTTCTCAGATGACCACTTCCG	chr4	76847476	76847504	-
PC-3p-832316_1	GCAGAGAGGGTGTGTTACAGAGCGT	chr2	72551022	72551047	-
PC-3p-835254_1	GTGCGGCAGGCTCTGGCAAGTGTGA	chr3	103788664	103788689	+
PC-3p-843929_1	CAGAACTCTAAACCTGATGGAATTAAT	chr25	44087685	44087712	-
PC-3p-8440_161	CCAAAAGTTCATTCGGGTTTTT	chr14	24496460	24496482	-
PC-3p-84783_9	AAAACTTGAATGAACTTTCTGG	chr21	8194120	8194142	+
PC-3p-85451_9	TCCGTCCCTTCTTGCCCACCAGT	chr3	216496245	216496268	+
PC-3p-867409_1	TCCCGGGAGGCGCCCGCC	chr2	241844333	241844351	+
PC-3p-87299_10	CCGCCGCCCCTCGCG	chr2	113645210	113645225	+
PC-3p-87730_9	TTTTTTGCTGGAACATTTCTGG	chr20	12982256	12982278	+
PC-3p-88243_9	CAAAAAGTTCATTCAGGCCTTT	chr3	18128645	18128667	-
PC-3p-886710_2	CCGTGGCCCTTGGCAGCAGTGTGC	chr5	36059079	36059103	+
PC-3p-88742_9	AGCACATACACCAAAT	chr2	185560727	185560743	-
PC-3p-887669_1	CTAGTAGGCTAAGGTTCTGAAGA	chr8	54609909	54609932	+
PC-3p-894918_1	TACAGGGTCGGAGTCATGAGG	chr11	25731152	25731173	+
PC-3p-90507_9	CCAAAAGTTTGTTCAGGTTTT	chr2	51982659	51982680	-
PC-3p-91431_9	GTCTGTCCCACAACTGATTGAG	chr11	39017945	39017967	-
PC-3p-917320_1	AGAAAAACCTGAACGAACTTTT	chr4	41890360	41890382	-
PC-3p-921611_1	CTGCCTGCTTCCTCTCGT	chr26	13111640	13111658	+
PC-3p-922606_1	TGAAGGGAGGGACAAAGAAGCAG	chr14	54873272	54873295	-
PC-3p-924238_1	CAGTCCGGAGCTGGAGTGAAGACAGTGG	chr20	27566840	27566868	+
PC-3p-92428_9	GAGCCCGCAGCGGGG	chr16	70838984	70838999	-
PC-3p-927961_1	TCTGGACAGCAATCTGTGAGGA	chr24	26227459	26227481	+
PC-3p-928630_1	TGCAGAGGCGAGGGGTAGAGGG	chr14	52869317	52869339	-
PC-3p-956025_1	TCTCTGCACAGTCTAAGGCTAAT	chr12	63930549	63930572	-
PC-3p-96851_8	TTGCTGTGACCTGTCTGAGGAA	chr4	77243158	77243180	+
PC-3p-970_1815	ATCACACAAAGGCAACTTTCGT	chr18	64656517	64656539	+
PC-3p-970343_1	GGGCGGGCGGGCGGCG	chr21	49596941	49596957	+
PC-3p-995132_1	CCCTGCATGGGAGGAAGGCTGCGCC	chr18	67867178	67867203	+
PC-3p-996740_1	ACATCTTGTATAACTGAATAGGCAGA	chr2	28689667	28689693	+
PC-5p-1004747_2	ACCAGTGGCCGTCTGTGCT	chr11	43572260	43572279	+
PC-5p-101090_7	CCCAGGGATGTAGCTCCTAGTGC	chr7	20585811	20585834	+
PC-5p-1013398_1	GTCCCGGTGGCCGGCCCTCT	chr2	241844287	241844307	+
PC-5p-1024974_1	ACTGGCGTCGCGTGCGCA	chr2	110871343	110871361	-
PC-5p-1035295_1	TGGAGGACTTGGGGAGGTGATCT	chr24	35789938	35789961	+
PC-5p-1045218_1	CCCCGCGGGCCGGTCGCCGTGTCCT	chr12	17186597	17186622	+
PC-5p-1051188_1	ATTCTGGACGTGGGCTGGCCGG	chr4	74911505	74911527	+
PC-5p-1052820_1	GCTCCGGTACTCAGTCCAGAAGAG	chr3	162172258	162172282	-
PC-5p-106375_7	TATGTGTGTATGTGTATATATG	chr9	66728162	66728184	+
PC-5p-107920_7	AAAAACCCAAACAAATCTTTT	chr17	33025988	33026009	-
PC-5p-1079881_1	AAAAGTTGATTCAGTTTTTTCT	chr18	65822904	65822926	+
PC-5p-1093221_1	CCGACACCCGCCTGGTTTACGGCT	chr23	37639848	37639872	-
PC-5p-1110449_2	AGAGCCCGTGAATCTGCATTTCCAA	chr12	68553572	68553597	-
PC-5p-111189_8	GGCCTCACTAAACCATCC	chr6	19512273	19512291	-
PC-5p-111681_7	AGAGAGAGTTCAAGAGG	chr12	59784539	59784556	+
PC-5p-1122680_1	AAAAGCTCCAGCACCT	chr6	69941995	69942011	-
PC-5p-1142545_1	GGTCCTCTCCATCCTTACCCCAT	chr11	19659925	19659948	-
PC-5p-119925_6	GGACAACTCCGAATGAACTTAT	chr12	30037932	30037954	-
PC-5p-120900_6	TGGGCCCTTTCTACAGCG	chr14	55668719	55668737	-
PC-5p-1209474_1	GTCTCAGCCGCCTGCCCGCGGG	chr2	31549091	31549113	-
PC-5p-1225253_1	CCTGTCTCCCTGGTCACCCTCA	chr5	35484394	35484416	-
PC-5p-123940_6	TTTTGTTCCAGATTTCCAGCTGT	chr3	214311026	214311049	+
PC-5p-124291_7	AGCTGAGGAAAGTGTGGCCT	chr21	43068933	43068953	-
PC-5p-1277202_1	CCATGTATATGACAGGATGCGT	chr5	95320239	95320261	+
PC-5p-128252_5	AAAAACCCGAACGAACTTGTT	chr10	49380395	49380416	-
PC-5p-130200_5	AAAACCCCAAAGAAACTTTCTA	chr2	70661806	70661828	-
PC-5p-130687_7	AACGGCGTCCCCTGGAGCTGTG	chr8	47716207	47716229	-
PC-5p-1320649_1	AAAACCTGAACGAACTTTTTGC	chrX	14299952	14299974	-
PC-5p-1325123_1	GATAAGTGCCTGCATGTCTCCT	chr18	66875773	66875795	-
PC-5p-1329206_1	TATAGAAAGGATGAGTCAGTAATGAGA	chr1	96921608	96921635	+
PC-5p-133590_5	TATATGTGTGTATGTGTAT	chrX	122116738	122116757	+
PC-5p-1336298_1	TCTAGGACTGTAACTGACA	chr19	55462102	55462121	-
PC-5p-1346011_1	AGCTCCCACAGCCCTTGGCCT	chr1	104712281	104712302	-
PC-5p-1347446_1	GCACACAGACATCAGAAAGT	chr22	37233847	37233867	-
PC-5p-1350550_1	AAAGTTCGTTTGGGTTTTTCT	chr9	46790411	46790432	+
PC-5p-135717_5	ATGTGAAATTACCAGTATTTGT	chr7	82186251	82186273	+
PC-5p-1360227_1	TTTATGAAGGCTCTGAGTTGGTGGC	chr7	10810886	10810911	+
PC-5p-1365406_1	TACTTCTGAGCCTCAGTTTCCTG	chr11	25731103	25731126	+
PC-5p-138389_5	AAGTAGCAATTTGGCAGATCTG	chr15	53637917	53637939	+
PC-5p-138639_5	ACGCACAGAGCCCAGACCAAGA	chr12	41112153	41112175	-
PC-5p-1397990_1	AAACCTGAACGAACTTTTT	chr8	23938191	23938210	-
PC-5p-1416112_1	AAGACAGAACAAAGCCGGAAG	chr1	10845138	10845159	+
PC-5p-142291_5	TAAGGGGCTGAGACCTACTCTGTT	chr17	64993505	64993529	+
PC-5p-143120_5	TGAAAAACCCGAACGAACTTTT	chr23	30998350	30998372	-
PC-5p-1456364_1	GTCTACGCGCCGGTCCGGAC	chr23	61875267	61875287	+
PC-5p-146397_5	GCTTCTCCTTCTGCCCCTCCAGA	chrX	53830736	53830759	-
PC-5p-1468571_1	AACAGTTCGTTTGGGTTTTTC	chrX	22045058	22045079	+
PC-5p-1475894_1	ACCGGCACAGAGGGAACA	chr12	30493900	30493918	+
PC-5p-1495942_2	AAAAAAGTTCATTCAGGTTTTTT	chr2	171536115	171536138	+
PC-5p-1496915_1	TTCGGTTCCTGTAAGGCGCC	chr20	27566811	27566831	+
PC-5p-150561_5	TCGGCAGGTGAGTTGTTA	chr9	90796703	90796721	-
PC-5p-1524615_1	GCCCAGGGAACTCTGTATCCAAGG	chrX	99099563	99099587	+
PC-5p-154020_4	AATAAGTTCGTTTGGGTTTTT	chr17	12266184	12266205	+
PC-5p-1540515_1	TGCGATCCTGGAGAACTTGA	chr4	53524295	53524315	+
PC-5p-1557256_1	CATCTTCACCCTCTCGCCTCCACAGGG	chr20	16673050	16673077	-
PC-5p-1592656_1	GCTGTATCCTCAGTACCTAGTA	chr4	81012422	81012444	-
PC-5p-16032_75	GAAAAACCCAAACGAACTTTTT	chr17	57458377	57458399	-
PC-5p-1613129_1	GTCGAACCAGCCTTGCCGGGAGA	chr23	35982710	35982733	+
PC-5p-1622284_1	GAGACCGAGAGATGACAGCGAG	chr1	226818984	226819006	-
PC-5p-163985_4	ACCCAAATGCTACTGTTCCTAAA	chr14	39601789	39601812	-
PC-5p-1652758_1	CTGGGGGAATAGCAGAGAGGTC	chr5	14848869	14848891	-
PC-5p-165970_4	GAACGTTTCCTCGAGTTCTCAA	chr4	117614505	117614527	-
PC-5p-1664733_1	CAAGGCAGAGCTCAATGGGAAAGACGG	chr11	55178842	55178869	+
PC-5p-1674524_1	CACGTCCAGCCTACAGGT	chr3	5302120	5302138	-
PC-5p-169222_5	TACGATCCTAGGAAGATAG	chrX	130566390	130566409	-
PC-5p-1692367_1	TATTTTACCAAAGGGGGCAA	chr22	38663826	38663846	-
PC-5p-1697943_1	TGCTCGTGCTCTTCTTCC	chr1	4967640	4967658	+
PC-5p-1698099_2	TCCAGCGCGCTCGTCCAT	chr1	108404812	108404830	-
PC-5p-1699597_1	ACCCGAGAGGCCGACAGCGCAA	chr3	207471672	207471694	-
PC-5p-170302_4	TCGGCTTAATTGGCTGCAAA	chr15	33493939	33493959	-
PC-5p-172208_4	AAAAAGGTCTTTCGAGTTTTTC	chr3	188299102	188299124	+
PC-5p-1737087_1	TGCAGGAACACTGAGATCTGCTG	chr1	257614098	257614121	+
PC-5p-1766234_1	GGGGCCCTAGCCCTGGAGCGCG	chr7	43919274	43919296	-
PC-5p-177431_4	TGAGTGTGTGTGTGAGTGTGT	chr20	51162537	51162558	+
PC-5p-1777489_1	CCGCTCATCCCGGACCACA	chr24	35357647	35357666	-
PC-5p-1785158_1	TTCTATCAAGTTCTGCTTCAGTTCCAA	chr2	246235968	246235995	-
PC-5p-1792443_1	TCTCCCTTTGGAACCGGA	chrX	77704317	77704335	-
PC-5p-1795478_1	ATCTAGGGTCTGCCTGGCC	chr4	11676354	11676373	+
PC-5p-1820093_1	AATTTCTGAATCGTCATGA	chr3	35593223	35593242	+
PC-5p-1831700_1	AGGAGGACTATGGATCTAG	chr1	15040534	15040553	+
PC-5p-184347_3	AAAAACCTGAACGAACTTTTT	chr2	136750514	136750535	-
PC-5p-1847944_1	GCTCAACATCTCGACCCGTCA	chr7	13132079	13132100	-
PC-5p-1848932_1	AAAAATCCCAAACAAACTTTTT	chr1	229177521	229177543	-
PC-5p-1850878_1	GTTACTATCAGTCTTCAAGAAGGG	chr5	50712040	50712064	-
PC-5p-1855861_1	ATGAGCCCGTGCTGCG	chr3	103788617	103788633	+
PC-5p-1870289_1	CTCGGTGATCAGGAGACTCGGC	chr11	26050464	26050486	+
PC-5p-1877421_1	ATTAGATCCTTTGATGTCAACA	chrX	21391520	21391542	+
PC-5p-1878704_1	TCCTAGGAGCGGGGAGA	chr1	183156692	183156709	+
PC-5p-188063_3	GTTTCCGGTCGCTGTGCTCTCGC	chr3	46226047	46226070	+
PC-5p-1893282_1	TACAGAGAACATTGGACGGAAGGCTTC	chr23	50724605	50724632	+
PC-5p-1907385_1	TCCAAATGCCCAGGTCTGTCCAC	chr12	2842778	2842801	-
PC-5p-1910903_1	CACGGGCCAGTGTTCCTCATGC	chr24	41481852	41481874	+
PC-5p-1917009_1	ATCCGGACCAGAAACGCTGCCAGA	chrX	50116833	50116857	+
PC-5p-192403_4	CGGTCCGCCATTTTGCCG	chr11	43702684	43702702	-
PC-5p-1934330_1	AAGCAATGTCCCACGTCCTCCGGCAACT	chr16	58638103	58638131	-
PC-5p-193653_3	CTGAGCGACTAAGCATAGCAC	chr14	61657516	61657537	-
PC-5p-1937408_1	CAGCGAGGAGGCTGTCGGT	chr2	243827609	243827628	+
PC-5p-1940646_1	TCTCAGTGTTTTGTCCAA	chr12	41403161	41403179	-
PC-5p-1960813_1	GCTGCCGCCGTCCGAGAGCGG	chr1	10871937	10871958	+
PC-5p-1961667_1	CGTTTTGGAACAGTAGTAAATACA	chr6	97951332	97951356	+
PC-5p-1962687_1	AAGTTCGTTCAGGCTTTTCTGT	chrX	27573878	27573900	+
PC-5p-1963103_1	CTCAGTCCGGCGGATCCTGA	chr22	29827775	29827795	+
PC-5p-1964406_1	GGCGACGACCCGCGCGGCTC	chr5	12753951	12753971	-
PC-5p-1990145_1	GGACTGAGGAGGCGCTCGCCGT	chr1	198549926	198549948	+
PC-5p-1993953_1	AGGAGGGAGAGTGGTTATTGCT	chrX	102210966	102210988	+
PC-5p-1995996_1	AGAGCCGACCCTGTCCCCGCT	chr1	10957440	10957461	-
PC-5p-2003176_1	ATGGTCGATGAGCTGCGA	chr13	46619709	46619727	+
PC-5p-2025414_1	CTCGCTGCTTCCAGCTCCCTT	chr21	9332232	9332253	+
PC-5p-206581_3	TGCCCTTTCCAGTGCCCTATTA	chr6	68382246	68382268	+
PC-5p-20944_56	AAAAACCCAAACGAACTTTTT	chr24	26053337	26053358	-
PC-5p-21583_56	GCACTCAGCAGTCCGTTCTGAA	chr24	1058126	1058148	-
PC-5p-217024_4	GTTCCCACCCCTTATCTTCTAGA	chr8	75897504	75897527	-
PC-5p-217662_3	TGCCTCTCCGCCACCTCCAC	chr9	46626606	46626626	+
PC-5p-219440_3	TGAGAGGTACTGGGTGAAGGC	chr24	41252138	41252159	+
PC-5p-220171_3	TGCTGGTTTCAGGACAGATCT	chr20	2946355	2946376	-
PC-5p-223602_3	CCCCTCAGAGATGGCGTGA	chr24	1372024	1372043	-
PC-5p-226257_3	GACCTTCTTCTTCCACTCAGGA	chr15	75308172	75308194	-
PC-5p-22990_53	TGTGGGGACCTCTCATGTCTGT	chr19	52476663	52476685	+
PC-5p-235268_3	ACAAGTTCGTTTGGGTTTTTCC	chr3	200771929	200771951	+
PC-5p-237284_3	AGCGTGCCCGTGCCTGTCTTCTGC	chr11	33627163	33627187	+
PC-5p-238145_2	GGGCTCCATGTCTGACCGCTATG	chr19	13225971	13225994	+
PC-5p-239481_2	TCGGTTGGTCAGAAAGTTCGTT	chr3	201992216	201992238	+
PC-5p-244400_2	GCAGTAGGCACCATCTCCAT	chr4	95824195	95824215	-
PC-5p-260246_3	AGAAGCACAGCCCAAACCCCTC	chr20	26516824	26516846	-
PC-5p-264973_2	AAAAAGTTCGTTCGGGTTTTTC	chr2	177885115	177885137	+
PC-5p-265929_2	AAAAGTTCATTCAGATTTTT	chr10	29131658	29131678	-
PC-5p-27136_48	CCAGCCCGACCGACCCA	chr3	213183765	213183782	-
PC-5p-272682_2	CTTAAGAAAGAGAAGTTTTATT	chr1	233455386	233455408	-
PC-5p-276002_2	TTGGCTGAACTATGTCAGAGCTCCTTT	chr4	25176728	25176755	-
PC-5p-283503_2	TTCAAAAATCAACAGCTCTAC	chr3	32991294	32991315	-
PC-5p-287791_2	TGTGCGTGCCATGCGTGAGATGA	chr14	45482471	45482494	+
PC-5p-288570_2	AGAAAGTTTGTTTGGGTTTTTC	chr12	50340796	50340818	+
PC-5p-289468_2	CAGGCTGTAGGGCTCCTGGCA	chr21	40484537	40484558	+
PC-5p-290878_2	TTGTCCCTGGTCGCGGCCTCTGC	chr5	5592893	5592916	+
PC-5p-292375_2	AGTTCCATTCCGATACATTT	chrX	108985487	108985507	-
PC-5p-292654_2	CCACACCCTAGCTCACCGCT	chr1	185524803	185524823	-
PC-5p-295621_2	TTTACCTAAAGGGCTCTGAGATCTG	chr11	30245854	30245879	+
PC-5p-297593_2	TGGGCTGGAGCTGGACCTGGCAT	chr9	13435394	13435417	+
PC-5p-30147_36	ATTCATTGGGCATCCTGTACTT	chr18	64106215	64106237	-
PC-5p-305808_2	CACCCGGACGGGTAGCTGGAGGAGA	chr22	22192148	22192173	+
PC-5p-309784_2	AGGAAGTAGAATATTGGAT	chr10	78411539	78411558	+
PC-5p-315983_2	AGAGTTGGCTGTAAGACAGAAAG	chr23	40758631	40758654	+
PC-5p-317127_2	AGCAGCAATCAGAAGTAATCCATT	chr10	11614705	11614729	-
PC-5p-319000_2	AAAAGTTCGTTTGGGCTTTTC	chr1	116260177	116260198	+
PC-5p-325096_2	GGTGACAAGCTGATTCTGAAGT	chr3	220212722	220212744	+
PC-5p-325928_2	TTGGCCAAAAAGTTCATTCTCG	chr20	31422508	31422530	+
PC-5p-344903_2	AGGGACTTAAGATATACTGTC	chr1	164515087	164515108	+
PC-5p-347660_2	GGTTATAGCACAGCCCCATT	chr23	22309953	22309973	-
PC-5p-348285_2	CTGCTAGTGGTCAGTCCTTCAT	chr18	21096453	21096475	-
PC-5p-350027_2	TTCTCCTATAGATGCCGTCACAG	chr26	35760223	35760246	+
PC-5p-355796_2	ACAGTTTCTGCACCTCGCGCCC	chr1	176799460	176799482	+
PC-5p-361396_2	GAAGTCCAGCAGCTTTCCC	chr3	59175383	59175402	-
PC-5p-361791_2	ATCCTGAGAGTGAATGACTCCT	chr5	90720906	90720928	-
PC-5p-363747_2	AAGTTCGTTTGGGTTTTTCTGG	chr21	28960014	28960036	+
PC-5p-366109_2	TAGTCTCCCGTTGTCACTGGTCT	chr7	33068802	33068825	+
PC-5p-368034_2	TGCAAGGCGGGCTTCTTCGGGGAC	chr2	243802385	243802409	+
PC-5p-368921_2	AGCATTATGTTCGTTTGGATA	chr8	75028657	75028678	+
PC-5p-372400_2	GCTCCAAGGAAAACAGCAGCAAA	chr2	50675265	50675288	-
PC-5p-375126_2	TGCCCTCCTGGAGTCCACACTGGTTTAT	chr7	44270876	44270904	-
PC-5p-375359_2	TCACTGTTGGACCAGTATC	chr20	19321062	19321081	+
PC-5p-379303_2	AAAAGGTTCATTTGGGTTCT	chr24	6433203	6433223	+
PC-5p-382243_3	GTTGGAGGACTTTTTGTTTGGTA	chr14	21851308	21851331	+
PC-5p-383486_2	AAAAAGTTCACTTGGGTTTTTGT	chr4	56581164	56581187	+
PC-5p-387145_2	CGCTGGGCTGCTGAGACGCG	chr7	81854079	81854099	+
PC-5p-400740_4	GCTCTAGCCTCTTGCCCGCAA	chr19	50090961	50090982	-
PC-5p-4553_341	TACCAACATTTCTGTGCTGCTA	chr11	26432769	26432791	-
PC-5p-465644_1	GAAAAACCCGAATGAACTTTTC	chrX	90653293	90653315	-
PC-5p-475753_2	TGGGCATCCGTGGAACCTCGCGG	chr3	104407739	104407762	+
PC-5p-500459_1	GAAGTTCGTTCGGGTTTTT	chr12	58850193	58850212	+
PC-5p-525396_1	CAGGATTTGCCTCTGAAGCAGGG	chr14	36067685	36067708	+
PC-5p-528367_1	TGGTGCCTGCCATACTGCCTTTCTT	chr5	88197791	88197816	-
PC-5p-538253_1	AGAATACCCAAACCACACACCAG	chr1	176310239	176310262	+
PC-5p-549778_1	TCACCTGCTTATAGGTTGCAAACATCA	chr2	131764719	131764746	-
PC-5p-558825_1	TGAGCAAAGGGGATCCAGCAGATG	chr3	60333050	60333074	-
PC-5p-565257_2	TAGGCAGTGTGGCTCTAGAATC	chr1	60477706	60477728	+
PC-5p-569120_1	AGTTGTAGACTGAATTTCAAGT	chr7	20536150	20536172	+
PC-5p-574720_1	ACCAGGGTACGGATCCATGAAC	chr3	136326258	136326280	+
PC-5p-581248_4	GTTCCTGGCCACCTGAGACGGC	chr3	77644347	77644369	+
PC-5p-590493_2	CAGAGCTTCAGAAAGTGCAGGAGGCGC	chr3	61951091	61951118	+
PC-5p-592_3212	ACCCCAATATTTACGTGCTGCTA	chr1	225109589	225109612	-
PC-5p-59206_16	TCCCCGAGTCCCTGGCGTGCACT	chr1	264630169	264630192	+
PC-5p-595374_1	GGCTGGGACTGTCACTCATTCTCCG	chr15	22904319	22904344	+
PC-5p-599955_1	GTCCTGGATCCTGACTTAGAGAA	chr10	51303806	51303829	+
PC-5p-619007_1	ACTTGATCTTCATGTCCTTGA	chr24	1507788	1507809	-
PC-5p-62879_15	AGAAAAACCCTAATGAACTTTT	chr12	18050984	18051006	-
PC-5p-64027_14	AATAAGTTCGTTTGGGTTTTTC	chr2	101296036	101296058	+
PC-5p-647521_1	AACGCTGGAAATCTGGAGAAGCAT	chr17	32789466	32789490	+
PC-5p-68984_14	CGGCGGCGACTCTGG	chr1	118895350	118895365	+
PC-5p-691894_1	ATGGAAAAAGCTGAACGAACT	chr19	17837962	17837983	-
PC-5p-693075_1	CACGCTCGCCCTGCCTCACCGC	chr1	103760113	103760135	-
PC-5p-710898_2	ACGGGCGCTCTGCGGTGTGACG	chr4	88076302	88076324	+
PC-5p-710948_1	TTAGCCGATTTTAGAAAATA	chr23	57606944	57606964	+
PC-5p-714077_1	AAAGGCTTGGAGAGG	chr2	199035240	199035255	-
PC-5p-719510_1	CAGCACTTGCTTGAGCCTCGCAA	chr11	42722091	42722114	-
PC-5p-72963_12	TATATACACATACACACATATA	chr18	10341260	10341282	-
PC-5p-731132_1	TGTGGGAAGGACCTGAAGACGG	chr22	18092650	18092672	+
PC-5p-736447_1	CTGCCTGGTCAGGCTGTGTCCTAGAGG	chr17	39528371	39528398	+
PC-5p-751903_1	GAGCTCGAGGAGGAGGACGG	chr1	119337146	119337166	+
PC-5p-75892_11	GTTCTTTTCAACTTTC	chr19	12659403	12659419	-
PC-5p-77472_11	AAAGGTTCATTCAGGTTTTTT	chr1	28890283	28890304	+
PC-5p-77965_10	TAGGTAGTTTTATGTTGTTGGG	chr11	37406129	37406151	+
PC-5p-781802_2	GCCCCCGCCCGGCGCAGCCTC	chr6	101524577	101524598	-
PC-5p-78491_10	AAAAGTTCGTTTGGGTTTTT	chr10	75790264	75790284	+
PC-5p-785380_4	GCCGCGGCGCGCGCC	chr11	35041244	35041259	-
PC-5p-795385_1	GTCAGGAAGGAAACCACGGCGG	chr1	406016	406038	-
PC-5p-80208_10	ACAATCACTAGTTCCACTGCCA	chr15	21244301	21244323	-
PC-5p-812713_1	TGCATGACGGTGGATCTGGAGGCTGA	chr22	41021451	41021477	+
PC-5p-821479_1	CATAGGTCGTTGTAGGAATTTTATTT	chr17	53856407	53856433	+
PC-5p-840892_1	GAATGATACAGTTTGGATC	chr1	275449535	275449554	+
PC-5p-842490_1	GCACAGCTAGGAGCCTCTGACATTGTC	chr2	11257041	11257068	+
PC-5p-852079_1	CGCGCCTCTCCGCCTGCCG	chrX	29964199	29964218	-
PC-5p-854289_2	ACCCTGCCAGATCGTCTACTCA	chr1	3230584	3230606	-
PC-5p-86793_27	CGCGCCGCGGCTGGAC	chr22	49887694	49887710	+
PC-5p-874723_1	TGTCAGGATGGCCGAGTGG	chr1	83986884	83986903	+
PC-5p-87952_9	GGGGGTGGAGAGCGG	chr8	88149657	88149672	-
PC-5p-890466_1	GTTCTCACCATCAATACT	chr5	36465477	36465495	-
PC-5p-911225_1	TGACCGCCAAGTGGTCCTCCCAGTCGTTG	chr18	65642638	65642667	-
PC-5p-919586_1	CAGTGAGCGAGGAACTGG	chr8	72675934	72675952	+
PC-5p-921476_1	CGGACTTCTGACCTTCCACTGGG	chr13	38501682	38501705	+
PC-5p-9339_153	ATGTCCGCGGGTTCCCTATCC	chr3	215562199	215562220	+
PC-5p-938052_2	TCTTTCGACAGCCCTAACC	chr5	48054255	48054274	-
PC-5p-944157_1	TGAGTCACAAGTTCAGATCTCAAGAAG	chr5	67881553	67881580	-
PC-5p-959393_1	TTCCTACCAGTTAGTCCTCTTG	chrX	28403190	28403212	-
PC-5p-965760_1	GCTTTGCGGGTGTTAGGCGGCG	chr2	88487447	88487469	+
PC-5p-967308_1	ATCGAGGACCTCCAGAACGACCT	chr24	13163526	13163549	+
PC-5p-989195_1	AAAAGTTCGTTCGGGTTTTC	chr3	199091567	199091587	+
PC-5p-989651_1	AGAAAAACCCGAACAAATTTTT	chr7	10713287	10713309	-
PC-5p-99486_8	AAAACCCAAACGAACTTTTT	chr21	28960048	28960068	-
rno-miR-1_R-4	TGGAATGTAAAGAAGTGT	chr4	64279629	64279647	+
rno-miR-3555_1ss15TC	AGCTGCGCTTGGATTTCGTTC	chr19	50918818	50918839	-
rno-miR-449a*_L+1R-1_1ss21CA	TCAGCTAACATGCAACTGCTAT	chr16	24003160	24003182	+
rno-miR-451*_R-2_1ss8TC	CAGCAAGAGAACCGTTACCAT	chr11	19864080	19864101	-
rno-miR-874*_R+2	TCTTACCCTGGTGCGTGGGGCCG	chr5	46461379	46461402	-
ssc-miR-1285_R+5	AAGAGACGGGGTCTCGCTATGTTGCCCAG	chr7	39920038	39920067	-
ssc-mir-1285-p3	TCCCACTACTGATCAG	chr7	39908490	39908506	-
ssc-mir-1285-p5	TGAATAGCCACTGTAC	chr2	58295833	58295849	+
ssc-miR-133a-5p	ATTTGGTTCCATTTTACCAGCT	chr13	54047722	54047744	-
ssc-miR-1839-3p_R+2_1ss11TA	AGACCTACTTATCTACCAACAGC	chr18	22140814	22140837	+
ssc-miR-2476_R+1	CCTAACCACTAGACCACAGGGA	chr17	49869181	49869203	-
ssc-miR-2476_R-4	TCCCTGTGGTCTAGTGG	chr8	25430788	25430805	+
ssc-mir-2476-2-p5_1ss16AG	TGGTCTAGTGGTTAGGA	chr6	30792851	30792868	+
ssc-mir-2476-3-p5_R+1	ACTAGACCACAGGGA	chr1	29536935	29536950	-
ssc-miR-339-3p_L+1_1ss2AC	GCGCTCCTCGAGGCCAGAGCCC	chr24	41483922	41483944	+
ssc-miR-383	CCACAGCACTGCCTGGTCAGA	chr26	20966967	20966988	+
ssc-miR-421_L-1	TCATTCAACAAACATTTAATGAG	chrX	62832083	62832106	-
ssc-mir-4332-p3_L-2R+1_4ss12-G13CT14GC18TG	CCCCCGCCGACCCCACCCCC	chr11	35562287	35562307	-
ssc-mir-4332-p5	TCGCGGGGGTGGGCG	chr10	52584471	52584486	+
ssc-mir-4333-p3	CAGGACTCGACTGGTGTGCGGACACTT	chr3	167807770	167807797	+
ssc-mir-4335-p5	CCACGTTGGGCGCCA	chr1	101744812	101744827	+
ssc-mir-4336-p5_1ss20GA	TAGTTCTATGAGTAAAGGAA	chr1	156924323	156924343	-
ssc-miR-450c-3p_1ss21GA	ATTGGGAACATTTTGCATTCAT	chrX	95350046	95350068	+
ssc-miR-450c-3p_L-1R-1_1ss21GA	TGAATGCAAAATGTTCCCAA	chr19	40023410	40023430	-
ssc-mir-484-p5	TCAGGCTCAGTCCCCTCCCGAT	chr24	14053238	14053260	+
ssc-miR-503	TAGCAGCGGGAACAGTACTGCAG	chrX	95344046	95344069	+
ssc-miR-664-3p	TGTAGGCTGGGAGATAAATGAATA	chr12	21811328	21811352	-
ssc-mir-664-p5_1ss16GA	CCAATCATTTCTCCTAGCCTGTT	chr12	21811368	21811391	-
