# Supplementary material for: Shifts in ovine cardiopulmonary microRNA expression in late gestation and the perinatal period
Source: PLoS One. 2018 Sep 19;13(9):e0204038. doi: 10.1371/journal.pone.0204038 (PMC6145571; doi:10.1371/journal.pone.0204038)
Supplement: S2 Table — (XLSX) [file pone.0204038.s002.xlsx]

## Sheet: legend
PA	pulmonary artery
LV	left ventricle
RV	right ventricle
FC	fold change
FDR	false discovery rate
AvgLogExp	average log expression
cpm	counts per million
NT vs PT	near-term versus preterm
Neo vs NT	neonate versus near-term
decreasing FC
increasing FC
FDR<0.15

## Sheet: Lung
miRNA ID	FC NT vs PT lung	FDR Lung NT vs PT lung	FC Neo vs NT lung	FDR Neo vs NT lung	AvgLogExp (cpm)
bta-let-7a_1ss12GA	0.976405	0.956896	1.16724	0.573153	13.4172
bta-let-7a_2ss12GT18TC	1.05579	0.62457	1.20007	0.184629	11.8074
bta-let-7a-2-p3	1.0904	0.585185	1.28518	0.0416926	12.3683
bta-let-7b	1.29107	0.444974	1.14032	0.646949	11.7527
bta-let-7c	1.14083	0.585185	1.10724	0.752773	10.5172
bta-let-7d	1.10251	0.585185	1.10547	0.540722	9.76121
bta-let-7e_R+1	0.997291	0.973597	1.08018	0.640212	10.2033
bta-let-7i	1.11345	0.585185	1.20091	0.264338	12.8924
bta-miR-1	1.07515	0.958525	1.48231	0.827625	0.483209
bta-miR-100	1.0357	0.86677	0.831793	0.319156	11.7278
bta-miR-101_R+1	1.03169	0.946522	1.02872	0.932959	9.31011
bta-miR-103_1ss22GC	0.995114	0.974405	0.926375	0.823435	8.66184
bta-miR-105a	1.24157	0.585185	0.710964	0.531962	3.33556
bta-miR-105a_1ss19G-	1.30469	0.585185	0.512279	0.270614	2.52914
bta-miR-106_R+1	1.22629	0.739451	0.926426	0.932959	0.377718
bta-miR-106b_R+1	0.934528	0.657546	1.02193	0.932959	7.53145
bta-mir-106-p3	1.06455	0.958525	1.12239	0.948189	-1.29844
bta-miR-10a_R-1	0.965634	0.901654	0.899201	0.735307	16.5202
bta-mir-1225-p5	0.610495	0.585185	0.975591	0.989247	-1.29828
bta-miR-1249	1.37731	0.585185	0.702867	0.602862	3.25234
bta-miR-125a_R-1	0.99516	0.961547	0.868115	0.287647	13.7691
bta-miR-125b_R+1	1.04096	0.856996	0.952125	0.89605	10.6891
bta-miR-1271	0.840921	0.675004	0.703297	0.552624	6.74239
bta-mir-1271-p3	1.05052	0.585185	0.97774	0.862793	-1.53931
bta-miR-128_R+1	0.993953	0.976783	0.751893	0.421414	7.77621
bta-miR-128_R+2	0.894711	0.606035	0.759388	0.284408	9.12928
bta-mir-128-1-p5_4ss1CG9TA10AG19TC	0.724736	0.684441	1.41595	0.785045	-1.11923
bta-miR-1291_L-1	1.13437	0.700067	0.818012	0.697704	3.57893
bta-mir-1291-p3	1.05351	0.958525	1.38916	0.688758	-1.43562
bta-miR-1298	0.504022	0.566946	0.989419	0.98951	-1.09437
bta-miR-1307_R+1	0.921723	0.635173	0.936036	0.823435	5.56278
bta-mir-1307-p5	0.849242	0.585185	1.11418	0.661451	7.68151
bta-miR-130a	0.992374	0.958525	0.806242	0.143372	10.9811
bta-miR-133a_L-1R+1	1.02115	0.958525	0.729468	0.540722	6.40515
bta-miR-1343*_L+1R+2	0.999891	0.999781	0.682084	0.0900827	5.99268
bta-miR-135a	0.624336	0.535434	0.821131	0.785045	2.76304
bta-miR-135b	0.373362	0.585185	1.2087	0.932959	-0.324237
bta-miR-138_R+1	0.867406	0.585185	0.7487	0.194155	6.33197
bta-miR-1388-5p_R+1	1.13332	0.680606	1.40411	0.319156	5.10223
bta-miR-140_L-1R-5_1ss11TG	1.04772	0.585185	0.987475	0.932959	-1.46355
bta-mir-140-p5	1.96405	0.585185	0.357673	0.305323	1.42656
bta-miR-141_R+1	0.910047	0.610344	1.0468	0.919724	10.7074
bta-miR-143_R-1	1.05546	0.91205	0.662601	0.272237	17.4254
bta-miR-1434*_R+9	3.88133	0.471753	0.399643	0.573153	-1.18845
bta-miR-1434_L-5	0.733554	0.585185	0.973149	0.989247	-1.39598
bta-miR-145	1.34761	0.469533	0.850723	0.65633	10.5132
bta-miR-1468	1.08545	0.807189	1.75967	0.112766	10.6794
bta-miR-146a_R-2	1.63594	0.469533	2.68316	0.0416926	6.92971
bta-miR-146b	2.28041	0.374311	3.74346	0.0562494	4.83646
bta-miR-148a	0.677379	0.322491	0.87537	0.689726	14.4998
bta-miR-148b	0.831609	0.374311	1.27519	0.112766	9.90233
bta-miR-151	1.05384	0.731504	1.00683	0.989247	12.7274
bta-miR-151*	1.11212	0.585185	0.94384	0.806457	12.0232
bta-miR-152_R-1	1.01922	0.919382	1.01575	0.932959	8.07209
bta-miR-153	0.475029	0.585185	1.99801	0.526306	0.452722
bta-miR-15b	0.916112	0.606585	1.39321	0.112766	7.05885
bta-miR-17-3p_R+3	0.837354	0.585185	0.992223	0.989247	5.00058
bta-miR-17-5p_R-1	0.944717	0.75442	1.26129	0.270614	7.1529
bta-miR-181a_R-1	1.07325	0.585185	0.700834	0.0343342	14.5717
bta-miR-184_R-2	0.755242	0.761451	0.882435	0.932959	0.868799
bta-miR-186_R+1	0.977535	0.934852	0.912405	0.694927	13.1761
bta-miR-187_R+1	1.54043	0.693771	0.816637	0.932959	-0.166263
bta-miR-18a_R+1	0.79533	0.585185	1.56045	0.253419	5.25395
bta-miR-18b_R-2	0.740084	0.592608	1.03424	0.986531	0.821071
bta-miR-190b_R+1	1.45696	0.585185	1.58889	0.602862	2.72777
bta-miR-191_R-1	1.12247	0.585185	1.54708	0.0755469	13.6305
bta-miR-193b_R-2	1.51824	0.264429	0.746825	0.253419	5.70888
bta-miR-194_R+1	0.944524	0.844912	1.19996	0.600236	5.33847
bta-mir-1940-p3	1.85905	0.623535	0.974458	0.989247	-1.84008
bta-miR-197	1.18128	0.585185	0.6732	0.249904	7.52974
bta-mir-197-p5	1.06019	0.958525	1.61498	0.752773	-0.61824
bta-miR-199a-5p_R+1	0.885034	0.585185	0.889168	0.635664	9.75814
bta-miR-199b	0.804243	0.394874	1.17226	0.420049	10.5548
bta-miR-19a	0.997103	0.996037	1.2949	0.798196	5.57473
bta-miR-19b	1.06212	0.93991	1.02088	0.989247	7.93867
bta-miR-200c	1.12739	0.585185	0.832021	0.526306	8.08786
bta-miR-204	1.26944	0.624841	0.945441	0.93939	8.58747
bta-miR-206	0.883799	0.958525	0.909108	0.965649	-0.962732
bta-miR-206_R-6	1.04719	0.585185	0.988938	0.932959	-1.44659
bta-miR-208a_R-1	0.366707	0.469533	1.32328	0.845594	-1.9909
bta-miR-20a	1.07952	0.772158	1.13897	0.739246	6.16035
bta-miR-20b_R+1	1.37395	0.585185	1.28083	0.640212	1.20707
bta-miR-21*_L+1R-1	0.684259	0.606035	1.12241	0.932959	4.71014
bta-miR-21_R-1	0.804798	0.585185	2.54551	0.0686505	2.28723
bta-miR-211_R+1	2.12768	0.585185	1.20885	0.932959	-0.56786
bta-miR-214	0.842058	0.585185	0.757265	0.372871	8.80466
bta-miR-215	1.12203	0.739451	1.33398	0.526306	3.43313
bta-miR-216a	1.05492	0.585185	0.935318	0.66718	-1.84064
bta-miR-216b	1.06959	0.585185	0.906708	0.591394	-2.09568
bta-miR-217_R-1	1.05662	0.585185	0.960139	0.732749	-1.70696
bta-miR-218_R-1	0.723425	0.264429	1.11561	0.661451	8.18078
bta-mir-21-p5_L+10	0.93183	0.93222	0.980055	0.989247	3.13987
bta-miR-221_R+1	1.3484	0.585185	1.51261	0.373705	7.78821
bta-miR-223	1.58376	0.585185	4.96893	0.0695063	4.58171
bta-miR-22-3p_R+1	1.28749	0.444974	2.04073	0.0222328	13.6698
bta-miR-224_R-1	0.953431	0.805264	0.975668	0.932959	9.80444
bta-miR-224_R-7	0.887322	0.958525	1.44731	0.871669	-0.719061
bta-miR-22-5p	1.76422	0.374311	1.71647	0.195471	2.88233
bta-miR-2284j	1.04726	0.958525	2.06951	0.284408	-1.11134
bta-miR-2284x_R+1	1.10151	0.585185	1.08723	0.633867	9.19283
bta-miR-2284x_R+1_1ss11GA	1.04859	0.958525	2.06118	0.284408	-1.14527
bta-miR-2285b	1.04901	0.958525	1.42732	0.65633	-1.32927
bta-miR-2285c_L-1	1.51633	0.585185	0.680895	0.65629	-1.30441
bta-miR-2318_R+4	1.99476	0.610344	0.789735	0.932959	-0.382451
bta-miR-2320	1.06431	0.958525	0.316155	0.43761	-0.822131
bta-miR-2330*_R+1	1.04588	0.958525	0.471831	0.568861	-0.874126
bta-miR-2331	0.330685	0.585185	2.75445	0.49852	0.0663635
bta-miR-2331*_R+1	1.15167	0.867802	0.705072	0.752773	0.624803
bta-miR-2332	2.81547	0.585185	0.225368	0.284408	-1.07126
bta-miR-2340_L+1R-5	1.04719	0.585185	0.988743	0.932959	-1.45447
bta-miR-2355	1.42511	0.778228	1.66619	0.785045	0.296953
bta-miR-2366	1.0651	0.958525	0.65001	0.709338	-1.49092
bta-miR-2387	1.07863	0.958525	0.942035	0.983078	-1.35231
bta-miR-23a	1.37495	0.322491	1.49129	0.0686505	9.26353
bta-miR-23b-5p_L+1	1.21402	0.585185	1.54052	0.284408	2.05163
bta-miR-24_L+1R-1	1.06947	0.817828	1.15518	0.697704	4.18951
bta-miR-2403_R+2	0.820761	0.719216	0.742739	0.732749	1.65286
bta-mir-2403-p5	0.610723	0.615598	1.41894	0.844203	-1.02038
bta-miR-2404_R+11	1.831	0.585185	1.0781	0.977276	-1.79726
bta-miR-2411*_L-2R-1	2.07503	0.585185	0.29631	0.284408	0.730855
bta-miR-2411_L+2R-3	0.977239	0.962697	0.863615	0.915443	1.11261
bta-mir-2424-1-p5	1.332	0.775337	0.480016	0.402265	-2.60743
bta-miR-2427_R+6	0.628222	0.807189	1.48918	0.926046	-1.10307
bta-miR-2432_L-2R+2	1.53139	0.665753	0.655574	0.79784	-1.00528
bta-miR-2440_L-3	1.16499	0.761451	0.548779	0.305323	1.4801
bta-miR-2448	1.13347	0.868758	0.633077	0.573153	1.03307
bta-miR-2474	1.17299	0.832168	0.983671	0.989247	1.20503
bta-miR-2478_L-2	1.38459	0.585185	1.46579	0.534734	1.36573
bta-miR-2483	1.56024	0.585185	0.418873	0.174553	3.02002
bta-miR-2483*	1.38442	0.569193	0.556599	0.123063	5.11996
bta-miR-25	0.975564	0.759068	0.84869	0.0895174	12.3413
bta-miR-26a	1.07876	0.589825	0.877044	0.507175	15.35
bta-miR-26a_2ss11CT21CT	1.03449	0.736499	1.08288	0.552624	12.6585
bta-miR-27a-3p_R+1	1.23814	0.374311	1.70042	0.0222328	10.6041
bta-miR-27a-5p	1.41196	0.589559	2.54249	0.228065	2.17922
bta-miR-2887_L+1R+4	0.809315	0.797464	0.867183	0.932959	1.80018
bta-mir-2890-p5_1ss5CG	1.0558	0.585185	0.960234	0.732749	-1.70044
bta-miR-2903_R+1	1.28412	0.817828	0.453834	0.573153	-1.25306
bta-mir-2904-2-p3	1.51323	0.585185	0.673409	0.65629	-1.44754
bta-mir-2904-2-p3_1ss7TG	1.10726	0.73354	0.855645	0.732749	4.71538
bta-mir-2904-2-p3_1ss8TC	1.04893	0.958525	1.41235	0.661451	-1.32138
bta-mir-2904-2-p5	1.04686	0.585185	0.989311	0.932959	-1.44659
bta-mir-2904-2-p5_L+2_6ss3AC4TC5AC10G-11T-12CT	0.900257	0.958525	0.667746	0.81065	-1.2399
bta-mir-2904-3-p5	1.05267	0.958525	0.934118	0.980785	-1.44208
bta-miR-29c_R-1	1.34242	0.585185	1.5794	0.194155	4.32929
bta-mir-29c-p5	1.49688	0.585185	1.45037	0.614501	1.60373
bta-miR-29e_R-1_1ss6TC	1.96961	0.469533	1.91938	0.284408	0.899147
bta-miR-30b-3p_R+1	1.04951	0.585185	0.979847	0.897023	-1.52234
bta-miR-30c_R+1	0.955245	0.737885	1.10422	0.605023	10.7639
bta-miR-30d_R-1	1.04477	0.801187	1.04019	0.915181	12.7953
bta-miR-30e-5p	0.923495	0.695216	1.47006	0.112766	11.853
bta-miR-30f	0.989503	0.958525	0.944723	0.785045	9.305
bta-miR-30f_3ss9CT19T-20C-	1.07222	0.629424	1.00221	0.989673	9.45706
bta-miR-31_R+2	0.732956	0.374311	1.0964	0.798196	6.48216
bta-miR-320	1.23694	0.374311	0.982103	0.932959	9.69389
bta-miR-324	0.976072	0.958525	0.858596	0.845641	4.8672
bta-miR-328	1.3156	0.52156	0.573044	0.0695063	5.53995
bta-miR-330	0.836793	0.590034	0.707018	0.421414	3.10615
bta-miR-331_R-1	1.01275	0.958525	1.02793	0.93939	7.82685
bta-miR-335	0.892122	0.585185	0.990122	0.988242	7.98378
bta-miR-339b	1.08571	0.661314	0.918855	0.785045	7.58961
bta-miR-33a	0.505693	0.509394	2.46165	0.199305	1.83088
bta-miR-33b_R-1	0.827957	0.585234	0.86606	0.799366	3.08319
bta-miR-340	0.878042	0.671568	1.0676	0.931675	3.90168
bta-miR-342_R-1	1.05287	0.736944	0.807539	0.239516	10.0434
bta-mir-342-p5	1.01955	0.958525	1.07467	0.932959	2.48642
bta-miR-3431	1.33369	0.235983	0.928334	0.697704	9.5333
bta-mir-3431-p3	0.941135	0.902298	1.12495	0.844203	8.46764
bta-mir-3431-p5	0.938742	0.918934	1.12193	0.891447	3.40615
bta-miR-3432_R-2	1.67073	0.66334	1.96931	0.694927	-0.319871
bta-mir-3432-2-p3	1.06891	0.918934	0.877069	0.856221	2.9977
bta-miR-345-3p	1.25538	0.585185	0.634931	0.319156	5.70592
bta-miR-345-5p	1.0178	0.958525	0.746424	0.558496	4.021
bta-miR-346	0.729628	0.80516	1.09499	0.973506	-1.34035
bta-miR-34a_R+1	1.34642	0.585185	1.22072	0.65629	5.55385
bta-miR-34b_R+1	1.06429	0.887218	1.13086	0.822505	6.1717
bta-miR-34c_R+1	1.1722	0.606035	1.16581	0.765899	10.94
bta-mir-34c-p5_R-2_3ss11-T12-T21AG	0.683551	0.522256	1.12204	0.845641	6.9863
bta-mir-3596-p5	1.25896	0.585185	0.897014	0.799366	5.93843
bta-miR-361	1.06808	0.683351	0.795978	0.249904	7.98242
bta-miR-362-3p_R+1	0.780939	0.621299	1.14317	0.914221	2.79462
bta-miR-363_L+1	1.04692	0.93222	0.571922	0.143372	4.8243
bta-miR-365-3p	1.16976	0.585185	1.08225	0.903207	3.47728
bta-miR-374b	1.35834	0.374311	0.86292	0.65631	6.52504
bta-miR-378	1.17881	0.585185	1.53555	0.0695063	9.09866
bta-mir-421-p5	0.860766	0.600245	0.923916	0.906564	8.08802
bta-miR-423-5p	0.963289	0.958525	1.18437	0.783248	9.75929
bta-miR-424	0.734322	0.469533	0.699773	0.270614	8.7531
bta-miR-424*	0.644372	0.258396	0.667747	0.112766	6.30926
bta-miR-425-3p	1.2458	0.585185	0.970184	0.975115	3.65382
bta-miR-425-5p_L+1	0.831365	0.591815	1.60945	0.264338	6.68924
bta-miR-449a	0.814217	0.585185	1.78219	0.194155	9.58205
bta-miR-451	2.39631	0.213388	1.1222	0.841367	10.8015
bta-miR-455_R+1	0.796567	0.585185	0.879124	0.735307	7.26803
bta-miR-486	1.47031	0.509394	0.818196	0.671332	13.6098
bta-mir-486-p3	0.720563	0.585185	0.681549	0.540722	2.53867
bta-miR-490_R+1	1.31723	0.585185	1.56921	0.341632	4.61889
bta-miR-491	1.04188	0.958525	0.646942	0.65629	1.13439
bta-miR-497	0.923333	0.606585	0.940266	0.81823	9.05291
bta-miR-500	1.03657	0.958525	0.975842	0.989247	4.64448
bta-mir-502a-2-p5_12ss1CT2CA4AT5TC9AG10AC12GC13CchrX	0.733414	0.585185	0.985385	0.989247	-1.30441
bta-miR-502b_L-2R+3	0.858165	0.895164	0.599573	0.688758	4.42568
bta-miR-504_R+1	1.20133	0.585185	0.482084	0.0493787	5.31785
bta-miR-532	0.744634	0.585185	0.89243	0.931151	10.1582
bta-miR-542-5p_R+1	0.759015	0.469533	0.728716	0.264338	5.68949
bta-miR-545*_L+1R+1	0.863367	0.755166	1.31643	0.694927	0.891126
bta-miR-545_L-1R+1	1.17154	0.87936	1.28498	0.858632	0.283795
bta-miR-545_R+1	0.770894	0.918934	2.53507	0.694927	-0.153538
bta-miR-582_R-1	0.77949	0.585185	0.673905	0.183616	3.44396
bta-miR-615	1.04828	0.585185	0.985011	0.932959	-1.48052
bta-miR-628	0.982636	0.958525	0.899232	0.841367	3.88344
bta-miR-656	1.28231	0.599751	0.626784	0.49924	2.04059
bta-mir-656-p5	0.725698	0.759068	1.71187	0.72902	-1.05431
bta-mir-658-p3	0.686583	0.585185	0.919223	0.932959	0.700036
bta-miR-660_R+1	0.864762	0.739451	1.11577	0.915181	10.9359
bta-mir-660-p3	1.09982	0.958525	0.970449	0.989247	-0.265093
bta-miR-664_R+2	2.61985	0.585185	0.763139	0.903207	-1.49407
bta-mir-670-p3	0.898161	0.902298	2.20208	0.270614	1.55973
bta-miR-671_R+1	0.922229	0.937586	1.03462	0.983078	2.04703
bta-mir-677-p3	1.27945	0.739451	0.904685	0.932959	0.197523
bta-mir-677-p5	0.985018	0.963713	1.22381	0.775656	2.5913
bta-miR-7	0.912599	0.777272	1.67302	0.143793	2.3416
bta-miR-744	0.796161	0.585185	0.954482	0.932959	6.27971
bta-miR-767	1.35361	0.469533	0.675725	0.184629	6.06735
bta-miR-769_R-1	0.935505	0.958525	0.813273	0.845594	6.4575
bta-miR-874_R+1	1.01212	0.968317	1.07404	0.932959	4.06526
bta-miR-877_R+4	0.919596	0.606035	1.0905	0.732749	5.15005
bta-miR-9*_L-1R+6	0.62853	0.653194	0.89408	0.94498	-1.42859
bta-miR-9_R+1	0.643749	0.585185	3.16418	0.177546	1.58773
bta-miR-92a_R+1	0.795337	0.343436	0.643682	0.0311657	13.5963
bta-miR-93_R+1	0.965412	0.766605	0.958235	0.823435	9.63864
bta-miR-96	0.654996	0.585185	0.372205	0.112766	2.63874
bta-miR-98	0.921556	0.64265	1.27347	0.264338	10.0349
bta-miR-99a*_R+4	0.956902	0.868758	0.951429	0.917592	5.80561
bta-mir-99b-p3	1.05869	0.84194	0.942326	0.917592	4.45608
bta-mir-99b-p5	0.937553	0.64265	0.907711	0.65633	13.4886
cfa-miR-129	1.16953	0.918934	0.399238	0.526306	1.09699
cfa-miR-135a-3p_L+1	0.555732	0.66334	1.25028	0.932959	0.211365
eca-mir-1842-p3	0.550709	0.666005	1.10355	0.975115	-0.636098
eca-miR-301b-5p_2ss4GC11TG	0.499176	0.585185	1.43388	0.796909	-0.969164
eca-miR-508-5p_R-3	0.607059	0.701391	1.58442	0.823435	-0.811011
eca-mir-769b-p5_1ss12CG	1.04933	0.585185	0.983127	0.924881	-1.4963
hsa-let-7d*	1.16758	0.585185	0.608281	0.0895174	7.09593
hsa-miR-103a-2*_R+1	0.363789	0.585185	1.76557	0.730162	-0.124067
hsa-miR-103a-2*_R+1_1ss16CT	1.31788	0.785636	0.719907	0.840651	0.0853425
hsa-miR-105*_L+2R-2	1.43524	0.585185	0.91885	0.932959	0.931715
hsa-miR-10a*_R-1	0.875129	0.649846	0.845535	0.735307	4.89159
hsa-mir-1181-p5	0.728964	0.585185	0.969304	0.983078	-1.44075
hsa-mir-1181-p5_2ss8CG15GC	1.04861	0.958525	1.4133	0.661451	-1.32138
hsa-mir-1244-2-p3	1.08584	0.958525	0.924345	0.975115	-1.46692
hsa-miR-1246	2.70427	0.585185	1.1344	0.958181	-0.512213
hsa-miR-1246_L-1R-3	1.83747	0.585185	0.782467	0.897023	-0.389942
hsa-mir-1254-p3	1.13654	0.888465	1.24907	0.845641	1.85669
hsa-miR-125a-3p_R-1	0.938334	0.70914	1.11431	0.667212	3.91647
hsa-miR-125b-1*	0.764975	0.585185	2.2795	0.0399248	4.60376
hsa-miR-1260_1ss9TA	0.732238	0.702435	1.42033	0.790078	-1.09437
hsa-miR-1260b_R-1_1ss9AT	2.06635	0.585185	1.12801	0.932959	-0.444198
hsa-mir-1273e-p5	1.36727	0.585185	0.950978	0.932959	3.33348
hsa-mir-1273-p3	1.05334	0.585185	0.972407	0.806457	-1.59574
hsa-miR-127-5p	0.870784	0.739996	0.71848	0.573153	5.47387
hsa-miR-1277	1.05152	0.585185	0.975562	0.843489	-1.55627
hsa-mir-1277-p5	0.384512	0.585185	0.803463	0.932959	-0.59367
hsa-mir-1343-p5_1ss19TC	0.866745	0.958525	1.1574	0.932959	-0.974557
hsa-miR-135a*_L+1R-1	0.633912	0.585185	0.489726	0.293437	2.26252
hsa-miR-140-5p	1.04232	0.919382	1.07394	0.897023	5.04903
hsa-miR-144*_R+1	1.26481	0.585185	1.40364	0.247514	5.46989
hsa-miR-146b-3p_R+1_2ss7GA8TG	0.800616	0.895164	0.936743	0.983078	-0.632086
hsa-miR-148a*_L+1	0.824755	0.469533	1.19143	0.321471	7.31437
hsa-miR-149	1.03141	0.958525	0.692342	0.486546	4.43472
hsa-miR-151b_R+2	1.21106	0.585185	0.870103	0.765899	5.49938
hsa-miR-15b*	1.17981	0.66334	1.48699	0.399689	2.75684
hsa-miR-16-1*_R+1	0.7387	0.66305	1.45983	0.732749	0.386061
hsa-miR-181a*	1.01503	0.958525	1.11595	0.547581	7.23231
hsa-miR-181c*_L-1R+1	0.703281	0.374311	0.789331	0.473289	7.33225
hsa-miR-186*_L-2R+1	0.946842	0.958525	1.02533	0.989247	-0.0603082
hsa-miR-188-3p	0.666126	0.585185	1.45767	0.65633	1.64885
hsa-miR-18b*_L+3_1ss16CT	0.708951	0.823876	0.457298	0.719704	-0.383347
hsa-miR-193b*	2.82255	0.585185	0.281576	0.526306	-0.17655
hsa-miR-194*_R-1	0.699785	0.739996	0.512488	0.688758	0.214618
hsa-miR-19b-2*_R+1_4ss19TC20TC21CA22AG	1.71429	0.700067	0.999139	0.999	-0.238773
hsa-miR-212_R+1	1.52923	0.585185	0.708502	0.72561	0.577884
hsa-miR-214*	0.893494	0.608428	0.897385	0.768827	5.62037
hsa-miR-219-1-3p	0.719095	0.693771	0.605179	0.697704	0.77159
hsa-miR-219-5p_R+2	0.78723	0.907755	1.14763	0.958847	-0.203312
hsa-miR-221*_R+4	1.16296	0.66305	1.35816	0.526306	4.04711
hsa-miR-224*_L-1_1ss9GA	1.20705	0.614205	0.844589	0.789823	1.99856
hsa-miR-23a*	1.05593	0.958852	1.13439	0.945429	-0.997457
hsa-miR-24-2*_L+1R-1	1.27141	0.585185	1.92806	0.0713754	4.9574
hsa-miR-25*_R+2	1.05579	0.951608	0.748846	0.65631	2.7079
hsa-miR-26a-1*_1ss9TC	1.68265	0.585185	0.695838	0.688758	1.16213
hsa-miR-26b*	1.14674	0.62457	0.879085	0.783248	4.62783
hsa-miR-28-3p_1ss11TA	0.904065	0.585185	0.96874	0.932959	11.9207
hsa-miR-3065-5p_R+2	1.60551	0.248725	1.00731	0.989247	6.63924
hsa-miR-30a*	1.15691	0.585185	0.843614	0.552624	9.2953
hsa-miR-30c-1*	0.954529	0.958525	1.15159	0.902367	4.47259
hsa-miR-30d*	1.0214	0.958525	1.2964	0.206614	5.70981
hsa-miR-30e*	1.00949	0.958525	1.12129	0.607175	9.19463
hsa-miR-31*_R+1	0.573184	0.585185	1.23383	0.897023	1.38868
hsa-miR-3178_L+1R-3	1.05557	0.960748	0.370839	0.640212	0.127403
hsa-miR-3195_R-2	1.04839	0.958525	0.687049	0.785045	-1.16224
hsa-miR-32_R-1	0.962548	0.958525	0.929529	0.932959	5.68323
hsa-miR-324-3p_L+2	0.871411	0.663978	0.690709	0.346165	3.9462
hsa-miR-330-5p_R+1	0.81713	0.469533	0.860821	0.513434	5.26371
hsa-miR-331-5p_L+1R-1	1.08198	0.86677	0.736886	0.534734	4.59756
hsa-miR-335*	0.620949	0.235983	2.04969	0.0311657	7.16325
hsa-miR-33a*_R-1	0.894734	0.934852	1.2606	0.876985	1.61331
hsa-miR-33b*_R-1	1.83245	0.585185	1.06391	0.956471	-0.0184238
hsa-miR-34c-3p	1.07586	0.958525	0.746288	0.798532	5.96994
hsa-miR-3607-3p_L+5	0.943363	0.90378	1.15636	0.798196	2.29771
hsa-miR-361-3p_L-1R+2	1.08243	0.785636	1.07421	0.903207	5.93321
hsa-miR-363*	0.732059	0.585185	0.984801	0.989247	-1.30441
hsa-miR-365*_R+1	4.27511	0.364858	0.815962	0.918242	-0.593045
hsa-mir-3652-p3	1.05777	0.585185	0.949525	0.688758	-1.79124
hsa-miR-3653_L+10	0.940378	0.958525	0.422657	0.647548	-0.636778
hsa-mir-3665-p5_1ss7GC	1.05305	0.585185	0.971878	0.799366	-1.5906
hsa-mir-3676-p3	0.333255	0.585185	1.59273	0.808244	-1.32574
hsa-mir-3676-p3_1ss22GC	0.997543	0.997154	1.26976	0.841425	0.434882
hsa-mir-3676-p5	0.793609	0.900361	0.521178	0.742335	-1.25252
hsa-mir-3714-p3_1ss15TA	1.82496	0.585185	0.568614	0.752773	-0.920645
hsa-miR-371-5p_R+1	0.578339	0.585185	0.464393	0.596777	-0.190643
hsa-miR-374a*_1ss9AG	1.07091	0.722881	1.26448	0.284408	7.36708
hsa-miR-374b*_1ss5GT	0.990223	0.963713	1.33762	0.378525	3.9789
hsa-miR-378*	0.933645	0.944691	1.84659	0.272237	2.19379
hsa-miR-378c_L-2R-4	2.02384	0.737885	0.605551	0.91721	-1.81791
hsa-miR-378c_L-3R-4	0.752505	0.606035	0.920224	0.932959	-1.85858
hsa-miR-378d_2ss14TC20AG	1.49837	0.62457	0.938156	0.975115	-1.64054
hsa-miR-4286_R+1	1.4672	0.585185	1.19374	0.841367	2.77063
hsa-miR-431*_L+2R-1_1ss21TG	0.483378	0.264429	0.955594	0.938701	3.6238
hsa-miR-432*	0.806129	0.592027	0.63021	0.402265	1.59597
hsa-mir-4419a-p5	1.28615	0.81474	0.47599	0.604017	-0.0165827
hsa-mir-4426-p5	1.52401	0.585185	0.654052	0.552624	-1.86208
hsa-mir-4433-p5_1ss12TG	1.86422	0.585185	1.3593	0.844203	-1.10047
hsa-miR-4443_R-2	0.672809	0.739451	0.304506	0.402265	-0.109943
hsa-miR-4444_L+4R+1	0.260932	0.374311	0.744835	0.871669	-0.420949
hsa-miR-4448_R-3_1ss6CG	0.566114	0.52156	4.75	0.0311657	1.8057
hsa-miR-4454_L-2	1.06311	0.958525	1.09746	0.97433	-0.709929
hsa-miR-4492_L+1R-3	1.04719	0.585185	0.988938	0.932959	-1.44659
hsa-miR-4497_R-2	1.04753	0.585185	0.986983	0.932959	-1.46355
hsa-miR-4508_L+1R-3	1.04311	0.958852	0.955196	0.989247	-1.24273
hsa-mir-4508-p5_1ss15CA	1.048	0.585185	0.986666	0.932959	-1.47144
hsa-miR-450b-5p_R-1	0.632858	0.213388	0.932153	0.832363	10.0661
hsa-mir-450b-p3_1ss8TA	0.767371	0.739834	0.62939	0.697704	0.930602
hsa-miR-452	1.26093	0.374311	1.0227	0.932959	6.85557
hsa-miR-4532_L-1	1.04766	0.958525	1.4165	0.661451	-1.29533
hsa-miR-4532_L-3R+1	0.607133	0.585185	0.865763	0.932959	-2.18031
hsa-miR-4680-5p_L+1R-1	1.06101	0.585185	0.954923	0.72561	-1.81648
hsa-mir-4734-p5_1ss8CG	1.47664	0.629507	0.491289	0.573153	0.253076
hsa-miR-4791_R-2	1.13189	0.643524	0.973119	0.955462	4.77822
hsa-miR-490-5p	2.13951	0.374311	0.816068	0.811968	1.83017
hsa-miR-491-3p	2.55608	0.433453	0.557211	0.534734	0.129409
hsa-miR-500a*_R+1	0.804597	0.767711	0.663823	0.706169	9.16135
hsa-miR-505_L-1R+2	0.90768	0.585185	0.969781	0.932959	5.18754
hsa-miR-532-3p	0.940042	0.92502	0.937987	0.932959	6.27035
hsa-miR-542-3p	0.685986	0.469533	1.08325	0.914471	8.42991
hsa-miR-551b*_R+1	1.05994	0.958525	0.910879	0.958615	1.22649
hsa-mir-555-p5	1.04971	0.585185	0.981441	0.915443	-1.51057
hsa-miR-574-3p_1ss18CA	1.15994	0.585185	0.908854	0.785045	6.27123
hsa-miR-574-3p_R-6	1.0474	0.585185	0.987778	0.932959	-1.46355
hsa-miR-574-5p	0.325187	0.585185	0.685035	0.896968	-0.223216
hsa-miR-574-5p_L+4R-2	1.26031	0.868894	1.13842	0.932959	-1.13041
hsa-mir-574-p5_7ss1TC16CG17GT18CG20CG21CA23GT	1.05778	0.958525	1.36368	0.752773	-1.58433
hsa-miR-582-3p_2ss5TC6GA	0.607956	0.585185	0.380614	0.284408	2.4453
hsa-miR-671-3p	0.827691	0.585185	1.21902	0.688758	4.32169
hsa-miR-708	1.17054	0.693771	0.74957	0.640212	3.31075
hsa-miR-708*_R+1_1ss3AT	0.854818	0.643524	0.980192	0.983078	3.66816
hsa-miR-720_L+1	1.20975	0.76484	1.1874	0.891447	0.216842
hsa-miR-744*_R-1	0.836324	0.772158	1.10063	0.932959	1.49687
hsa-miR-767-3p_R-1_1ss21TC	1.51357	0.621299	0.320208	0.284408	0.890122
hsa-miR-877*	1.18182	0.844195	0.702313	0.752773	0.0481708
hsa-miR-92a-2*_R+1_2ss19TC21AG	0.724894	0.761451	2.43226	0.526306	-0.869124
hsa-miR-93*_R+1_1ss11TC	0.887336	0.735694	0.626909	0.270614	3.01536
hsa-mir-936-p3_1ss4TA	1.05224	0.585185	0.972654	0.810819	-1.59048
let-7	1.12703	0.469533	1.25405	0.0686505	12.739
let-7a-1-3p	1.15921	0.585185	1.29011	0.473197	5.75589
let-7e	0.728145	0.585185	0.804785	0.699784	1.90859
let-7f-1-3p	0.906244	0.585185	1.29702	0.223352	3.74126
let-7f-2-3p	0.887131	0.772614	1.19785	0.781028	4.07606
let-7f-5p	0.985971	0.958525	1.19545	0.513434	11.8318
let-7g-3p	1.08639	0.744153	1.03324	0.932959	3.13596
let-7i-3p	1.30386	0.585185	0.823825	0.648047	4.39681
mdo-miR-151_R-6	1.61552	0.585185	0.377869	0.194155	2.07658
mdo-mir-739-p3	1.05147	0.585185	0.976808	0.849386	-1.5472
mdo-mir-739-p3_1ss16CT	2.14594	0.606035	0.450164	0.757638	5.85825
mdo-mir-739-p5	1.3196	0.805261	0.657193	0.823435	0.381427
mdo-mir-739-p5_1ss15CA	2.5835	0.63095	0.278034	0.661451	-1.9585
miR-1	1.01458	0.968317	1.11625	0.918242	2.03841
miR-100-3p	1.40751	0.602795	1.31796	0.790078	0.885634
miR-101	0.980736	0.958525	1.05556	0.932959	10.4511
miR-101-1-5p	1.2669	0.585185	0.680994	0.270614	3.53806
miR-101b-5p	0.727654	0.693771	1.39916	0.798196	-1.21314
miR-103-3p	1.11924	0.585185	1.08892	0.785045	9.5688
miR-106-5p	1.21509	0.832168	1.72922	0.65629	0.327272
miR-106b-3p	0.980771	0.958525	0.912643	0.752773	6.94526
miR-10b-3p	0.761267	0.684066	2.35453	0.271398	0.877796
miR-10b-5p	0.797084	0.739451	2.65941	0.218176	13.452
miR-1197-5p	1.43895	0.661241	0.643643	0.72902	-0.136089
miR-1224-3p	1.05638	0.958525	0.66879	0.823435	-0.799935
miR-1224-5p	0.668568	0.624841	1.35845	0.844203	0.522136
miR-1225-3p	1.06476	0.958525	1.51576	0.782554	-1.79686
miR-124-3p	1.04732	0.585185	0.98759	0.932959	-1.46355
miR-124-5p	0.626512	0.649008	4.22916	0.258295	-0.769589
miR-1246	1.2203	0.887218	1.59377	0.785045	0.102313
miR-1247-3p	2.17217	0.585185	1.31776	0.91721	-0.772678
miR-1247-5p	5.48449	0.364858	1.10777	0.942213	1.84038
miR-1248	0.632899	0.585185	0.892325	0.932959	-2.07394
miR-124a-5p	0.546323	0.622214	1.66099	0.799366	-1.11734
miR-124c-5p	1.51952	0.585185	0.962516	0.988242	-1.31107
miR-1251-5p	0.506753	0.535434	0.989373	0.98951	-1.09437
miR-125-5p	1.04417	0.817828	0.914975	0.72561	10.7016
miR-125b-2-3p	0.89173	0.585185	0.87881	0.589673	8.81958
miR-1260	1.05643	0.945032	2.07591	0.112766	3.52129
miR-1260a	1.04801	0.958525	1.41513	0.661451	-1.30441
miR-1260b	1.49602	0.736504	1.30053	0.919724	-1.06436
miR-127	0.853374	0.535434	0.769412	0.143372	15.0174
miR-128-1-5p	1.3073	0.585185	1.14634	0.871669	1.5122
miR-1282	2.17766	0.614922	0.585193	0.790078	-1.8114
miR-128-3p	0.994534	0.980313	0.777576	0.541097	7.78464
miR-1296-5p	1.03729	0.958525	0.853191	0.785023	3.68033
miR-129a-3p	1.04743	0.958852	2.38541	0.513434	-0.593853
miR-129b-5p	1.48406	0.585185	0.952157	0.975115	1.09191
miR-1301-5p	1.04679	0.585185	0.989731	0.932959	-1.44659
miR-1306-3p	0.744507	0.589078	1.02108	0.989247	1.7519
miR-1306-5p	1.20818	0.585185	0.595058	0.0695063	3.7009
miR-133	1.18556	0.585185	0.643788	0.064055	4.96128
miR-133a-5p	1.06937	0.958525	0.79763	0.917592	-0.84598
miR-133b-3p	1.37585	0.585185	0.398183	0.0695063	0.667876
miR-137-3p	0.731918	0.585185	0.968649	0.983078	-1.45413
miR-138-1-3p	1.84819	0.585185	0.619188	0.648798	1.55061
miR-138-2-3p	0.724796	0.693771	1.39173	0.799366	-1.23706
miR-140-3p	1.04621	0.954138	0.645917	0.298045	10.1844
miR-1417-5p	1.05222	0.958525	1.3961	0.704059	-1.41317
miR-142-3p	1.30941	0.585185	2.73787	0.0445234	4.92434
miR-142b	1.48903	0.469533	1.98095	0.0695063	9.23359
miR-1434-3p	1.62465	0.493934	1.4869	0.420049	4.28433
miR-143-5p	0.953788	0.867802	0.888717	0.73154	5.11114
miR-144-3p	1.12415	0.724284	2.02126	0.0755469	4.98131
miR-145-3p	1.12627	0.585185	1.13241	0.486546	9.42637
miR-1461	1.04994	0.585185	0.980965	0.912095	-1.51326
miR-1468-3p	1.27305	0.845342	0.469165	0.62917	-0.971075
miR-147	1.7014	0.585185	1.87886	0.313577	4.08506
miR-148b-5p	1.03903	0.901654	1.60646	0.0695063	5.24194
miR-150	1.7597	0.509085	0.771272	0.706169	8.2119
miR-151-5p	1.11621	0.585185	0.941229	0.793258	12.0359
miR-151b	1.29117	0.469533	0.953936	0.918242	5.05261
miR-153-1-5p	1.05148	0.960748	0.664617	0.842854	-0.392734
miR-153-3p	1.11891	0.945032	1.58473	0.72561	0.508783
miR-153-5p	1.51554	0.592608	0.990036	0.990406	-1.13619
miR-155	1.25391	0.469533	1.40855	0.112766	6.7029
miR-155-3p	1.05051	0.958525	2.04952	0.272237	-1.18709
miR-15a-5p	1.05801	0.726155	1.17111	0.420049	8.44311
miR-16-5p	1.17172	0.566946	1.03467	0.919724	12.4982
miR-1814c	1.06759	0.958852	1.62262	0.842854	-0.815271
miR-181a	1.07134	0.585185	0.696639	0.0343342	14.5703
miR-181a-2-3p	0.786571	0.469533	0.616627	0.0686505	9.01429
miR-181b	1.05293	0.805264	0.840785	0.514759	9.15277
miR-181b-5p	1.05428	0.817828	0.821448	0.486546	9.04036
miR-181c	0.908135	0.611724	0.746114	0.223586	10.822
miR-181d-3p	0.721763	0.585185	0.98732	0.989247	-1.28744
miR-181d-5p	0.777794	0.469533	0.872031	0.645207	7.08372
miR-183	0.513611	0.547108	0.851675	0.917592	4.2326
miR-183-3p	1.03396	0.966447	1.44915	0.835085	-0.77609
miR-183-5p	0.477265	0.585185	0.794595	0.877249	4.31551
miR-1839	1.45569	0.374311	1.336	0.272237	4.90594
miR-1843b-5p	0.901715	0.958525	0.788607	0.932959	-0.853828
miR-188	0.748813	0.585185	1.03242	0.983078	4.25582
miR-1893	1.06127	0.958525	0.676503	0.765899	-1.18709
miR-190a	0.750279	0.585185	1.68685	0.275199	1.93738
miR-192	0.972723	0.845039	1.24575	0.112766	10.9647
miR-192-3p	0.946064	0.962967	0.415531	0.671332	-0.780409
miR-194-3p	0.732416	0.805261	1.96294	0.689726	-0.507666
miR-194-5p	0.909125	0.682581	1.09937	0.798532	5.11322
miR-195-3p	0.962195	0.931501	0.931519	0.903207	6.10609
miR-196a	1.7022	0.585185	0.90941	0.932959	1.73065
miR-1973	1.94475	0.589825	0.201904	0.35532	-0.543755
miR-199a-3p	0.93424	0.795231	0.936936	0.903207	10.5989
miR-199b-3p	0.922972	0.733455	0.942383	0.915181	10.5504
miR-19a-5p	1.04589	0.966447	1.14731	0.950972	-0.509047
miR-19b	1.09725	0.86677	1.03196	0.975115	7.91946
miR-1a-2-5p	1.05831	0.958525	1.38286	0.688758	-1.57353
miR-200a	0.940384	0.75442	0.782008	0.284408	8.65915
miR-200a-5p	1.01894	0.958525	0.798263	0.573153	4.62561
miR-200b-3p	0.816253	0.535434	0.965599	0.932959	10.774
miR-200b-5p	1.05755	0.889397	0.733861	0.399689	4.32967
miR-200c-5p	1.32592	0.731504	1.22629	0.915181	1.15506
miR-204-3p	1.2544	0.868758	1.86172	0.688758	-1.31578
miR-205	0.853785	0.70376	0.628823	0.387816	8.63501
miR-205-3p	0.916072	0.90378	0.965647	0.977432	3.22495
miR-208b-3p	1.55292	0.590981	0.398312	0.402265	0.38095
miR-20a-3p	1.12845	0.809377	0.479739	0.186139	1.51092
miR-20a-5p	1.01494	0.958525	1.10581	0.798196	4.84723
miR-20b-3p	4.17714	0.469533	0.470284	0.65633	-0.686618
miR-210	1.20151	0.585185	0.476336	0.0222328	6.46085
miR-212-5p	1.0673	0.958525	1.99765	0.289586	0.33962
miR-215-3p	0.732997	0.702435	1.41762	0.791119	-1.11134
miR-218-2-3p	0.809628	0.92502	0.81642	0.932959	0.00896517
miR-222-3p	1.09871	0.658007	1.61398	0.0695063	7.49542
miR-222-5p	2.67016	0.585185	1.48604	0.815841	-0.27775
miR-223-5p	1.45833	0.631668	4.44016	0.112766	1.76543
miR-2284a	1.04682	0.585185	0.989244	0.932959	-1.44659
miR-2284aa	1.04686	0.585185	0.989244	0.932959	-1.44659
miR-2284ab	1.13682	0.739451	1.19309	0.765899	2.5157
miR-2284d	0.731761	0.585185	0.985445	0.989247	-1.30441
miR-2284e	1.42499	0.585185	1.69252	0.324567	2.97034
miR-2284h-5p	1.2489	0.585185	0.898331	0.876985	1.69359
miR-2284j	2.89956	0.585185	0.729194	0.930391	-0.695176
miR-2284k	2.1832	0.585185	0.97496	0.989247	-0.979974
miR-2284m	1.33312	0.777804	0.520861	0.65629	-0.498935
miR-2284r	0.503788	0.585185	2.7889	0.281158	-0.484114
miR-2284w	2.48948	0.535434	0.989036	0.99002	1.25042
miR-2284y	1.9392	0.585185	1.52502	0.844203	-0.209434
miR-2284z	1.04692	0.585185	0.989098	0.932959	-1.44659
miR-2285b	1.04847	0.585185	0.984891	0.932959	-1.47933
miR-2285e	1.05032	0.958525	1.40458	0.697704	-1.3632
miR-2285f	0.362578	0.585185	1.60225	0.785023	-0.566286
miR-2285i	1.04711	0.585185	0.988824	0.932959	-1.45447
miR-2285k	0.893694	0.955058	0.911562	0.948189	-0.41574
miR-2285l	1.05197	0.958525	0.989333	0.98951	1.13323
miR-2285n	0.854045	0.956896	1.46277	0.881062	-0.485924
miR-2285o	0.919638	0.93991	1.62351	0.573153	1.19367
miR-2285q	1.0475	0.585185	0.988437	0.932959	-1.45447
miR-2285u	1.21381	0.684128	0.954315	0.948189	0.880477
miR-2285w	1.06091	0.958525	1.29551	0.785045	-2.01499
miR-2285x	1.12627	0.958525	1.56651	0.823435	0.246874
miR-2285y	1.04676	0.585185	0.989281	0.932959	-1.44659
miR-2288	1.07411	0.958525	0.660602	0.739246	-1.34548
miR-2292	1.05075	0.585185	0.976282	0.845641	-1.55239
miR-2310	0.435779	0.585185	5.03229	0.161262	-0.606317
miR-2312	0.725706	0.585185	0.984125	0.989247	-1.3123
miR-2319a	1.5387	0.585185	1.33061	0.689726	0.741649
miR-2320-3p	0.505103	0.535434	0.981041	0.989247	-1.16224
miR-2355-5p	0.720058	0.585185	1.64593	0.284408	1.40781
miR-2382-5p	1.04992	0.585185	0.981285	0.915443	-1.50537
miR-2384	1.04686	0.585185	0.989244	0.932959	-1.44659
miR-2399-5p	1.04928	0.585185	0.981714	0.915443	-1.51445
miR-23b	1.18379	0.585185	1.04982	0.932959	10.9702
miR-24	1.40584	0.322491	1.4227	0.112766	8.57017
miR-2400	0.73385	0.585185	0.979481	0.989247	-1.35412
miR-2403	0.856125	0.753901	0.689372	0.603419	1.48502
miR-2408	1.04697	0.585185	0.988624	0.932959	-1.45447
miR-2410	1.52876	0.585185	0.958906	0.983078	-1.39621
miR-2424	0.981576	0.970154	1.90287	0.505401	1.24016
miR-2426	2.57491	0.493934	0.400366	0.319156	-1.0622
miR-2427	0.733864	0.702435	1.34566	0.823435	-1.67354
miR-2428	0.721983	0.585185	0.987012	0.989247	-1.28744
miR-2435	1.04665	0.585185	0.989507	0.932959	-1.44659
miR-2447	0.953035	0.958525	0.879205	0.871669	0.956663
miR-2478	0.781648	0.739996	2.02086	0.402265	1.18339
miR-2487	0.613284	0.585185	0.719536	0.785045	0.229762
miR-26a-5p	1.07883	0.590034	0.87449	0.493476	15.3498
miR-27b	1.11279	0.374311	1.06165	0.552624	15.1168
miR-27b-5p	0.813845	0.585185	1.76389	0.183616	4.72751
miR-27d-3p	1.24612	0.585185	1.3832	0.272237	6.79846
miR-28-5p	1.09299	0.680606	1.06016	0.903207	9.10493
miR-2887	1.0923	0.895164	0.837761	0.81823	3.18663
miR-28c	1.12827	0.766605	0.890373	0.871669	3.56519
miR-296-3p	0.862596	0.585185	1.12102	0.732749	5.66617
miR-296-5p	0.693122	0.585185	0.917676	0.932959	3.44292
miR-299-5p	0.996967	0.991749	0.618505	0.270614	3.69494
miR-29a	1.81188	0.374311	1.82569	0.149409	6.8018
miR-29a-5p	1.6382	0.624551	3.24325	0.291207	0.321231
miR-29b	1.13003	0.880146	1.45572	0.661451	1.49615
miR-29b-1-5p	1.26997	0.880146	2.23514	0.651895	-0.488304
miR-29b-2-5p	0.646211	0.663572	2.35413	0.526306	-0.026677
miR-29c-3p	1.62385	0.364858	1.37403	0.299151	4.37683
miR-301b	0.53566	0.264429	1.25136	0.65633	4.35286
miR-301b-3p	0.635139	0.469533	1.22493	0.72902	9.03664
miR-3059-5p	1.05573	0.958525	0.645858	0.709338	-1.72081
miR-3064-3p	0.731012	0.693771	1.38375	0.798532	-1.32705
miR-3064-5p	0.506606	0.469533	0.940088	0.932959	-1.58659
miR-3071-5p	0.736383	0.585185	1.17632	0.772097	9.46729
miR-3074-5p	1.40245	0.355637	1.38593	0.143793	9.77949
miR-3085-3p	0.873251	0.958525	0.82153	0.932959	-0.838537
miR-3141	1.06575	0.585185	0.937583	0.667212	-1.98147
miR-3184-5p	0.94076	0.86677	0.650291	0.205151	10.2319
miR-320e	0.507265	0.52156	0.969206	0.988043	-1.27143
miR-323	1.28827	0.585185	0.451572	0.0755469	3.08869
miR-32-3p	1.08249	0.895164	1.38956	0.605023	1.8069
miR-326	1.65293	0.469533	0.842567	0.785023	6.26503
miR-328-5p	0.724476	0.585185	0.989457	0.989247	-1.27048
miR-329a	1.0508	0.962107	0.412802	0.640212	0.099073
miR-338-5p	1.39485	0.374311	1.02	0.964501	4.71899
miR-339a	1.24345	0.469533	0.755561	0.190991	5.89763
miR-339b	1.16263	0.585185	0.797641	0.272237	5.51305
miR-3432	1.25289	0.895164	0.64201	0.823435	-0.318459
miR-34a-3p	0.884703	0.92502	1.19359	0.918242	0.259466
miR-3587	2.83234	0.374311	1.00494	0.990406	1.4461
miR-3590-3p	0.947996	0.958525	1.33291	0.873153	0.959619
miR-3591-3p	0.742031	0.795925	1.60329	0.785045	-1.41527
miR-3591-5p	1.04797	0.585185	0.985337	0.932959	-1.48052
miR-3618	1.05123	0.585185	0.975577	0.844021	-1.56416
miR-362	0.939782	0.935652	1.18605	0.805872	5.01142
miR-365-1-5p	0.630579	0.650629	2.2812	0.573153	-1.29613
miR-365b-5p	1.10917	0.666005	1.00556	0.989247	4.67931
miR-3662	1.04682	0.585185	0.989244	0.932959	-1.44659
miR-3665	1.05505	0.585185	0.960255	0.732749	-1.69648
miR-374a-5p	1.02558	0.958525	1.17607	0.65633	7.42656
miR-376a-2-5p	0.468781	0.420943	1.26112	0.798196	-0.172075
miR-376a-5p	0.567168	0.213388	0.762805	0.305323	5.36439
miR-376e-5p	0.833748	0.823876	0.875616	0.932959	0.528921
miR-378d	0.966803	0.965855	1.29726	0.906564	-0.63749
miR-378e	1.06283	0.75442	0.84693	0.503073	-2.73307
miR-378g	1.31253	0.585185	1.8164	0.17962	5.61012
miR-379-3p	0.841525	0.585185	0.716224	0.286304	6.11346
miR-383-5p	0.602301	0.585185	0.366515	0.194155	4.31219
miR-409b	0.781843	0.535434	1.16125	0.65631	9.615
miR-410-5p	0.470302	0.585185	1.38096	0.915443	-0.642136
miR-411	0.754553	0.469533	0.888325	0.752773	12.8108
miR-412-3p	0.914259	0.806811	0.76018	0.557385	1.34545
miR-4282	1.04726	0.585185	0.989251	0.932959	-1.44659
miR-429-3p	0.889263	0.661241	1.01413	0.988242	8.21315
miR-4328	1.05257	0.958525	1.41075	0.850481	-0.834879
miR-4484	0.89419	0.958525	0.32003	0.519243	1.7838
miR-449c	0.659001	0.585185	2.28258	0.247514	7.33248
miR-450a	0.693836	0.264429	0.784496	0.284408	7.74458
miR-450a-5p	0.703225	0.235983	0.803931	0.26167	7.73834
miR-4532	0.728061	0.585185	0.980648	0.989247	-1.33834
miR-454	0.763609	0.522792	1.09265	0.82801	6.1684
miR-454-5p	0.603467	0.585185	0.987223	0.989247	1.14255
miR-455-3p	1.08016	0.805264	0.784874	0.534734	6.57768
miR-4657	1.0507	0.585185	0.977751	0.858632	-1.55627
miR-4680-3p	1.04831	0.585185	0.985751	0.932959	-1.48052
miR-4788	1.04781	0.585185	0.987475	0.932959	-1.46355
miR-485-3p	0.821709	0.585185	0.845715	0.69052	4.16569
miR-487b-5p	0.492345	0.579021	1.27998	0.840651	1.13296
miR-4949-5p	1.04764	0.958525	1.4159	0.661451	-1.29533
miR-495-5p	0.868824	0.919382	0.7367	0.844203	1.07502
miR-497-3p	0.691293	0.585185	1.22093	0.845641	2.36669
miR-499b-3p	1.39123	0.585185	0.635982	0.614501	1.45188
miR-499b-5p	1.43817	0.585185	0.657134	0.48174	-2.26726
miR-5047	1.05321	0.585185	0.971059	0.798532	-1.60646
miR-505-5p	0.934486	0.954138	0.969772	0.983627	1.69297
miR-5126	1.06002	0.958525	1.36171	0.752773	-1.74259
miR-543-5p	0.875973	0.817828	0.616629	0.526306	1.26911
miR-544-3p	0.868583	0.93991	0.550171	0.694927	-0.657759
miR-551b	1.0637	0.944691	0.709995	0.633632	5.29016
miR-574	0.511688	0.585185	2.3245	0.49852	-1.16651
miR-592-5p	3.07205	0.322491	0.882421	0.932959	0.811865
miR-6119-3p	1.0477	0.958525	1.03474	0.975115	2.85941
miR-6119-5p	1.19929	0.535434	1.21502	0.286304	9.40543
miR-6123	0.882791	0.737885	0.970698	0.969067	3.79263
miR-615-3p	0.30087	0.535434	3.98681	0.290549	0.267452
miR-628-3p	0.858836	0.731504	0.743059	0.65633	2.80186
miR-6506-5p	1.04785	0.585185	0.986346	0.932959	-1.47144
miR-6516	0.370273	0.469533	1.22604	0.903207	0.0518116
miR-652	1.02789	0.958852	0.957235	0.976777	2.05393
miR-6527	2.23259	0.585185	1.31656	0.917592	-1.20088
miR-6529	0.674473	0.394874	1.21053	0.65631	8.03971
miR-6529-3p	0.56011	0.264429	1.25044	0.583314	3.08893
miR-6535	1.4274	0.801187	0.33285	0.542281	-0.743502
miR-654-3p	0.684448	0.72264	1.21661	0.932959	-0.170449
miR-658	1.04825	0.585185	0.985406	0.932959	-1.48052
miR-6651-5p	1.05503	0.585185	0.966178	0.771119	-1.65935
miR-668-3p	1.08763	0.773859	0.387614	0.0311657	2.99744
miR-684	1.04885	0.585185	0.983478	0.924881	-1.50537
miR-703	1.04837	0.585185	0.986008	0.932959	-1.47664
miR-716b	1.0399	0.958525	1.05122	0.948189	2.96139
miR-7178-5p	1.51696	0.592608	0.993527	0.990406	-1.1283
miR-7-5p	1.46121	0.585185	1.36685	0.697704	1.4745
miR-763	1.04441	0.958525	0.680685	0.775656	-1.1283
miR-7641	2.02492	0.585185	0.430044	0.65629	-1.96542
miR-7977	0.796322	0.876576	0.658675	0.823435	-0.12146
miR-7a-1-3p	1.17395	0.585185	1.0937	0.844203	4.16103
miR-802-5p	0.731673	0.585185	0.98759	0.989247	-1.28744
miR-8072	0.798309	0.817828	0.623266	0.728797	0.236633
miR-8094	0.359932	0.585185	0.852856	0.932959	-2.21536
miR-873a-5p	0.90085	0.958525	0.516331	0.857269	0.0180345
miR-877-3p	1.02974	0.976068	0.858587	0.935309	-0.46886
miR-92a-3p	0.804759	0.374311	0.645085	0.0399248	13.1382
miR-95-3p	1.09759	0.817732	1.10692	0.881062	3.18843
miR-98-3p	0.879121	0.767711	1.14273	0.862793	3.29895
miR-99a-5p	0.94802	0.737416	0.968008	0.932959	10.403
miR-9a-3p	0.989822	0.991749	0.673795	0.858632	-1.42235
miR-9a-5p	0.800372	0.585185	1.83139	0.194155	1.92098
mml-miR-486-5p_L-6	1.04772	0.585185	0.986863	0.932959	-1.46355
mmu-let-7a-2*_R+1	0.534808	0.585185	1.28364	0.845641	-0.667355
mmu-let-7c-1*	1.07856	0.958525	1.16124	0.925382	0.601188
mmu-let-7e*	0.790687	0.585185	1.05506	0.932959	4.64464
mmu-miR-128-1*_R+2	0.852557	0.719085	1.08715	0.932959	1.65362
mmu-miR-181b-1*_R+1_1ss16AG	1.35596	0.81043	0.56486	0.75572	-0.13609
mmu-miR-1843b-3p_L+1_1ss3CT	5.94315	0.264429	0.884166	0.932959	-0.626257
mmu-miR-18a*_R+1	0.91181	0.869084	0.707934	0.582136	2.72372
mmu-mir-1949-p5	1.53624	0.585185	0.840671	0.91721	-2.21827
mmu-mir-1957-p3	0.934814	0.958525	0.448605	0.661451	-1.09167
mmu-miR-1983	0.431132	0.213388	0.805784	0.688758	1.46466
mmu-mir-1983-p5	1.06109	0.958525	2.84871	0.337461	-1.36308
mmu-miR-1a-1*_R-1_1ss15AG	1.05955	0.805261	0.839412	0.526306	-2.7335
mmu-miR-208a-5p	1.55757	0.585185	1.20792	0.932959	-2.51805
mmu-miR-208b*	1.06904	0.590034	0.901535	0.587231	-2.13916
mmu-miR-2137_L-1R+1_1ss16AG	0.712259	0.585185	1.00851	0.989673	3.50913
mmu-miR-216a*	0.730393	0.68489	1.39618	0.790078	-1.33098
mmu-mir-2182-p3	0.918785	0.946236	0.719238	0.765899	0.689824
mmu-miR-26a-2*_1ss4GA	0.978965	0.954138	1.18356	0.420049	3.84493
mmu-mir-28c-p3	1.08561	0.84146	0.764991	0.568861	2.09489
mmu-miR-3071*_L-1R+2	0.769751	0.585185	1.27001	0.687785	7.60236
mmu-miR-3096-3p_L-8	1.27998	0.913093	0.547035	0.798532	-0.833415
mmu-miR-3096b-5p_L+1R-5	1.39145	0.585185	1.07189	0.932959	4.89437
mmu-miR-320*	0.617793	0.646065	1.3056	0.917592	-0.930469
mmu-miR-326*_L+1_1ss4GA	1.00209	0.997833	1.26574	0.871669	1.8135
mmu-miR-452-3p_1ss20GA	1.05071	0.807189	1.00181	0.990406	5.94653
mmu-miR-503*_L+1R-3_1ss15AG	0.739445	0.585185	0.490429	0.0850331	3.44747
mmu-miR-504*_R+1_1ss7AC	1.52271	0.585185	0.673335	0.65629	-1.38017
mmu-miR-5097_L+1R-10	1.04719	0.585185	0.988938	0.932959	-1.44659
mmu-miR-5097-p5	1.63733	0.680606	0.125824	0.143793	-0.572212
mmu-miR-5100_L-4R-1	1.0647	0.958525	0.675573	0.765899	-1.18709
mmu-miR-5102_L-1R-8	1.05032	0.958525	1.40522	0.669255	-1.3632
mmu-mir-5102-p3	1.41091	0.805264	1.33364	0.919724	-1.88525
mmu-mir-5102-p5	1.50729	0.585185	0.675498	0.65633	-1.46593
mmu-mir-5105-p3_7ss2TA3GT4GC6GA13AG14GC15TC	1.04695	0.585185	0.989587	0.932959	-1.44659
mmu-mir-5105-p5	1.70803	0.585185	0.63573	0.552624	3.68998
mmu-mir-5105-p5_4ss1CA5GC7CA10TC	2.71071	0.585185	0.236436	0.427105	-2.3678
mmu-mir-5105-p5_7ss1GT2GC4GA11AG12GC13TC15CG	1.04314	0.966762	0.493776	0.743065	-0.637399
mmu-miR-5109_L-5R-3	3.31046	0.585185	1.21299	0.93939	-1.36106
mmu-mir-5115-p5	2.06599	0.585185	0.402393	0.286304	7.62356
mmu-mir-5117-p5	0.589032	0.654469	0.325273	0.526306	-0.816051
mmu-miR-5126_L-1R-5	1.06269	0.585185	0.930057	0.65631	-1.94401
mmu-miR-652_R+1	1.08958	0.755795	0.898923	0.799366	6.14061
mmu-mir-703-p5	0.732602	0.585185	0.960747	0.97433	-1.57232
mmu-miR-876-3p_1ss2AG	0.723406	0.705696	0.679749	0.785045	-0.94312
oan-mir-1382-p5_1ss11AC	2.64301	0.535434	0.779142	0.894958	-1.21335
oan-mir-1385-p3_1ss7AG	0.630375	0.62457	0.730442	0.871669	-0.942995
oan-miR-1386_L+1R-2	1.05047	0.958525	1.87519	0.256047	4.95848
oan-miR-1388_R-3	1.12316	0.624712	1.18737	0.641093	4.93774
oan-mir-1394-p5_1ss3GT	1.05155	0.585185	0.974137	0.823435	-1.57209
oan-mir-1410-p5_1ss16AC	0.734717	0.693771	1.03869	0.989247	0.498542
oan-miR-15a*	0.732347	0.811919	0.781237	0.932959	-1.01256
oan-miR-16b*_R+2_1ss1CA	1.2638	0.585185	1.12491	0.816091	1.77019
oan-miR-181b*_R+1_2ss9AT19GC	1.55703	0.585185	0.762518	0.830781	0.964373
oan-miR-190a*	0.475293	0.585185	1.27463	0.932959	-1.37386
oan-miR-217*_1ss12AC	1.05214	0.958525	2.42386	0.319156	-1.14325
oan-miR-218*_R+2_1ss12TC	0.614992	0.374311	0.633397	0.249904	4.5816
oan-miR-301*_R+1	0.849397	0.814181	1.07863	0.932959	1.81777
oan-miR-873*_R-1_2ss4AG8GA	0.785117	0.919382	0.329283	0.646603	-0.437779
oan-miR-92a-2*	0.727093	0.585185	1.53362	0.513434	1.71517
oar-miR-1185-3p	0.648033	0.585185	1.31741	0.706169	1.8913
oar-miR-1185-5p	0.768361	0.585185	0.764923	0.534734	3.63727
oar-miR-1193-3p_R+2_1ss22AC	0.879821	0.958525	0.976654	0.989247	-1.10634
oar-miR-1197-3p	3.80783	0.585185	0.874629	0.983078	2.28162
oar-miR-134-5p	0.77491	0.469533	1.05054	0.918242	3.3883
oar-miR-154a-3p	0.92439	0.832663	0.640839	0.270614	2.43614
oar-miR-154a-5p	1.15778	0.739451	0.306281	0.0550541	0.912037
oar-miR-154b-3p	1.23637	0.788778	0.325218	0.221374	1.09197
oar-miR-154b-5p	1.02112	0.958525	0.851628	0.651895	5.25116
oar-miR-154b-5p_R-6	0.726601	0.684066	1.4083	0.785045	-1.16224
oar-mir-299-p3_2ss19GA20CT	1.03951	0.938421	0.794735	0.552624	4.72612
oar-miR-323a-5p_R+1	0.939783	0.958525	1.23646	0.903207	0.115289
oar-miR-323b	0.320471	0.585185	2.79738	0.697704	0.607895
oar-miR-323c	0.860317	0.592608	0.562557	0.114129	5.59042
oar-mir-323c-p5	1.04678	0.585185	0.989281	0.932959	-1.44659
oar-miR-329a-3p_1ss19TC	0.898282	0.693771	0.872344	0.752773	4.30576
oar-miR-329a-5p_R+1	0.888725	0.958525	0.969223	0.989247	-0.912134
oar-miR-329b-3p_R-5	1.60006	0.585185	0.335834	0.206614	0.146105
oar-miR-369-3p	0.809036	0.535434	0.821532	0.442126	8.0172
oar-miR-369-5p	0.829261	0.585185	0.902279	0.823435	6.12208
oar-miR-370-3p_R-2	0.700378	0.577768	0.572239	0.194155	5.23547
oar-miR-370-5p_R+2	0.62087	0.585185	0.601744	0.65633	1.49977
oar-miR-376a-3p	0.522972	0.585185	1.22655	0.918242	-0.036374
oar-miR-376b-3p	0.846799	0.585185	0.918257	0.857269	4.46975
oar-miR-376b-5p	1.81521	0.585185	0.865506	0.932959	0.284057
oar-miR-376c-3p	1.10781	0.610344	1.03014	0.932959	5.63818
oar-miR-376c-5p	0.936139	0.958525	0.365229	0.474992	0.386895
oar-miR-376d	0.919557	0.831381	0.884538	0.833794	3.51183
oar-miR-376e-3p	0.66124	0.364858	1.19624	0.640212	3.62241
oar-miR-377-5p	0.909283	0.876632	0.815343	0.785045	2.7692
oar-miR-379-3p_R-1	0.868016	0.585185	0.795619	0.515471	6.427
oar-miR-379-5p_R-1	0.95191	0.918934	1.10297	0.855829	7.10758
oar-miR-380-3p	0.952038	0.878731	0.717318	0.270614	9.20909
oar-miR-380-5p	1.55666	0.765267	0.719045	0.918242	-0.155624
oar-miR-381-3p_L-1R+2	1.32773	0.585185	0.66406	0.272237	6.94446
oar-miR-381-5p_R+3	1.53371	0.585185	0.658976	0.600236	-1.55897
oar-miR-382-3p_R+1	1.11004	0.70376	0.861291	0.732749	4.58324
oar-miR-382-5p	0.851481	0.585185	1.18125	0.65633	5.3771
oar-miR-3955-3p_R+3	1.69762	0.703145	0.505951	0.7626	-0.790449
oar-miR-3955-5p	0.754581	0.585185	0.920192	0.892731	4.86752
oar-miR-3956-3p_R-1	0.705238	0.853682	0.419031	0.732749	2.37196
oar-miR-3956-5p	0.478271	0.606035	1.25767	0.932959	1.12535
oar-miR-3957-3p_R-1	0.919338	0.909061	0.628278	0.486546	2.75052
oar-miR-3957-5p	1.20484	0.75442	0.566058	0.446458	1.05268
oar-miR-3958-3p	0.774948	0.585185	0.838642	0.65633	8.96797
oar-miR-3958-5p	0.517622	0.392966	1.40976	0.640212	1.3529
oar-miR-3959-3p	1.03892	0.919382	0.870896	0.704059	3.88117
oar-miR-3959-5p	0.815858	0.585185	0.94496	0.920507	8.17797
oar-miR-409-5p	0.745514	0.585185	0.831687	0.688758	6.43404
oar-miR-410-3p	0.736951	0.374311	0.699678	0.143372	9.15183
oar-miR-411b-5p	1.68225	0.585185	0.40116	0.378922	0.482148
oar-miR-412-3p	0.84114	0.585185	1.00493	0.989247	5.38813
oar-miR-431_R-3	0.867162	0.780921	0.806692	0.790918	3.3249
oar-miR-432	0.8287	0.585185	0.799638	0.399689	8.22136
oar-miR-433-3p	0.692701	0.374311	0.652273	0.184629	4.47974
oar-miR-433-5p_R-1	1.04611	0.958525	0.445519	0.420049	-1.36734
oar-miR-485-5p	0.782725	0.48646	0.657266	0.0995754	5.61571
oar-miR-487a-3p_L+1R-1	0.643841	0.585185	0.712652	0.640212	2.61772
oar-miR-487a-5p	1.89448	0.469533	0.348745	0.112766	0.959149
oar-miR-487b-3p	0.896019	0.585185	0.769022	0.284408	7.75233
oar-miR-493-3p	0.797059	0.374311	0.960775	0.903207	7.81265
oar-miR-493-5p	0.807683	0.585185	0.823886	0.526306	7.84401
oar-miR-494-3p	0.714429	0.374311	0.764259	0.299151	4.93796
oar-miR-494-5p_R-1_1ss17AC	1.04112	0.958525	0.635554	0.546048	1.14371
oar-miR-495-3p	0.942683	0.823556	0.897344	0.775656	6.09563
oar-miR-496-3p_R+1	1.5429	0.585185	0.661931	0.542281	1.81787
oar-miR-496-5p	0.248813	0.108069	0.962007	0.965649	-0.987175
oar-miR-539-3p	0.991014	0.988752	1.59033	0.65633	5.45099
oar-miR-539-5p_L+2R-2	0.444981	0.585185	1.97883	0.590491	0.0506186
oar-miR-541-3p_R-3	0.498509	0.469533	1.98185	0.298045	2.30025
oar-miR-541-5p_R-5	0.756498	0.561966	0.652169	0.186139	4.20234
oar-miR-543-3p_R-1	0.881048	0.600245	0.924988	0.872615	4.36398
oar-miR-544-3p_R+1	2.04191	0.649543	0.744485	0.932959	-0.340685
oar-miR-544-5p	0.295441	0.355637	1.40271	0.770682	-0.911381
oar-miR-655-3p	1.26511	0.585185	0.725437	0.526306	5.70752
oar-miR-655-5p	0.461214	0.585185	0.667266	0.793258	-0.557954
oar-miR-665-3p_R+1	0.657367	0.374311	1.22826	0.641093	6.94581
oar-miR-665-5p_R-2	0.291269	0.569193	1.31958	0.919588	0.369387
oar-miR-758-3p_R+1	0.680041	0.52156	1.03215	0.963367	4.44621
oar-miR-758-5p_1ss21AG	1.04668	0.958525	1.41647	0.697704	-1.27048
PC-3p-1015779_2	1.04686	0.585185	0.989311	0.932959	-1.44659
PC-3p-101783_8	1.00221	0.995342	1.02651	0.978341	1.28801
PC-3p-1022911_1	1.0469	0.585185	0.989587	0.932959	-1.44659
PC-3p-1045466_1	1.06917	0.621299	0.92868	0.65633	-2.08741
PC-3p-104742_7	1.54692	0.761451	0.510779	0.760967	-0.825208
PC-3p-1071414_1	1.51731	0.665566	1.68738	0.72561	-0.878201
PC-3p-108079_8	0.786435	0.624202	0.893237	0.903207	-2.20674
PC-3p-1082020_1	1.04725	0.585185	0.987708	0.932959	-1.46355
PC-3p-109470_9	0.629581	0.75442	10.3862	0.143793	-0.340171
PC-3p-1095554_1	0.888033	0.958525	0.388722	0.552624	-0.603813
PC-3p-1118058_2	1.04709	0.585185	0.989454	0.932959	-1.44659
PC-3p-1133377_1	0.893041	0.958525	0.675815	0.845641	-0.756551
PC-3p-1142707_2	1.04791	0.585185	0.986163	0.932959	-1.47144
PC-3p-1143204_2	1.04772	0.585185	0.986863	0.932959	-1.46355
PC-3p-1145315_1	1.04993	0.585185	0.981279	0.912253	-1.52234
PC-3p-114728_7	1.47967	0.585185	0.99372	0.989673	1.38721
PC-3p-1152662_1	1.06333	0.958525	0.992376	0.990406	-0.935231
PC-3p-1154280_1	1.04924	0.585185	0.983075	0.923212	-1.49748
PC-3p-1161540_1	0.621468	0.620605	0.674295	0.808244	-0.946067
PC-3p-1164995_1	1.06152	0.585185	0.949893	0.683647	-1.79031
PC-3p-116696_7	0.445983	0.585185	2.66531	0.642367	0.171896
PC-3p-117771_6	4.50224	0.374311	0.428338	0.548938	-0.87264
PC-3p-117921_8	1.44568	0.64265	0.491617	0.526306	0.136502
PC-3p-1182192_1	1.05894	0.585185	0.95335	0.697704	-1.7791
PC-3p-119692_7	1.50334	0.585185	0.67898	0.65633	-1.43834
PC-3p-1198018_1	1.05951	0.585185	0.948987	0.706169	-1.88452
PC-3p-121163_7	0.731579	0.585185	0.965825	0.983078	-1.45807
PC-3p-1242997_1	1.0613	0.585185	0.939175	0.669255	-1.91195
PC-3p-126090_6	1.51707	0.592608	0.993072	0.990406	-1.13619
PC-3p-1280103_1	0.727328	0.585185	0.978912	0.989247	-1.35531
PC-3p-1282169_1	1.06111	0.585185	0.949853	0.706169	-1.87996
PC-3p-1294766_2	0.949556	0.954138	0.61604	0.36507	0.979286
PC-3p-1308848_1	1.04716	0.958525	1.71424	0.65633	-1.19648
PC-3p-1315194_1	1.05041	0.585185	0.978469	0.872615	-1.53142
PC-3p-1316928_1	1.04998	0.585185	0.978592	0.873212	-1.53023
PC-3p-1324034_1	0.623869	0.585185	0.972344	0.989247	-1.33128
PC-3p-132687_5	2.37599	0.374311	0.460615	0.270614	0.541329
PC-3p-1329912_1	1.06191	0.585185	0.950559	0.704059	-1.85983
PC-3p-133542_7	0.783783	0.90378	0.328726	0.589673	-0.665258
PC-3p-1339771_1	0.726299	0.585185	0.976033	0.989247	-1.38924
PC-3p-1352279_1	0.731538	0.585185	0.989419	0.989247	-1.27048
PC-3p-135231_5	0.970296	0.965855	1.33539	0.851446	-0.595842
PC-3p-138076_5	1.29221	0.635173	0.953798	0.964108	2.85051
PC-3p-1398183_1	0.725919	0.585185	0.981155	0.989247	-1.33834
PC-3p-14023_92	1.97275	0.629424	0.47663	0.765899	-0.525938
PC-3p-1407056_1	1.04808	0.585185	0.985783	0.932959	-1.47144
PC-3p-1412568_1	1.04895	0.585185	0.985134	0.932959	-1.48052
PC-3p-1437341_1	1.51956	0.621299	1.41553	0.798532	-0.994019
PC-3p-1482638_1	1.04682	0.585185	0.989244	0.932959	-1.44659
PC-3p-148762_5	1.54784	0.585185	0.527811	0.270614	1.03111
PC-3p-1494952_1	0.551164	0.585185	0.584434	0.540722	0.935405
PC-3p-1505878_1	0.349678	0.585185	1.12191	0.971823	-0.914115
PC-3p-1506067_2	1.06133	0.958525	0.96928	0.989247	-1.02006
PC-3p-1515734_1	1.04735	0.958525	2.02994	0.351376	-1.11134
PC-3p-1518435_1	1.04664	0.585185	0.989262	0.932959	-1.44659
PC-3p-1523353_1	1.04691	0.585185	0.988486	0.932959	-1.45447
PC-3p-1527618_1	1.06483	0.958525	1.3619	0.765899	-1.85066
PC-3p-1536277_1	0.727938	0.585185	0.974646	0.989247	-1.38924
PC-3p-1537026_1	0.557288	0.643524	1.12386	0.963367	0.187994
PC-3p-1537201_1	1.05254	0.585185	0.97351	0.822087	-1.58927
PC-3p-154695_5	0.421676	0.509394	0.976206	0.989247	-1.12099
PC-3p-1562365_1	1.03869	0.966235	1.66759	0.785045	-0.896885
PC-3p-1574074_1	0.722038	0.585185	0.980243	0.989247	-1.34623
PC-3p-1574100_1	1.05308	0.958525	1.41139	0.661451	-1.44754
PC-3p-1577651_1	0.722325	0.763285	0.990911	0.990406	-0.793057
PC-3p-1585255_1	1.06715	0.958525	2.0886	0.361551	-1.75809
PC-3p-1585826_2	1.04826	0.585185	0.986591	0.932959	-1.46355
PC-3p-1600207_1	1.05282	0.585185	0.970747	0.798196	-1.63043
PC-3p-1604012_1	1.04722	0.585185	0.988127	0.932959	-1.45447
PC-3p-1605079_1	1.05928	0.585185	0.961867	0.740005	-1.7191
PC-3p-1606345_1	1.04943	0.585185	0.982073	0.917592	-1.50537
PC-3p-1610810_1	1.51099	0.733455	0.787896	0.932959	-0.907284
PC-3p-164236_4	0.608935	0.665753	2.39756	0.605089	-0.906377
PC-3p-164514_5	1.07696	0.585185	0.923198	0.58066	-2.05933
PC-3p-1654537_1	1.52806	0.585185	0.610914	0.51806	-2.3412
PC-3p-168013_5	0.990206	0.991749	1.09842	0.965649	-0.364861
PC-3p-1684008_1	1.05471	0.585185	0.969102	0.790278	-1.67533
PC-3p-1691222_1	5.29377	0.585185	0.300023	0.590112	-1.51079
PC-3p-1699934_1	1.04803	0.958525	1.43387	0.65633	-1.30441
PC-3p-1722147_1	1.05184	0.585185	0.971506	0.798532	-1.59048
PC-3p-1738877_1	1.0475	0.585185	0.987301	0.932959	-1.46355
PC-3p-1765045_1	0.552519	0.634699	1.32031	0.929844	-1.19594
PC-3p-17718_68	1.2531	0.895164	1.15552	0.932959	-0.838537
PC-3p-1788988_1	0.721369	0.585185	0.989221	0.989247	-1.27048
PC-3p-179071_4	1.05076	0.958525	1.42207	0.65633	-1.3632
PC-3p-1790850_1	1.04743	0.958525	1.41931	0.661451	-1.28744
PC-3p-1817022_1	1.04667	0.585185	0.989846	0.932959	-1.44659
PC-3p-1818407_1	1.04736	0.958525	1.44132	0.65633	-1.28744
PC-3p-1822880_1	1.24831	0.86677	0.571885	0.714545	-1.05431
PC-3p-1823790_1	1.06204	0.585185	0.949747	0.688758	-1.80897
PC-3p-1827591_1	1.04667	0.585185	0.989374	0.932959	-1.44659
PC-3p-183633_3	0.57727	0.586618	0.878901	0.932959	0.0898519
PC-3p-1836627_1	2.18351	0.585185	0.677282	0.790078	-0.54303
PC-3p-183753_4	0.702401	0.585185	0.920176	0.932959	0.124149
PC-3p-1848146_1	1.04831	0.585185	0.985751	0.932959	-1.48052
PC-3p-185194_3	1.38636	0.73316	1.04361	0.989247	0.410157
PC-3p-1854267_1	1.67146	0.585185	0.591549	0.573153	-1.80536
PC-3p-1870067_1	1.05055	0.958525	1.42812	0.65633	-1.37109
PC-3p-1873193_1	1.05433	0.585185	0.96701	0.775656	-1.62485
PC-3p-1896135_2	0.427768	0.585185	0.516498	0.775656	1.62856
PC-3p-191615_3	1.29454	0.889397	0.815079	0.932959	-0.751516
PC-3p-1919513_1	0.456289	0.589825	1.40989	0.918242	-0.509702
PC-3p-192979_4	1.08164	0.926492	0.818286	0.823435	2.12041
PC-3p-1933048_1	0.328292	0.535434	0.969736	0.989247	-1.05282
PC-3p-193699_3	0.352381	0.372587	1.36959	0.755348	-1.04917
PC-3p-195831_3	1.04668	0.585185	0.98939	0.932959	-1.44659
PC-3p-1965562_1	0.72548	0.693752	0.670384	0.757638	-1.08854
PC-3p-1986644_1	1.51838	0.592608	0.990292	0.990406	-1.14527
PC-3p-198981_3	1.04761	0.585185	0.987624	0.932959	-1.46355
PC-3p-1995922_1	1.53066	0.705226	1.11626	0.955462	-0.816679
PC-3p-2002393_1	1.05087	0.585185	0.976643	0.845641	-1.56416
PC-3p-201197_3	1.04797	0.958525	1.43333	0.65633	-1.30441
PC-3p-2017692_1	0.747907	0.829825	1.13723	0.944495	-0.0713484
PC-3p-2018799_1	1.04832	0.585185	0.985255	0.932959	-1.48052
PC-3p-2020868_1	1.80743	0.585185	0.820287	0.932959	-1.05431
PC-3p-202242_3	1.04988	0.585185	0.979503	0.891447	-1.53142
PC-3p-2025859_1	1.06569	0.958525	0.674041	0.765899	-1.21314
PC-3p-20309_58	0.924057	0.944691	1.69896	0.481159	1.18165
PC-3p-2042798_1	0.724006	0.585185	0.97716	0.989247	-1.37109
PC-3p-206342_3	1.12355	0.86677	0.541321	0.319156	3.60649
PC-3p-207004_3	1.04831	0.958525	2.45296	0.334937	-1.05431
PC-3p-207102_3	0.728518	0.680606	0.66385	0.739246	-1.1297
PC-3p-210239_3	0.952954	0.963713	1.90597	0.752773	-0.950657
PC-3p-212743_3	0.712127	0.749122	1.00098	0.999	-0.82699
PC-3p-213846_3	1.83009	0.606035	0.560817	0.7626	-0.632234
PC-3p-214002_3	0.449291	0.585185	0.890967	0.932959	-0.613754
PC-3p-214014_3	0.450747	0.585185	1.62366	0.768827	0.200695
PC-3p-216526_3	0.683523	0.755795	0.902269	0.958615	-2.25787
PC-3p-222398_4	1.05452	0.958525	0.979701	0.989247	0.842359
PC-3p-226713_3	1.5147	0.585185	0.679962	0.640212	-1.33834
PC-3p-233534_3	1.05508	0.958525	0.960462	0.989247	-1.0834
PC-3p-235801_3	0.550605	0.635173	2.15664	0.688758	-0.559761
PC-3p-236776_3	1.17464	0.817828	0.763007	0.785045	1.39658
PC-3p-237799_2	0.423843	0.469533	0.965131	0.988242	-1.21593
PC-3p-242796_2	0.734496	0.585185	0.975986	0.989247	-1.38924
PC-3p-247239_2	0.612228	0.606035	2.00037	0.641093	-1.12487
PC-3p-247663_3	1.06186	0.958525	0.974918	0.989247	-0.935231
PC-3p-247935_2	1.26521	0.884788	0.680536	0.84977	-0.879698
PC-3p-248362_2	1.53872	0.606585	0.46862	0.526306	-0.960086
PC-3p-251972_2	1.05931	0.585185	0.952912	0.709563	-1.82846
PC-3p-254574_2	1.52108	0.585185	0.673455	0.65629	-1.39718
PC-3p-256601_2	2.58	0.585185	0.561003	0.688758	-1.12608
PC-3p-256982_2	0.720359	0.72264	0.691473	0.798532	-0.935231
PC-3p-26052_43	1.24538	0.918934	0.458921	0.706169	-0.589861
PC-3p-264157_2	1.0623	0.958525	1.34232	0.765899	-1.71604
PC-3p-270801_2	0.592518	0.617835	0.573054	0.752773	-0.682612
PC-3p-276628_2	1.04662	0.958525	1.42033	0.661451	-1.27048
PC-3p-277016_2	1.0524	0.585185	0.972012	0.801247	-1.58927
PC-3p-283977_3	0.840617	0.956896	3.02125	0.573153	-0.305552
PC-3p-284186_2	0.442958	0.585185	1.12219	0.965649	-0.39538
PC-3p-286378_2	1.06826	0.958525	1.15132	0.932959	-1.10755
PC-3p-286974_2	1.04506	0.960748	0.992441	0.990406	-0.952197
PC-3p-299157_2	0.686643	0.746477	1.18528	0.932959	-0.107545
PC-3p-30232_43	1.24176	0.85896	1.07058	0.977514	0.339298
PC-3p-303004_2	1.3225	0.868758	0.397552	0.647107	-0.874891
PC-3p-30485_40	0.474886	0.0570222	0.581133	0.0550541	4.4585
PC-3p-312824_2	1.16645	0.606585	0.973205	0.963369	2.74686
PC-3p-314781_2	0.608449	0.669197	0.967398	0.989247	-0.67224
PC-3p-316522_2	1.05187	0.585185	0.976032	0.844203	-1.55508
PC-3p-319753_2	2.65058	0.585185	0.645125	0.798532	-1.0656
PC-3p-320628_2	0.432636	0.585185	0.956435	0.989247	-0.645243
PC-3p-323148_2	1.04793	0.958525	1.41154	0.697704	-1.30441
PC-3p-327026_2	1.04709	0.585185	0.989454	0.932959	-1.44659
PC-3p-327373_2	1.0475	0.585185	0.988437	0.932959	-1.45447
PC-3p-328399_2	2.41247	0.585185	0.483613	0.688758	-0.168429
PC-3p-329674_2	1.01275	0.981588	0.859562	0.932959	1.18151
PC-3p-332732_2	1.05018	0.585185	0.980547	0.903678	-1.51445
PC-3p-333057_2	1.04993	0.946522	2.93675	0.0381965	-1.0031
PC-3p-336256_2	1.34599	0.885066	0.682235	0.915443	-0.655332
PC-3p-340960_2	1.0559	0.585185	0.962404	0.739246	-1.66328
PC-3p-343425_2	1.04829	0.585185	0.985979	0.932959	-1.47144
PC-3p-347481_2	1.04682	0.585185	0.989244	0.932959	-1.44659
PC-3p-350003_2	1.84039	0.614922	0.618082	0.816091	-0.443539
PC-3p-353277_2	1.04991	0.585185	0.980661	0.903207	-1.52234
PC-3p-357478_2	1.52218	0.599751	0.452086	0.473197	-1.40149
PC-3p-359696_2	0.740756	0.780695	0.971336	0.989247	-0.937609
PC-3p-359884_2	1.05296	0.585185	0.970217	0.79617	-1.60646
PC-3p-362873_2	1.05424	0.585185	0.968595	0.785045	-1.61565
PC-3p-36398_30	0.0672944	0.585185	18.6189	0.526306	5.67014
PC-3p-36467_28	1.53009	0.469533	1.21058	0.697704	3.26662
PC-3p-372238_2	1.05136	0.585185	0.976419	0.845641	-1.54331
PC-3p-3741_642	0.534301	0.585185	0.997093	0.994342	2.16035
PC-3p-375210_2	2.19176	0.585185	1.44787	0.785045	-0.544166
PC-3p-37756_27	0.740018	0.790185	1.37206	0.871669	-0.881119
PC-3p-379168_2	0.332891	0.585185	1.80096	0.823435	-0.579369
PC-3p-380004_2	1.05298	0.585185	0.975717	0.842854	-1.56936
PC-3p-381764_2	1.04786	0.585185	0.986968	0.932959	-1.46355
PC-3p-386386_2	1.05353	0.585185	0.9689	0.785045	-1.63405
PC-3p-38780_30	0.684584	0.585185	1.10571	0.913827	2.98272
PC-3p-388217_2	1.0475	0.585185	0.987301	0.932959	-1.46355
PC-3p-390291_2	1.05837	0.585185	0.956312	0.694927	-1.68859
PC-3p-39408_25	0.698291	0.585185	1.12679	0.932959	0.863642
PC-3p-399561_2	1.04752	0.585185	0.988437	0.932959	-1.45447
PC-3p-401696_2	1.05214	0.958525	1.64916	0.681822	-1.33654
PC-3p-403105_2	1.05752	0.76484	0.896545	0.688758	-2.35827
PC-3p-404437_2	0.436352	0.585185	1.42556	0.871669	0.338732
PC-3p-404531_2	1.04816	0.585185	0.985915	0.932959	-1.48052
PC-3p-404875_2	1.04908	0.585185	0.982807	0.919724	-1.49748
PC-3p-407763_2	0.787219	0.661241	0.870802	0.915443	0.52981
PC-3p-408885_2	1.04702	0.585185	0.988913	0.932959	-1.44659
PC-3p-42438_25	2.78768	0.585185	0.206838	0.346165	0.905499
PC-3p-42501_24	1.07085	0.700067	0.855461	0.486546	-2.69161
PC-3p-42614_23	0.902451	0.832168	1.58451	0.351376	1.20825
PC-3p-434226_1	1.80618	0.585185	0.570437	0.648047	-1.24738
PC-3p-439790_1	1.04939	0.585185	0.981721	0.91721	-1.50537
PC-3p-441434_1	1.00044	0.999781	0.593938	0.449872	2.22653
PC-3p-46078_21	2.0411	0.636447	0.493315	0.785045	0.05859
PC-3p-466929_1	1.05933	0.590034	0.949081	0.714545	-1.9048
PC-3p-486516_1	1.05574	0.958525	0.659123	0.798532	-0.73512
PC-3p-51594_22	0.705196	0.817732	1.10474	0.975651	-0.0929324
PC-3p-531410_1	0.727393	0.585185	0.967594	0.983078	-1.47272
PC-3p-557686_1	1.04785	0.585185	0.986346	0.932959	-1.47144
PC-3p-561453_1	1.05302	0.585185	0.971022	0.798196	-1.59048
PC-3p-5651_256	0.95422	0.958525	0.802499	0.785045	0.988472
PC-3p-579215_1	1.05651	0.585185	0.962488	0.752773	-1.71393
PC-3p-588198_1	1.04772	0.585185	0.987286	0.932959	-1.46355
PC-3p-590667_1	1.04812	0.958525	1.41725	0.661451	-1.30441
PC-3p-594448_1	0.72616	0.795925	0.564378	0.752773	-0.870882
PC-3p-601910_1	1.38912	0.877031	0.663817	0.915443	-0.385321
PC-3p-616680_3	1.34075	0.643524	0.762852	0.808244	3.80635
PC-3p-629892_1	1.53806	0.615613	0.938699	0.975115	-1.68084
PC-3p-63859_14	1.05308	0.958525	0.463458	0.526306	-0.843956
PC-3p-641749_1	1.04733	0.585185	0.987912	0.932959	-1.46355
PC-3p-647554_1	1.04786	0.585185	0.986968	0.932959	-1.46355
PC-3p-653040_1	2.17815	0.585185	0.449972	0.661451	0.0701406
PC-3p-656563_1	1.04723	0.585185	0.987274	0.932959	-1.46355
PC-3p-665745_1	1.51688	0.594708	0.980662	0.989247	-1.09437
PC-3p-666370_1	1.04848	0.585185	0.983893	0.932959	-1.48841
PC-3p-69095_12	1.82041	0.693752	2.31197	0.697704	-0.685068
PC-3p-693351_1	1.05172	0.585185	0.971359	0.798532	-1.61052
PC-3p-703486_1	1.05594	0.585185	0.966257	0.775656	-1.67248
PC-3p-704222_1	0.510224	0.509394	0.964433	0.983078	-1.30701
PC-3p-712956_1	1.05261	0.585185	0.973424	0.820364	-1.58927
PC-3p-71924_12	1.05294	0.958525	0.966384	0.989247	-1.05296
PC-3p-72195_13	0.775899	0.702972	0.612587	0.648428	0.526309
PC-3p-74019_13	0.722091	0.722881	0.688816	0.798196	-0.952197
PC-3p-74109_12	1.97144	0.585185	1.35993	0.892312	0.467956
PC-3p-74901_12	1.29764	0.776901	0.323775	0.275199	-0.636048
PC-3p-758145_1	1.50455	0.70272	0.963655	0.989247	-0.769493
PC-3p-759360_1	0.725288	0.628063	0.930788	0.932959	-1.90741
PC-3p-76172_11	1.824	0.585185	0.890178	0.931151	3.73787
PC-3p-777394_2	1.0469	0.585185	0.989046	0.932959	-1.44659
PC-3p-791536_1	1.03356	0.969483	1.69425	0.782985	-0.82135
PC-3p-795451_1	0.619613	0.585185	0.981577	0.989247	-1.25527
PC-3p-81201_10	0.546832	0.666005	2.01414	0.760967	0.442033
PC-3p-82734_10	1.05422	0.962107	0.816031	0.932959	-0.838138
PC-3p-830308_1	1.06531	0.746658	0.87554	0.541097	-2.47599
PC-3p-832316_1	1.061	0.958525	1.08675	0.975115	-0.694099
PC-3p-835254_1	1.05011	0.585185	0.97974	0.891447	-1.53931
PC-3p-843929_1	1.04941	0.585185	0.982499	0.918242	-1.49748
PC-3p-8440_161	1.25345	0.895164	0.690942	0.871669	-0.777849
PC-3p-84783_9	1.25309	0.901654	0.657045	0.849386	-0.57135
PC-3p-85451_9	0.602315	0.615613	2.34012	0.549092	-0.644197
PC-3p-867409_1	0.646619	0.767711	1.40993	0.917592	-0.363188
PC-3p-87299_10	1.06186	0.585185	0.942723	0.669255	-1.85971
PC-3p-87730_9	0.728789	0.670113	1.37902	0.790078	-1.34151
PC-3p-88243_9	0.981685	0.980313	1.16108	0.932959	1.44748
PC-3p-886710_2	0.894162	0.874368	1.18145	0.871669	0.975211
PC-3p-88742_9	1.1207	0.926492	0.857625	0.932959	1.35291
PC-3p-887669_1	1.04772	0.585185	0.986863	0.932959	-1.46355
PC-3p-894918_1	1.04719	0.585185	0.988743	0.932959	-1.45447
PC-3p-90507_9	1.81718	0.585185	2.66589	0.420049	-0.675247
PC-3p-91431_9	2.23359	0.585185	0.753727	0.903207	-1.29844
PC-3p-917320_1	1.06608	0.958525	0.967852	0.989247	-1.02006
PC-3p-921611_1	0.726167	0.585185	0.981295	0.989247	-1.33834
PC-3p-922606_1	1.0467	0.585185	0.989457	0.932959	-1.44659
PC-3p-924238_1	1.07493	0.958525	2.28856	0.688758	-0.712786
PC-3p-92428_9	1.70662	0.585185	0.383454	0.284408	0.996038
PC-3p-927961_1	1.06476	0.958525	0.970145	0.989247	-0.98613
PC-3p-928630_1	0.725584	0.696035	1.40938	0.798196	-1.14527
PC-3p-956025_1	1.06222	0.610344	0.949189	0.732749	-1.91657
PC-3p-96851_8	0.791615	0.694396	0.548742	0.486546	0.312142
PC-3p-970_1815	0.640206	0.669197	1.2013	0.932959	2.02474
PC-3p-970343_1	1.04678	0.585185	0.989243	0.932959	-1.44659
PC-3p-995132_1	1.05108	0.585185	0.978225	0.87134	-1.55508
PC-3p-996740_1	1.04941	0.585185	0.981714	0.915443	-1.51445
PC-5p-1004747_2	1.04941	0.585185	0.982499	0.918242	-1.49748
PC-5p-101090_7	0.918536	0.900043	0.972431	0.983078	1.55425
PC-5p-1013398_1	1.08374	0.958525	2.67019	0.552624	-0.108829
PC-5p-1024974_1	1.06195	0.585185	0.954504	0.694927	-1.763
PC-5p-1035295_1	1.05158	0.958525	0.672363	0.752773	-1.20406
PC-5p-1045218_1	0.507315	0.592608	0.342831	0.591394	-0.659852
PC-5p-1051188_1	0.72785	0.684066	1.40262	0.785045	-1.19498
PC-5p-1052820_1	0.735022	0.7013	1.39257	0.798196	-1.25951
PC-5p-106375_7	0.895713	0.944691	1.21356	0.918242	0.555825
PC-5p-107920_7	0.890447	0.958525	0.67224	0.798532	-1.12217
PC-5p-1079881_1	1.06434	0.958525	0.675092	0.765899	-1.19617
PC-5p-1093221_1	1.07725	0.739996	0.861383	0.520465	-2.51672
PC-5p-1110449_2	1.38822	0.884521	0.495314	0.790078	-0.238735
PC-5p-111189_8	0.939398	0.954138	1.0815	0.932959	3.98062
PC-5p-111681_7	1.40187	0.736953	0.490461	0.62583	-0.275678
PC-5p-1122680_1	0.720799	0.707773	2.07424	0.543208	-0.918265
PC-5p-1142545_1	1.51323	0.585185	0.680493	0.651895	-1.33446
PC-5p-119925_6	0.97775	0.958852	1.68842	0.402265	3.17628
PC-5p-120900_6	1.07489	0.701972	0.891512	0.571312	-2.25082
PC-5p-1209474_1	0.511489	0.585185	2.52458	0.614501	-0.416803
PC-5p-1225253_1	0.638556	0.772614	0.699473	0.918242	-0.745298
PC-5p-123940_6	1.10249	0.958525	0.757015	0.932959	-0.0331227
PC-5p-124291_7	1.05268	0.585185	0.971679	0.798532	-1.58927
PC-5p-1277202_1	1.0473	0.585185	0.989251	0.932959	-1.44659
PC-5p-128252_5	1.24975	0.880146	0.487843	0.65633	-0.248823
PC-5p-130200_5	0.72847	0.697631	1.39148	0.798532	-1.40803
PC-5p-130687_7	2.22025	0.585185	0.515657	0.777774	-1.14471
PC-5p-1320649_1	0.764454	0.8292	1.52957	0.808244	-0.0962156
PC-5p-1325123_1	1.04704	0.585185	0.988893	0.932959	-1.45447
PC-5p-1329206_1	1.04873	0.585185	0.984254	0.932959	-1.48841
PC-5p-133590_5	0.512465	0.585185	2.3511	0.531962	-0.979432
PC-5p-1336298_1	1.04843	0.585185	0.984502	0.932959	-1.48841
PC-5p-1346011_1	0.733546	0.585185	0.985208	0.989247	-1.30441
PC-5p-1347446_1	1.04707	0.585185	0.989454	0.932959	-1.44659
PC-5p-1350550_1	1.14006	0.874641	1.07438	0.935223	0.694672
PC-5p-135717_5	0.827058	0.895164	0.355669	0.420049	-0.348022
PC-5p-1360227_1	1.0475	0.585185	0.988437	0.932959	-1.45447
PC-5p-1365406_1	1.04719	0.585185	0.988938	0.932959	-1.44659
PC-5p-138389_5	0.431515	0.585185	1.51832	0.772097	0.562273
PC-5p-138639_5	0.805471	0.934852	0.972091	0.989247	-0.0930411
PC-5p-1397990_1	1.81443	0.590034	0.78797	0.932959	-0.712786
PC-5p-1416112_1	0.736423	0.693771	0.637493	0.651895	-1.69357
PC-5p-142291_5	1.99465	0.585185	1.02476	0.989247	0.292488
PC-5p-143120_5	0.814072	0.795925	1.00655	0.990406	1.39228
PC-5p-1456364_1	0.726007	0.684066	1.41014	0.785045	-1.15316
PC-5p-146397_5	0.617725	0.671855	1.38813	0.894958	-0.830227
PC-5p-1468571_1	2.07334	0.585185	0.402696	0.543208	-0.604042
PC-5p-1475894_1	1.04707	0.585185	0.989454	0.932959	-1.44659
PC-5p-1495942_2	0.499742	0.469533	0.977273	0.989247	-1.19617
PC-5p-1496915_1	0.351535	0.535434	0.930313	0.975115	-0.275576
PC-5p-150561_5	1.0475	0.585185	0.987301	0.932959	-1.46355
PC-5p-1524615_1	1.07611	0.739451	0.855966	0.473197	-2.5304
PC-5p-154020_4	3.14685	0.585185	0.715702	0.932959	-0.273593
PC-5p-1540515_1	1.04829	0.585185	0.985076	0.932959	-1.47933
PC-5p-1557256_1	1.50344	0.585185	0.688866	0.661451	-1.27048
PC-5p-1592656_1	1.04762	0.958525	1.41795	0.694927	-1.28744
PC-5p-16032_75	0.752701	0.805264	0.530971	0.688758	-0.733826
PC-5p-1613129_1	0.607433	0.624202	1.40491	0.856221	-1.07916
PC-5p-1622284_1	1.04946	0.958525	1.43098	0.65633	-1.33834
PC-5p-163985_4	1.29473	0.888465	0.635873	0.845641	-0.309224
PC-5p-1652758_1	1.51611	0.585185	0.682064	0.65633	-1.28744
PC-5p-165970_4	0.857074	0.902298	1.23567	0.918242	0.486754
PC-5p-1664733_1	1.05363	0.585185	0.970869	0.798196	-1.61565
PC-5p-1674524_1	1.04946	0.585185	0.9809	0.910301	-1.51445
PC-5p-169222_5	1.04779	0.585185	0.987475	0.932959	-1.46355
PC-5p-1692367_1	1.048	0.585185	0.986646	0.932959	-1.46355
PC-5p-1697943_1	1.5235	0.585185	0.66278	0.546048	-1.66062
PC-5p-1698099_2	1.05926	0.960748	1.08033	0.983078	-1.39965
PC-5p-1699597_1	0.275216	0.374311	1.357	0.845641	-0.487032
PC-5p-170302_4	1.25834	0.786002	1.56333	0.697704	-0.386236
PC-5p-172208_4	1.05669	0.958525	1.99179	0.271398	-1.43602
PC-5p-1737087_1	1.51671	0.585185	0.68066	0.646949	-1.30441
PC-5p-1766234_1	2.4111	0.585185	0.195813	0.284408	-0.806131
PC-5p-177431_4	1.13029	0.918934	0.559095	0.600236	-0.264966
PC-5p-1777489_1	1.04707	0.585185	0.988824	0.932959	-1.45447
PC-5p-1785158_1	1.04985	0.585185	0.980693	0.903207	-1.53023
PC-5p-1792443_1	1.05152	0.585185	0.975881	0.844203	-1.56147
PC-5p-1795478_1	1.04686	0.585185	0.989244	0.932959	-1.44659
PC-5p-1820093_1	1.06078	0.585185	0.956444	0.732749	-1.81252
PC-5p-1831700_1	1.04856	0.585185	0.984413	0.932959	-1.48841
PC-5p-184347_3	0.725591	0.805264	1.13932	0.942586	-0.812155
PC-5p-1847944_1	1.51935	0.680606	1.14251	0.932959	-1.14718
PC-5p-1848932_1	0.727745	0.675485	1.41431	0.785045	-1.21314
PC-5p-1850878_1	1.04882	0.585185	0.983465	0.928693	-1.49748
PC-5p-1855861_1	1.04795	0.585185	0.985987	0.932959	-1.47144
PC-5p-1870289_1	1.09273	0.958525	1.83093	0.661451	-0.722966
PC-5p-1877421_1	1.05987	0.585185	0.952302	0.706169	-1.82228
PC-5p-1878704_1	1.04929	0.958525	1.4118	0.661451	-1.32138
PC-5p-188063_3	0.292204	0.585185	2.00682	0.7626	0.0672487
PC-5p-1893282_1	1.06152	0.585185	0.949348	0.704059	-1.88333
PC-5p-1907385_1	1.05268	0.585185	0.971546	0.798532	-1.62092
PC-5p-1910903_1	1.07862	0.958525	1.35581	0.903207	-0.274115
PC-5p-1917009_1	1.06104	0.958525	1.94883	0.272237	-1.40836
PC-5p-192403_4	0.81451	0.895164	0.825592	0.932959	0.418343
PC-5p-1934330_1	1.05275	0.585185	0.970583	0.798196	-1.60253
PC-5p-193653_3	1.0473	0.585185	0.989251	0.932959	-1.44659
PC-5p-1937408_1	1.05269	0.585185	0.975211	0.836572	-1.54838
PC-5p-1940646_1	1.06533	0.585185	0.947665	0.686009	-1.8582
PC-5p-1960813_1	1.04683	0.585185	0.989311	0.932959	-1.44659
PC-5p-1961667_1	1.05438	0.585185	0.971437	0.798532	-1.6357
PC-5p-1962687_1	1.53017	0.732123	1.80821	0.751718	-0.327626
PC-5p-1963103_1	0.436466	0.585185	1.86132	0.661451	0.600568
PC-5p-1964406_1	2.21413	0.585185	0.783006	0.917616	-0.996253
PC-5p-1990145_1	0.238308	0.374311	4.1925	0.213529	-0.0465553
PC-5p-1993953_1	1.04667	0.585185	0.989374	0.932959	-1.44659
PC-5p-1995996_1	0.722909	0.76317	0.973012	0.989247	-0.810023
PC-5p-2003176_1	0.892393	0.958525	1.49953	0.844203	-0.313135
PC-5p-2025414_1	0.86688	0.958525	1.04488	0.989247	-0.868978
PC-5p-206581_3	0.704689	0.874368	0.987801	0.990406	0.29023
PC-5p-20944_56	1.26682	0.874368	0.76941	0.918242	-0.73935
PC-5p-21583_56	1.63835	0.695216	0.651649	0.845641	0.454468
PC-5p-217024_4	0.724855	0.585185	0.989457	0.989247	-1.27048
PC-5p-217662_3	6.10167	0.264429	0.879587	0.932959	-0.222675
PC-5p-219440_3	1.51456	0.585185	0.682079	0.65633	-1.30441
PC-5p-220171_3	1.31785	0.639712	1.34586	0.752773	0.607522
PC-5p-223602_3	1.20718	0.832168	1.53052	0.701674	0.015842
PC-5p-226257_3	1.04788	0.585185	0.986282	0.932959	-1.47144
PC-5p-22990_53	1.16593	0.945944	0.438408	0.640212	-0.880845
PC-5p-235268_3	1.0291	0.958525	0.733614	0.507175	1.6197
PC-5p-237284_3	1.04942	0.585185	0.981677	0.91721	-1.50537
PC-5p-238145_2	0.86059	0.958525	1.48568	0.918242	-0.708781
PC-5p-239481_2	1.06582	0.958525	0.803317	0.932959	-0.612214
PC-5p-244400_2	0.761093	0.899239	2.5386	0.661451	-0.0842555
PC-5p-260246_3	1.06051	0.958525	0.677578	0.765899	-1.1792
PC-5p-264973_2	1.93576	0.535434	0.498694	0.299151	1.02454
PC-5p-265929_2	1.04751	0.585185	0.987624	0.932959	-1.46355
PC-5p-27136_48	2.5194	0.585185	0.250617	0.542281	-1.28686
PC-5p-272682_2	1.04892	0.585185	0.982962	0.919724	-1.50537
PC-5p-276002_2	1.05426	0.585185	0.96718	0.782554	-1.64489
PC-5p-283503_2	1.04812	0.585185	0.985915	0.932959	-1.48052
PC-5p-287791_2	1.04888	0.585185	0.98473	0.932959	-1.48841
PC-5p-288570_2	0.300125	0.364858	3.75617	0.112766	-0.683803
PC-5p-289468_2	1.04661	0.585185	0.989888	0.932959	-1.44659
PC-5p-290878_2	0.578803	0.585185	1.04957	0.983078	0.516595
PC-5p-292375_2	1.05118	0.958525	1.40871	0.667212	-1.38536
PC-5p-292654_2	1.04731	0.585185	0.988293	0.932959	-1.45447
PC-5p-295621_2	1.048	0.585185	0.986666	0.932959	-1.47144
PC-5p-297593_2	1.04813	0.585185	0.986749	0.932959	-1.46355
PC-5p-30147_36	0.471336	0.535434	0.514975	0.526306	1.80644
PC-5p-305808_2	0.729438	0.585185	0.966626	0.983078	-1.46593
PC-5p-309784_2	1.05172	0.585185	0.977558	0.85789	-1.55627
PC-5p-315983_2	1.04678	0.585185	0.989731	0.932959	-1.44659
PC-5p-317127_2	0.795027	0.585185	1.59257	0.284408	2.56974
PC-5p-319000_2	2.01827	0.585185	0.740549	0.910301	-1.07343
PC-5p-325096_2	1.05058	0.585185	0.978299	0.871669	-1.55627
PC-5p-325928_2	1.0484	0.585185	0.984232	0.932959	-1.48841
PC-5p-344903_2	1.04709	0.585185	0.989454	0.932959	-1.44659
PC-5p-347660_2	1.51462	0.599751	0.982131	0.989247	-1.09437
PC-5p-348285_2	1.04737	0.585185	0.98759	0.932959	-1.46355
PC-5p-350027_2	0.744742	0.747568	1.70262	0.688758	-0.190438
PC-5p-355796_2	1.282	0.926492	1.12937	0.975115	-0.174495
PC-5p-361396_2	0.774363	0.843829	1.35541	0.891447	-0.346606
PC-5p-361791_2	0.61272	0.739451	1.39949	0.919724	-0.577734
PC-5p-363747_2	0.679863	0.726155	0.863395	0.932959	0.265698
PC-5p-366109_2	0.125305	0.469533	3.13292	0.65633	-0.109173
PC-5p-368034_2	1.06047	0.585185	0.949637	0.703612	-1.8682
PC-5p-368921_2	1.04874	0.585185	0.985355	0.932959	-1.48052
PC-5p-372400_2	1.05141	0.585185	0.975884	0.844203	-1.56416
PC-5p-375126_2	1.06717	0.608428	0.937923	0.687785	-2.00589
PC-5p-375359_2	1.0484	0.585185	0.985255	0.932959	-1.48052
PC-5p-379303_2	1.04707	0.585185	0.988972	0.932959	-1.44659
PC-5p-382243_3	1.04769	0.585185	0.987156	0.932959	-1.46355
PC-5p-383486_2	1.05069	0.958525	1.40964	0.845641	-0.851845
PC-5p-387145_2	1.05216	0.585185	0.973037	0.816343	-1.59048
PC-5p-400740_4	1.26084	0.910127	0.907819	0.975115	-1.38263
PC-5p-4553_341	0.975707	0.958525	1.26366	0.515471	5.79991
PC-5p-465644_1	1.2778	0.897625	1.08156	0.983078	-0.519486
PC-5p-475753_2	1.12015	0.958525	1.13235	0.932959	0.401963
PC-5p-500459_1	0.986642	0.98968	1.552	0.817355	0.0974547
PC-5p-525396_1	1.04793	0.585185	0.986213	0.932959	-1.47933
PC-5p-528367_1	1.04947	0.585185	0.981319	0.915181	-1.51326
PC-5p-538253_1	1.5265	0.68062	1.85142	0.694927	-0.963564
PC-5p-549778_1	1.04939	0.585185	0.982341	0.917592	-1.51326
PC-5p-558825_1	1.04828	0.958525	0.67594	0.739246	-1.23826
PC-5p-565257_2	1.04839	0.585185	0.98515	0.932959	-1.48841
PC-5p-569120_1	0.567927	0.585185	1.60027	0.752773	0.11695
PC-5p-574720_1	0.703766	0.801187	0.678426	0.871669	-0.269891
PC-5p-581248_4	1.04663	0.585185	0.989846	0.932959	-1.44659
PC-5p-590493_2	1.0502	0.585185	0.980177	0.903207	-1.51445
PC-5p-592_3212	1.1599	0.585185	1.01998	0.932959	10.0486
PC-5p-59206_16	1.48325	0.590034	0.687588	0.770682	0.47877
PC-5p-595374_1	1.04726	0.585185	0.98871	0.932959	-1.44659
PC-5p-599955_1	1.06152	0.606035	0.936362	0.686009	-2.0004
PC-5p-619007_1	0.77353	0.661021	0.815632	0.77948	-2.80927
PC-5p-62879_15	1.43879	0.585185	0.683523	0.65629	-1.77504
PC-5p-64027_14	1.99733	0.589825	1.3541	0.918242	-0.463379
PC-5p-647521_1	0.715871	0.680606	0.676946	0.771119	-1.11251
PC-5p-68984_14	0.555735	0.695216	0.606487	0.854981	-1.48018
PC-5p-691894_1	0.882945	0.958525	2.34712	0.601284	-0.648088
PC-5p-693075_1	1.0519	0.585185	0.973821	0.823435	-1.57329
PC-5p-710898_2	0.725181	0.585185	0.985269	0.989247	-1.30441
PC-5p-710948_1	1.05019	0.585185	0.980513	0.903207	-1.53023
PC-5p-714077_1	1.04769	0.585185	0.987156	0.932959	-1.46355
PC-5p-719510_1	1.04637	0.958525	0.679981	0.785045	-0.0966657
PC-5p-72963_12	1.04694	0.963656	1.14085	0.944495	-0.920023
PC-5p-731132_1	1.05103	0.585185	0.97927	0.887615	-1.52754
PC-5p-736447_1	1.05542	0.958525	1.3808	0.697704	-1.5075
PC-5p-751903_1	1.51284	0.585185	0.684504	0.65633	-1.27048
PC-5p-75892_11	1.15312	0.958525	0.258146	0.526306	-0.313974
PC-5p-77472_11	1.0558	0.958525	0.662869	0.727715	-1.38011
PC-5p-77965_10	1.52295	0.800506	1.63504	0.850481	-0.997457
PC-5p-781802_2	1.49985	0.585185	0.685915	0.65633	-1.34623
PC-5p-78491_10	1.77177	0.592608	1.09294	0.971823	-0.12659
PC-5p-785380_4	1.6007	0.62457	0.360946	0.26836	-2.60543
PC-5p-795385_1	1.05195	0.585185	0.977615	0.858534	-1.53931
PC-5p-80208_10	1.17614	0.696035	0.83102	0.785045	7.92191
PC-5p-812713_1	1.06081	0.585185	0.946522	0.688758	-1.84872
PC-5p-821479_1	1.06536	0.585185	0.928056	0.65631	-2.00602
PC-5p-840892_1	1.05376	0.585185	0.967918	0.785045	-1.6357
PC-5p-842490_1	1.04764	0.585185	0.987624	0.932959	-1.46355
PC-5p-852079_1	1.00001	0.999987	0.844915	0.925382	1.78828
PC-5p-854289_2	1.05737	0.585185	0.959051	0.732749	-1.72849
PC-5p-86793_27	1.13593	0.91205	0.430915	0.402265	0.743902
PC-5p-874723_1	0.442871	0.469533	1.88613	0.351376	0.925124
PC-5p-87952_9	1.05666	0.585185	0.961642	0.732749	-1.66056
PC-5p-890466_1	1.04661	0.585185	0.989888	0.932959	-1.44659
PC-5p-911225_1	1.07307	0.772158	0.854916	0.526306	-2.60146
PC-5p-919586_1	1.51652	0.590476	0.991812	0.990406	-1.14527
PC-5p-921476_1	1.05521	0.585185	0.968025	0.785023	-1.62618
PC-5p-9339_153	1.02465	0.958525	1.16424	0.782554	2.98677
PC-5p-938052_2	1.0482	0.585185	0.985236	0.932959	-1.48841
PC-5p-944157_1	1.04891	0.585185	0.984016	0.932959	-1.48841
PC-5p-959393_1	1.06072	0.585185	0.945256	0.681822	-1.83519
PC-5p-965760_1	0.612138	0.585185	0.982253	0.989247	-1.24738
PC-5p-967308_1	2.61516	0.374311	0.868768	0.923212	1.13118
PC-5p-989195_1	1.84568	0.585185	0.467924	0.630438	-0.747286
PC-5p-989651_1	2.40048	0.585185	0.203767	0.126041	-0.678603
PC-5p-99486_8	1.24762	0.910789	1.62075	0.822505	0.131663
rno-miR-1_R-4	1.0503	0.585185	0.978671	0.873159	-1.53812
rno-miR-3555_1ss15TC	0.971266	0.958525	1.39449	0.284408	5.1786
rno-miR-449a*_L+1R-1_1ss21CA	0.58744	0.585185	2.51343	0.194155	2.39802
rno-miR-451*_R-2_1ss8TC	1.0538	0.960748	0.360439	0.55655	0.273349
rno-miR-874*_R+2	0.742396	0.795925	1.01865	0.98951	1.62827
ssc-miR-1285_R+5	1.2316	0.629424	0.938849	0.932959	2.07622
ssc-mir-1285-p3	1.1085	0.958525	0.885656	0.932959	-0.759406
ssc-mir-1285-p5	1.38508	0.585185	0.845968	0.785045	2.18042
ssc-miR-133a-5p	0.297756	0.585185	1.0193	0.989673	-1.81741
ssc-miR-1839-3p_R+2_1ss11TA	1.20064	0.585185	1.06579	0.915443	2.63796
ssc-miR-2476_R+1	2.00848	0.629507	0.788481	0.932959	-1.37874
ssc-miR-2476_R-4	1.05188	0.585185	0.973979	0.823435	-1.56535
ssc-mir-2476-2-p5_1ss16AG	1.04836	0.585185	0.984399	0.932959	-1.48841
ssc-mir-2476-3-p5_R+1	1.048	0.585185	0.987258	0.932959	-1.46355
ssc-miR-339-3p_L+1_1ss2AC	0.993444	0.974247	1.00209	0.990406	2.73931
ssc-miR-383	0.985699	0.990043	0.538449	0.785045	0.0635028
ssc-miR-421_L-1	0.970492	0.958525	1.37937	0.412918	3.71312
ssc-mir-4332-p3_L-2R+1_4ss12-G13CT14GC18TG	1.54156	0.675004	0.692819	0.836572	-0.353403
ssc-mir-4332-p5	1.05018	0.958525	1.39914	0.704059	-1.3632
ssc-mir-4333-p3	1.23508	0.739451	0.717747	0.742335	1.61845
ssc-mir-4335-p5	0.984884	0.962967	1.58471	0.313577	1.52908
ssc-mir-4336-p5_1ss20GA	0.763648	0.661021	1.81157	0.475744	-0.509371
ssc-miR-450c-3p_1ss21GA	0.774822	0.618031	0.710389	0.682078	0.770737
ssc-miR-450c-3p_L-1R-1_1ss21GA	0.611383	0.585185	0.988339	0.989673	-1.19648
ssc-mir-484-p5	0.841209	0.585185	0.984347	0.965649	8.25581
ssc-miR-503	0.493463	0.585185	1.1062	0.932959	1.92637
ssc-miR-664-3p	2.04582	0.374311	0.556711	0.272237	4.47339
ssc-mir-664-p5_1ss16GA	1.38899	0.585185	0.741058	0.661451	5.46918

## Sheet: PA
miRNA ID	FC NT vs PT PA	FDR Lung NT vs PT PA	FC Neo vs NT PA	FDR Neo vs NT PA	AvgLogExp (cpm)
bta-let-7a_1ss12GA	0.856897	0.805357	1.16824	0.328837	13.0733
bta-let-7a_2ss12GT18TC	0.947495	0.84379	1.08135	0.754556	11.9802
bta-let-7a-2-p3	0.910808	0.805357	1.39269	0.221701	12.3223
bta-let-7b	0.999981	0.999871	1.42812	0.260054	12.0303
bta-let-7c	0.899666	0.805357	1.46057	0.260054	12.0547
bta-let-7d	0.975462	0.957209	1.05294	0.862254	9.56282
bta-let-7e_R+1	0.887508	0.805357	1.28687	0.260054	10.6238
bta-let-7i	0.880107	0.805357	1.50944	0.260054	13.4544
bta-miR-1	1.89732	0.702706	0.582171	0.260054	4.1326
bta-miR-100	0.992025	0.991187	0.89834	0.583556	12.4186
bta-miR-101_R+1	1.34999	0.805357	1.00769	0.99696	9.31524
bta-miR-103_1ss22GC	1.03332	0.924884	1.09988	0.684761	8.96233
bta-miR-105a	0.231865	0.805357	0.973969	0.99696	0.799783
bta-miR-105a_1ss19G-	0.254109	0.744122	0.69912	0.770382	-0.451373
bta-miR-106_R+1	1.4112	0.805357	1.72927	0.495327	0.349969
bta-miR-106b_R+1	1.0795	0.806994	0.959527	0.955594	7.1292
bta-mir-106-p3	1.26675	0.888393	1.59935	0.729855	-0.481041
bta-miR-10a_R-1	1.07111	0.807785	0.220558	0.000299662	14.4466
bta-mir-1225-p5	0.486011	0.805357	1.38286	0.741061	-0.879992
bta-miR-1249	2.13718	0.702706	0.478656	0.218511	4.03098
bta-miR-125a_R-1	1.04104	0.926514	0.86792	0.587592	12.9266
bta-miR-125b_R+1	1.11248	0.805357	1.06148	0.915032	11.3426
bta-miR-1271	0.818632	0.805357	0.583356	0.260054	6.12939
bta-mir-1271-p3	1.41374	0.805357	0.970862	0.99696	-1.05798
bta-miR-128_R+1	0.910759	0.807785	1.05483	0.951828	5.36387
bta-miR-128_R+2	0.874952	0.805357	1.15928	0.707934	6.52192
bta-mir-128-1-p5_4ss1CG9TA10AG19TC	1.00925	0.805357	0.971603	0.260054	-1.41773
bta-miR-1291_L-1	0.974584	0.991187	0.553212	0.375043	2.73679
bta-mir-1291-p3	1.0153	0.805357	0.973145	0.459513	-1.40449
bta-miR-1298	1.00742	0.817566	0.970069	0.260054	-1.42049
bta-miR-1307_R+1	1.1328	0.805357	0.852645	0.564997	5.70558
bta-mir-1307-p5	1.0398	0.929575	0.842637	0.494069	7.77399
bta-miR-130a	0.94083	0.806994	0.739858	0.260054	11.0477
bta-miR-133a_L-1R+1	1.3204	0.805357	0.583045	0.227336	10.3791
bta-miR-1343*_L+1R+2	0.918904	0.823374	0.863492	0.683081	5.15916
bta-miR-135a	0.673071	0.805357	1.02437	0.99696	0.19146
bta-miR-135b	1.02316	0.991187	0.943135	0.994019	-0.872406
bta-miR-138_R+1	0.768366	0.805357	0.585443	0.454003	3.68111
bta-miR-1388-5p_R+1	1.49383	0.744122	0.952012	0.950379	5.35454
bta-miR-140_L-1R-5_1ss11TG	1.43542	0.805357	0.680747	0.375166	-1.2425
bta-mir-140-p5	1.86943	0.745078	0.52617	0.260054	4.10906
bta-miR-141_R+1	1.85318	0.805357	0.614327	0.414127	2.23966
bta-miR-143_R-1	1.21683	0.805357	0.449285	0.10242	19.0989
bta-miR-1434*_R+9	0.779423	0.943241	0.524035	0.772425	0.0821722
bta-miR-1434_L-5	1.01736	0.991187	2.44739	0.260054	-0.972561
bta-miR-145	1.52763	0.805357	0.806213	0.624761	13.0174
bta-miR-1468	0.703872	0.805357	0.709409	0.299002	7.90789
bta-miR-146a_R-2	1.65516	0.702706	1.46619	0.260054	6.65475
bta-miR-146b	1.23471	0.805357	0.684805	0.260054	4.07362
bta-miR-148a	0.733746	0.744122	1.27221	0.303175	14.8993
bta-miR-148b	1.09096	0.805357	1.64391	0.177202	10.5842
bta-miR-151	0.934097	0.806994	1.03778	0.947675	11.7282
bta-miR-151*	1.04375	0.947983	0.943498	0.94155	10.4811
bta-miR-152_R-1	1.1789	0.805357	1.88898	0.219506	9.7885
bta-miR-153	1.04038	0.991187	0.437444	0.303175	1.02134
bta-miR-15b	0.757413	0.805357	1.05112	0.930893	6.84321
bta-miR-17-3p_R+3	0.933461	0.886866	0.707619	0.33078	3.62146
bta-miR-17-5p_R-1	1.11257	0.805357	0.971659	0.978244	5.843
bta-miR-181a_R-1	0.952464	0.843573	0.62905	0.113297	13.1701
bta-miR-184_R-2	4.10245	0.702706	0.289489	0.260054	1.74451
bta-miR-186_R+1	1.20128	0.805357	1.03253	0.955185	12.8209
bta-miR-187_R+1	0.867629	0.970582	0.731854	0.893612	0.238832
bta-miR-18a_R+1	1.46802	0.805357	1.43444	0.483441	4.9726
bta-miR-18b_R-2	0.481902	0.805357	1.01531	0.99696	0.245585
bta-miR-190b_R+1	0.927622	0.98435	3.22027	0.264843	0.691135
bta-miR-191_R-1	1.11338	0.805357	0.981628	0.974964	13.3207
bta-miR-193b_R-2	1.62524	0.702706	0.888426	0.729037	9.01531
bta-miR-194_R+1	1.09006	0.805357	0.911363	0.752481	5.88914
bta-mir-1940-p3	2.40233	0.805357	0.914404	0.991206	-0.557186
bta-miR-197	1.20105	0.805357	0.901823	0.788119	7.83773
bta-mir-197-p5	0.614642	0.805357	1.69508	0.682094	-0.359913
bta-miR-199a-5p_R+1	0.981311	0.971181	1.19613	0.374218	10.3991
bta-miR-199b	0.618898	0.777077	1.05526	0.961014	9.01434
bta-miR-19a	0.904053	0.917195	1.60331	0.424802	5.70628
bta-miR-19b	1.03604	0.989515	1.29349	0.695679	7.69531
bta-miR-200c	1.77866	0.805357	1.58607	0.710038	-0.918141
bta-miR-204	1.70289	0.476098	1.32276	0.260054	12.8481
bta-miR-206	1.22383	0.924884	0.597034	0.727234	0.302731
bta-miR-206_R-6	1.00784	0.805357	0.969788	0.260054	-1.42049
bta-miR-208a_R-1	1.48797	0.805357	0.653138	0.541831	2.53178
bta-miR-20a	1.06815	0.902817	0.871353	0.745421	4.94724
bta-miR-20b_R+1	2.1878	0.805357	1.14209	0.950379	1.40054
bta-miR-21*_L+1R-1	0.974899	0.991187	0.399819	0.260054	6.11151
bta-miR-21_R-1	1.0997	0.86295	1.05638	0.963705	3.36659
bta-miR-211_R+1	1.23852	0.805357	1.51702	0.490447	1.73658
bta-miR-214	0.94672	0.884786	1.04001	0.961014	9.87464
bta-miR-215	0.729977	0.805357	1.51302	0.31547	3.2657
bta-miR-216a	1.50573	0.805357	4.28189	0.260054	-0.342291
bta-miR-216b	1.82699	0.805357	1.69112	0.631768	-0.116309
bta-miR-217_R-1	0.709585	0.806994	1.82918	0.611933	-0.383531
bta-miR-218_R-1	0.991058	0.991187	0.66603	0.260054	6.35159
bta-mir-21-p5_L+10	1.26917	0.805357	0.46244	0.260054	3.09869
bta-miR-221_R+1	0.846366	0.805357	0.94982	0.963054	7.66221
bta-miR-223	0.936203	0.975453	2.17969	0.261	1.50655
bta-miR-22-3p_R+1	1.0322	0.88964	1.53401	0.0510032	15.0957
bta-miR-224_R-1	0.564918	0.702706	0.737845	0.353522	7.51623
bta-miR-224_R-7	1.01108	0.805357	0.973237	0.290166	-1.41396
bta-miR-22-5p	1.17245	0.805357	1.7618	0.218511	5.33015
bta-miR-2284j	1.0088	0.805357	0.970184	0.260054	-1.41861
bta-miR-2284x_R+1	1.28474	0.805357	1.19723	0.427732	9.04708
bta-miR-2284x_R+1_1ss11GA	1.01031	0.805357	0.971298	0.264843	-1.41484
bta-miR-2285b	1.01073	0.805357	0.973277	0.29902	-1.41396
bta-miR-2285c_L-1	1.49532	0.805357	1.08154	0.98278	-1.06451
bta-miR-2318_R+4	1.04505	0.991187	0.685414	0.674197	-1.04727
bta-miR-2320	0.756314	0.805357	0.997132	0.99696	-1.22472
bta-miR-2330*_R+1	1.51	0.805357	0.660871	0.310863	-1.2302
bta-miR-2331	1.14751	0.894012	1.87456	0.375043	1.2959
bta-miR-2331*_R+1	0.822569	0.815982	1.59749	0.530771	1.55549
bta-miR-2332	0.495861	0.805357	0.784981	0.930893	0.114237
bta-miR-2340_L+1R-5	1.00818	0.806994	0.971286	0.260054	-1.41962
bta-miR-2355	0.885837	0.978793	1.85302	0.71615	-0.165806
bta-miR-2366	2.90131	0.805357	0.521183	0.533148	-0.207891
bta-miR-2387	0.719324	0.806994	0.579382	0.627362	-0.709878
bta-miR-23a	1.33667	0.744122	1.07982	0.756221	9.99695
bta-miR-23b-5p_L+1	1.31327	0.805357	0.823604	0.838272	1.92176
bta-miR-24_L+1R-1	1.12142	0.805357	1.31701	0.353223	4.76097
bta-miR-2403_R+2	0.342902	0.805357	1.56063	0.818684	0.555699
bta-mir-2403-p5	1.00828	0.805357	0.969506	0.260054	-1.41962
bta-miR-2404_R+11	0.726029	0.805357	0.702761	0.727234	-0.950034
bta-miR-2411*_L-2R-1	0.989924	0.992586	1.10542	0.968618	2.33521
bta-miR-2411_L+2R-3	1.13518	0.886866	1.14463	0.915032	1.69852
bta-mir-2424-1-p5	0.798912	0.805357	0.999305	0.998028	-1.5928
bta-miR-2427_R+6	1.17777	0.948883	0.729282	0.889351	1.48754
bta-miR-2432_L-2R+2	0.711528	0.805357	0.998629	0.998028	-0.69545
bta-miR-2440_L-3	1.06708	0.978793	0.741785	0.770382	2.01906
bta-miR-2448	1.06281	0.975292	1.11064	0.958715	1.71147
bta-miR-2474	3.23102	0.805357	0.836166	0.95308	-0.130547
bta-miR-2478_L-2	0.891784	0.904568	1.38544	0.614888	2.06413
bta-miR-2483	0.477568	0.805357	0.880502	0.989897	-0.252492
bta-miR-2483*	0.817578	0.806994	0.447699	0.264843	2.19342
bta-miR-25	0.948433	0.844146	0.900614	0.6662	11.5469
bta-miR-26a	1.22086	0.805357	0.965627	0.961014	15.9079
bta-miR-26a_2ss11CT21CT	1.07707	0.805357	0.755373	0.260054	12.4609
bta-miR-27a-3p_R+1	1.18429	0.805357	1.08418	0.695679	11.4186
bta-miR-27a-5p	1.24508	0.805357	1.22658	0.720034	3.0328
bta-miR-2887_L+1R+4	2.0219	0.777442	0.660595	0.475645	3.22535
bta-mir-2890-p5_1ss5CG	0.624238	0.805357	0.986774	0.99696	-1.2238
bta-miR-2903_R+1	0.353977	0.805357	1.2822	0.830251	-0.70913
bta-mir-2904-2-p3	1.01675	0.991187	1.35537	0.46771	-1.22773
bta-mir-2904-2-p3_1ss7TG	1.54918	0.744122	0.820705	0.547896	5.75776
bta-mir-2904-2-p3_1ss8TC	1.01104	0.805357	0.97264	0.272906	-1.41484
bta-mir-2904-2-p5	1.00787	0.806994	0.970588	0.260054	-1.42049
bta-mir-2904-2-p5_L+2_6ss3AC4TC5AC10G-11T-12CT	0.721913	0.805357	0.981233	0.99696	-1.22497
bta-mir-2904-3-p5	2.19637	0.805357	0.681701	0.698752	-0.878457
bta-miR-29c_R-1	1.55745	0.702706	1.38798	0.261	5.30766
bta-mir-29c-p5	2.43292	0.744122	1.54396	0.475645	3.19146
bta-miR-29e_R-1_1ss6TC	5.53814	0.702706	0.495113	0.40224	0.874706
bta-miR-30b-3p_R+1	1.01129	0.805357	0.972871	0.341173	-1.41208
bta-miR-30c_R+1	1.08081	0.806994	0.918202	0.764981	10.8364
bta-miR-30d_R-1	1.1136	0.805357	0.796261	0.260054	13.2298
bta-miR-30e-5p	1.06247	0.83471	0.868385	0.546257	11.67
bta-miR-30f	1.27679	0.805357	1.04249	0.950379	7.45887
bta-miR-30f_3ss9CT19T-20C-	1.02356	0.971181	1.00671	0.99696	10.4202
bta-miR-31_R+2	0.800153	0.871646	0.114089	0.221701	5.79759
bta-miR-320	1.05196	0.884893	1.42728	0.260054	11.1659
bta-miR-324	0.842632	0.805357	1.07877	0.834514	6.2766
bta-miR-328	1.26077	0.805357	0.575347	0.20485	6.56492
bta-miR-330	1.07136	0.935055	0.827879	0.727234	2.4593
bta-miR-331_R-1	1.25321	0.805357	1.34155	0.362933	8.26002
bta-miR-335	0.777448	0.805357	0.744546	0.263918	9.65083
bta-miR-339b	1.01865	0.979013	0.796083	0.347164	7.11384
bta-miR-33a	1.28122	0.805357	0.735382	0.510167	3.00887
bta-miR-33b_R-1	1.25446	0.805357	0.584096	0.260054	3.12605
bta-miR-340	1.50965	0.805357	0.94094	0.969904	3.01207
bta-miR-342_R-1	1.08875	0.805357	0.856422	0.510555	9.44637
bta-mir-342-p5	1.10478	0.882828	1.09933	0.929305	2.88974
bta-miR-3431	0.677903	0.734715	0.892877	0.727234	6.61444
bta-mir-3431-p3	0.527605	0.702706	0.941635	0.961014	5.60421
bta-mir-3431-p5	1.00233	0.999127	0.654625	0.653273	1.06845
bta-miR-3432_R-2	1.17828	0.928669	1.3321	0.830251	0.496348
bta-mir-3432-2-p3	0.99018	0.991187	0.610849	0.264843	3.30452
bta-miR-345-3p	1.13665	0.805357	0.737296	0.360323	6.07741
bta-miR-345-5p	1.29103	0.805357	1.2171	0.833285	4.55123
bta-miR-346	0.62751	0.805357	2.4476	0.410138	1.1041
bta-miR-34a_R+1	0.988511	0.991187	1.18804	0.720034	3.88215
bta-miR-34b_R+1	0.703128	0.805357	1.03609	0.996126	-1.65811
bta-miR-34c_R+1	0.812318	0.805357	1.59027	0.375043	2.41973
bta-mir-34c-p5_R-2_3ss11-T12-T21AG	1.64883	0.805357	0.681323	0.707934	-1.17109
bta-mir-3596-p5	1.03827	0.975292	1.20545	0.695679	5.96219
bta-miR-361	1.11045	0.805357	0.694817	0.260054	7.78663
bta-miR-362-3p_R+1	1.32368	0.805357	1.04613	0.991206	2.63759
bta-miR-363_L+1	0.988316	0.991187	0.916708	0.940307	4.06488
bta-miR-365-3p	1.49714	0.777442	0.596083	0.260054	5.84251
bta-miR-374b	1.09644	0.806994	0.6588	0.260054	6.37123
bta-miR-378	1.001	0.999127	1.05583	0.969904	10.6831
bta-mir-421-p5	0.817465	0.805357	0.679049	0.330859	7.18663
bta-miR-423-5p	0.998009	0.998541	1.42972	0.260054	9.27937
bta-miR-424	0.712064	0.75034	0.746463	0.29902	8.5056
bta-miR-424*	0.570435	0.702706	0.786133	0.499637	5.24258
bta-miR-425-3p	1.26525	0.805357	1.1062	0.830251	4.13918
bta-miR-425-5p_L+1	0.829628	0.805357	1.1422	0.686864	6.82214
bta-miR-449a	1.4761	0.805357	0.515542	0.502458	1.00306
bta-miR-451	1.65137	0.805357	1.90464	0.538395	11.1552
bta-miR-455_R+1	1.20148	0.805357	1.01337	0.99696	7.73853
bta-miR-486	1.10646	0.937608	0.811337	0.812412	12.7739
bta-mir-486-p3	0.924715	0.926514	0.718929	0.502458	2.79679
bta-miR-490_R+1	0.870425	0.806994	0.199562	0.0177642	3.49229
bta-miR-491	0.977401	0.991187	2.01451	0.263324	2.35368
bta-miR-497	1.15769	0.805357	1.02421	0.974628	8.91695
bta-miR-500	1.41912	0.805357	1.07582	0.950697	4.4568
bta-mir-502a-2-p5_12ss1CT2CA4AT5TC9AG10AC12GC13CchrX	0.728462	0.805357	0.97267	0.990754	-1.24062
bta-miR-502b_L-2R+3	1.13428	0.918028	0.587568	0.488263	3.69065
bta-miR-504_R+1	1.01431	0.991187	0.591649	0.260054	4.39924
bta-miR-532	0.94655	0.886866	0.965457	0.970047	9.83891
bta-miR-542-5p_R+1	0.768754	0.805357	0.559269	0.260054	5.0333
bta-miR-545*_L+1R+1	0.521567	0.805357	0.475951	0.424791	-0.205984
bta-miR-545_L-1R+1	2.15621	0.805357	0.707486	0.812363	-0.0518671
bta-miR-545_R+1	0.332938	0.805357	0.861748	0.961553	-0.299477
bta-miR-582_R-1	1.79432	0.805357	1.15371	0.934861	1.96695
bta-miR-615	1.0097	0.805357	0.971663	0.261679	-1.41672
bta-miR-628	1.0998	0.815982	0.778391	0.437584	3.95412
bta-miR-656	0.752077	0.805357	1.10362	0.943599	2.69302
bta-mir-656-p5	1.01013	0.805357	0.971761	0.266254	-1.41585
bta-mir-658-p3	1.28906	0.84379	2.304	0.429296	1.2685
bta-miR-660_R+1	1.05523	0.84781	0.846721	0.44808	10.1468
bta-mir-660-p3	0.793904	0.86727	0.683818	0.751078	-0.911485
bta-miR-664_R+2	4.59318	0.702706	0.587894	0.588183	-0.321908
bta-mir-670-p3	0.37064	0.744122	2.78004	0.260054	1.50463
bta-miR-671_R+1	1.0914	0.895274	1.78451	0.260054	3.2032
bta-mir-677-p3	2.0023	0.805357	0.36863	0.261679	0.503773
bta-mir-677-p5	1.70064	0.805357	0.531281	0.367437	1.91168
bta-miR-7	0.881339	0.924884	1.06649	0.990754	1.23198
bta-miR-744	0.750712	0.805357	0.882495	0.804191	4.81694
bta-miR-767	0.451773	0.805357	0.714153	0.748389	3.13924
bta-miR-769_R-1	1.12043	0.910994	0.64001	0.490447	6.24973
bta-miR-874_R+1	0.77263	0.805357	0.738174	0.41752	3.89297
bta-miR-877_R+4	0.882355	0.805357	1.44537	0.260054	5.7304
bta-miR-9*_L-1R+6	1.29843	0.805357	0.645209	0.584393	0.896987
bta-miR-9_R+1	0.881312	0.817566	0.693823	0.401606	5.15564
bta-miR-92a_R+1	0.765015	0.805357	0.506261	0.179191	10.9103
bta-miR-93_R+1	1.04094	0.895274	0.864461	0.492908	8.67056
bta-miR-96	1.08535	0.805357	1.01914	0.961014	-1.44669
bta-miR-98	1.04738	0.850566	2.02468	0.0126733	11.2453
bta-miR-99a*_R+4	1.35424	0.744122	0.813217	0.367437	7.52624
bta-mir-99b-p3	0.929817	0.871646	1.09538	0.841016	5.27598
bta-mir-99b-p5	1.1177	0.805357	0.728909	0.252473	13.5535
cfa-miR-129	0.459269	0.805357	0.868184	0.953326	1.09036
cfa-miR-135a-3p_L+1	0.511035	0.805357	0.989735	0.99696	-1.04734
eca-mir-1842-p3	0.542592	0.805357	2.7792	0.353363	0.0650375
eca-miR-301b-5p_2ss4GC11TG	1.01127	0.805357	0.97354	0.26098	-1.41484
eca-miR-508-5p_R-3	1.02844	0.978793	1.41201	0.397996	-1.22477
eca-mir-769b-p5_1ss12CG	1.01086	0.805357	0.974302	0.260054	-1.41497
hsa-let-7d*	0.837065	0.805357	0.804488	0.435837	7.10566
hsa-miR-103a-2*_R+1	0.502818	0.805357	1.10196	0.991206	0.0305124
hsa-miR-103a-2*_R+1_1ss16CT	2.05327	0.805357	0.87823	0.978244	0.161071
hsa-miR-105*_L+2R-2	0.389459	0.805357	1.44029	0.758219	-0.751018
hsa-miR-10a*_R-1	0.967124	0.990424	0.191932	0.0626669	3.25421
hsa-mir-1181-p5	1.01984	0.805357	0.981153	0.624761	-1.40421
hsa-mir-1181-p5_2ss8CG15GC	0.633734	0.805357	0.972212	0.995816	-1.23873
hsa-mir-1244-2-p3	0.723097	0.805357	1.00637	0.99696	-1.23286
hsa-miR-1246	3.56565	0.805357	0.167877	0.260054	1.6825
hsa-miR-1246_L-1R-3	2.51183	0.805357	0.165812	0.260054	1.69947
hsa-mir-1254-p3	1.63243	0.805357	0.971892	0.99696	2.26444
hsa-miR-125a-3p_R-1	1.14184	0.806994	1.11458	0.848066	4.18864
hsa-miR-125b-1*	1.03932	0.967749	1.68856	0.260054	6.8666
hsa-miR-1260_1ss9TA	1.00784	0.805357	0.969788	0.260054	-1.42049
hsa-miR-1260b_R-1_1ss9AT	0.937316	0.98435	0.322157	0.260054	1.11263
hsa-mir-1273e-p5	1.51717	0.805357	0.710756	0.5421	3.99891
hsa-mir-1273-p3	1.44417	0.805357	0.692586	0.367437	-1.22926
hsa-miR-127-5p	0.914117	0.820913	1.03022	0.990754	6.2714
hsa-miR-1277	0.722093	0.805357	1.94704	0.418966	-0.879992
hsa-mir-1277-p5	2.57025	0.805357	0.468882	0.482425	-0.355344
hsa-mir-1343-p5_1ss19TC	0.712644	0.805357	1.35699	0.742248	-1.05218
hsa-miR-135a*_L+1R-1	0.804492	0.931053	0.475965	0.547675	-0.342078
hsa-miR-140-5p	1.55265	0.777442	1.32935	0.414127	8.28217
hsa-miR-144*_R+1	0.88611	0.924884	1.42362	0.675482	4.64764
hsa-miR-146b-3p_R+1_2ss7GA8TG	1.48294	0.805357	0.978023	0.99696	-1.04734
hsa-miR-148a*_L+1	0.937664	0.812406	1.88668	0.0493795	8.20255
hsa-miR-149	0.893983	0.82735	1.01278	0.99696	5.0275
hsa-miR-151b_R+2	1.13876	0.82735	0.998598	0.998028	4.00111
hsa-miR-15b*	1.15639	0.84781	1.56219	0.437179	3.70788
hsa-miR-16-1*_R+1	3.40285	0.805357	0.681564	0.775023	1.06551
hsa-miR-181a*	1.12225	0.805357	0.721468	0.260054	6.2693
hsa-miR-181c*_L-1R+1	0.819283	0.805357	1.29256	0.375043	6.38678
hsa-miR-186*_L-2R+1	1.21641	0.918028	0.749217	0.873874	-0.166736
hsa-miR-188-3p	1.08446	0.970666	0.74733	0.762937	1.43212
hsa-miR-18b*_L+3_1ss16CT	0.733511	0.805357	2.18845	0.33078	-0.885591
hsa-miR-193b*	2.29288	0.702706	0.613638	0.366126	2.62421
hsa-miR-194*_R-1	0.587315	0.805357	1.28921	0.897258	0.450106
hsa-miR-19b-2*_R+1_4ss19TC20TC21CA22AG	2.22675	0.805357	0.561679	0.594711	-0.449522
hsa-miR-212_R+1	0.505125	0.805357	0.525215	0.556285	0.325833
hsa-miR-214*	1.02067	0.97971	1.06313	0.901042	6.3394
hsa-miR-219-1-3p	0.167275	0.702706	3.57938	0.260054	-0.145127
hsa-miR-219-5p_R+2	0.638476	0.805357	0.766426	0.903585	0.325966
hsa-miR-221*_R+4	0.970558	0.991187	0.447422	0.261	2.79162
hsa-miR-224*_L-1_1ss9GA	0.448131	0.805357	1.34235	0.897258	0.155873
hsa-miR-23a*	1.46251	0.805357	0.940148	0.990754	-1.0525
hsa-miR-24-2*_L+1R-1	1.1752	0.805357	1.07036	0.915032	5.66724
hsa-miR-25*_R+2	0.692572	0.805357	1.47709	0.488263	2.11086
hsa-miR-26a-1*_1ss9TC	1.09257	0.970666	1.06844	0.991206	0.974308
hsa-miR-26b*	1.44686	0.805357	0.951977	0.961014	4.67767
hsa-miR-28-3p_1ss11TA	1.0209	0.968397	0.796406	0.260054	11.9532
hsa-miR-3065-5p_R+2	1.2091	0.805357	0.555102	0.161826	6.45139
hsa-miR-30a*	1.2239	0.805357	0.767108	0.266254	7.93239
hsa-miR-30c-1*	0.771199	0.805357	1.19475	0.614888	4.10465
hsa-miR-30d*	1.08984	0.817566	0.914104	0.815959	6.24551
hsa-miR-30e*	1.07052	0.817566	0.784219	0.320405	8.73989
hsa-miR-31*_R+1	0.950137	0.991187	0.520144	0.645224	1.34224
hsa-miR-3178_L+1R-3	1.09423	0.970125	0.888825	0.969904	1.55145
hsa-miR-3195_R-2	1.50134	0.805357	0.657354	0.337031	-1.23685
hsa-miR-32_R-1	1.35637	0.805357	0.737392	0.333528	4.85093
hsa-miR-324-3p_L+2	0.921469	0.815982	0.945478	0.936452	5.15386
hsa-miR-330-5p_R+1	1.23263	0.805357	0.58597	0.260054	4.43437
hsa-miR-331-5p_L+1R-1	0.950202	0.948883	0.942727	0.961014	4.51231
hsa-miR-335*	0.634555	0.702706	0.421917	0.0493795	7.91502
hsa-miR-33a*_R-1	1.4088	0.805357	1.19598	0.824986	2.00661
hsa-miR-33b*_R-1	0.74922	0.84781	3.67949	0.265208	-0.161852
hsa-miR-34c-3p	2.41892	0.777442	0.484899	0.260054	-1.48112
hsa-miR-3607-3p_L+5	2.12475	0.777077	0.458031	0.260054	1.96351
hsa-miR-361-3p_L-1R+2	1.34274	0.805357	1.17927	0.633669	5.37661
hsa-miR-363*	1.00986	0.805357	0.9713	0.260054	-1.41672
hsa-miR-365*_R+1	0.908174	0.924458	1.0344	0.996126	3.2031
hsa-mir-3652-p3	1.52887	0.805357	0.66708	0.383768	-1.22348
hsa-miR-3653_L+10	0.664158	0.805357	1.02828	0.99696	0.238679
hsa-mir-3665-p5_1ss7GC	1.01995	0.805357	0.978687	0.494069	-1.40565
hsa-mir-3676-p3	1.1044	0.978793	0.773104	0.928242	0.526059
hsa-mir-3676-p3_1ss22GC	2.07196	0.805357	1.29815	0.729037	2.26363
hsa-mir-3676-p5	1.13816	0.938328	1.40097	0.754864	0.791904
hsa-mir-3714-p3_1ss15TA	1.49511	0.805357	0.664129	0.722191	-0.695459
hsa-miR-371-5p_R+1	1.10417	0.967749	1.45057	0.727234	-0.293773
hsa-miR-374a*_1ss9AG	1.06693	0.91296	0.922212	0.903248	6.19593
hsa-miR-374b*_1ss5GT	0.594456	0.744122	1.11358	0.83858	3.63803
hsa-miR-378*	1.85989	0.702706	1.19286	0.698752	3.7289
hsa-miR-378c_L-2R-4	0.35061	0.805357	0.476167	0.488263	-0.0616967
hsa-miR-378c_L-3R-4	1.03857	0.976928	1.51858	0.387626	-1.23633
hsa-miR-378d_2ss14TC20AG	1.04062	0.964626	1.4345	0.360323	-1.23264
hsa-miR-4286_R+1	0.775164	0.805357	2.94238	0.151895	3.70034
hsa-miR-431*_L+2R-1_1ss21TG	0.787442	0.805357	1.25787	0.594069	4.70814
hsa-miR-432*	0.790191	0.805357	2.19	0.260054	2.28953
hsa-mir-4419a-p5	1.57978	0.805357	0.572512	0.587592	1.88885
hsa-mir-4426-p5	1.06484	0.805357	1.00249	0.99696	-1.41274
hsa-mir-4433-p5_1ss12TG	0.75554	0.805357	1.03688	0.995816	-1.38174
hsa-miR-4443_R-2	1.09311	0.978793	1.19077	0.95559	-0.84139
hsa-miR-4444_L+4R+1	0.559674	0.805357	1.15832	0.969904	-0.535304
hsa-miR-4448_R-3_1ss6CG	1.06692	0.938328	2.00052	0.260054	3.31466
hsa-miR-4454_L-2	1.04119	0.991187	3.19805	0.260054	-0.830662
hsa-miR-4492_L+1R-3	1.00784	0.805357	0.969788	0.260054	-1.42049
hsa-miR-4497_R-2	1.0088	0.805357	0.970184	0.260054	-1.41861
hsa-miR-4508_L+1R-3	1.45957	0.805357	1.06326	0.990754	-1.04744
hsa-mir-4508-p5_1ss15CA	1.00921	0.805357	0.972574	0.260054	-1.41773
hsa-miR-450b-5p_R-1	0.588991	0.702706	0.556232	0.256011	8.52117
hsa-mir-450b-p3_1ss8TA	2.77878	0.805357	0.772843	0.90176	0.161103
hsa-miR-452	0.715545	0.805357	0.898495	0.789455	5.62372
hsa-miR-4532_L-1	1.49642	0.805357	1.20594	0.929387	-0.983634
hsa-miR-4532_L-3R+1	0.593349	0.805357	2.06905	0.518174	0.904575
hsa-miR-4680-5p_L+1R-1	1.04271	0.805357	0.993267	0.972514	-1.3995
hsa-mir-4734-p5_1ss8CG	3.35061	0.805357	0.372573	0.381109	1.11799
hsa-miR-4791_R-2	1.09568	0.806994	0.881424	0.720034	4.53602
hsa-miR-490-5p	0.690855	0.805357	0.334987	0.260054	0.935527
hsa-miR-491-3p	0.846742	0.892578	1.70113	0.538694	1.23891
hsa-miR-500a*_R+1	1.00079	0.999127	0.639297	0.375043	8.73096
hsa-miR-505_L-1R+2	1.07467	0.860907	1.26079	0.451051	4.35029
hsa-miR-532-3p	1.08433	0.863896	1.47405	0.288062	5.65693
hsa-miR-542-3p	0.744284	0.805357	0.864114	0.625555	8.17077
hsa-miR-551b*_R+1	1.04448	0.805357	0.998171	0.99696	-1.40275
hsa-mir-555-p5	1.01211	0.805357	0.974661	0.290763	-1.41339
hsa-miR-574-3p_1ss18CA	1.07209	0.817566	1.6404	0.181458	7.55966
hsa-miR-574-3p_R-6	1.00837	0.806994	0.970956	0.274442	-1.41861
hsa-miR-574-5p	0.660741	0.805357	2.57381	0.31547	1.66948
hsa-miR-574-5p_L+4R-2	0.376058	0.805357	1.3605	0.830251	0.276976
hsa-mir-574-p5_7ss1TC16CG17GT18CG20CG21CA23GT	0.497652	0.805357	2.89998	0.260054	-0.00317786
hsa-miR-582-3p_2ss5TC6GA	1.64156	0.805357	0.243278	0.290166	1.88731
hsa-miR-671-3p	1.02809	0.98435	1.39954	0.374218	4.01654
hsa-miR-708	0.791327	0.805357	0.803098	0.542745	4.53524
hsa-miR-708*_R+1_1ss3AT	0.949471	0.95876	0.643999	0.320405	4.57021
hsa-miR-720_L+1	1.33798	0.838884	0.927625	0.993451	0.181996
hsa-miR-744*_R-1	0.674381	0.805357	1.03746	0.99696	1.04441
hsa-miR-767-3p_R-1_1ss21TC	0.898445	0.971181	0.78743	0.897258	-0.452134
hsa-miR-877*	1.13272	0.970666	1.15651	0.974628	-0.311153
hsa-miR-92a-2*_R+1_2ss19TC21AG	1.00975	0.805357	0.970646	0.260054	-1.41686
hsa-miR-93*_R+1_1ss11TC	1.05435	0.967749	0.934182	0.963426	3.11448
hsa-mir-936-p3_1ss4TA	1.01864	0.805357	0.979344	0.547896	-1.40565
let-7	0.9251	0.805357	1.3254	0.260054	12.6589
let-7a-1-3p	0.993162	0.991187	1.65864	0.221701	6.52619
let-7e	1.15448	0.894012	0.788596	0.810249	1.6504
let-7f-1-3p	1.12663	0.806994	1.23721	0.597361	3.91757
let-7f-2-3p	0.939839	0.886866	1.47456	0.260054	4.59662
let-7f-5p	0.889176	0.805357	1.13793	0.445268	11.5333
let-7g-3p	1.56823	0.805357	1.58212	0.46085	3.55924
let-7i-3p	1.34046	0.805357	1.22328	0.533148	5.35852
mdo-miR-151_R-6	0.84979	0.863616	0.817484	0.844051	1.21399
mdo-mir-739-p3	1.01395	0.805357	0.976412	0.375043	-1.40932
mdo-mir-739-p3_1ss16CT	2.54491	0.805357	0.682346	0.93418	8.37389
mdo-mir-739-p5	1.32202	0.805357	0.337408	0.260054	2.10715
mdo-mir-739-p5_1ss15CA	2.06164	0.805357	0.480527	0.74123	2.41931
miR-1	1.84682	0.702706	0.470952	0.0625884	5.5488
miR-100-3p	0.670789	0.805357	1.34849	0.71396	1.60633
miR-101	1.29742	0.805357	1.09885	0.770382	10.5112
miR-101-1-5p	1.68066	0.805357	0.690852	0.454003	2.80203
miR-101b-5p	0.715133	0.805357	1.27782	0.788471	-1.05509
miR-103-3p	1.01006	0.991187	1.10494	0.727234	10.151
miR-106-5p	0.485169	0.805357	2.24068	0.482425	0.366208
miR-106b-3p	0.999697	0.999127	1.09387	0.790094	6.955
miR-10b-3p	0.837105	0.84379	1.22859	0.81877	1.66883
miR-10b-5p	0.98581	0.975453	0.773339	0.260054	14.0207
miR-1197-5p	0.837526	0.882828	1.91724	0.424791	0.809352
miR-1224-3p	1.04113	0.991187	1.30367	0.903248	-0.696299
miR-1224-5p	0.848401	0.806994	2.24981	0.260054	2.6574
miR-1225-3p	1.06216	0.982021	0.698624	0.6	-1.05479
miR-124-3p	0.606805	0.805357	0.97135	0.995816	-1.2425
miR-124-5p	1.30989	0.860379	0.214729	0.260054	-0.0733342
miR-1246	5.0931	0.805357	0.139593	0.260054	2.83741
miR-1247-3p	1.43839	0.805357	0.689	0.406491	-1.22832
miR-1247-5p	2.01658	0.805357	0.481535	0.680154	-0.0199335
miR-1248	0.52301	0.805357	1.43198	0.727234	-0.929929
miR-124a-5p	0.427811	0.805357	1.14042	0.98278	-0.356051
miR-124c-5p	1.483	0.805357	0.674725	0.729037	-0.69724
miR-1251-5p	1.00773	0.806994	0.970641	0.260054	-1.42049
miR-125-5p	1.10568	0.805357	1.04229	0.961014	11.3453
miR-125b-2-3p	1.21398	0.805357	0.925911	0.832033	9.84829
miR-1260	1.19802	0.805357	1.15001	0.822492	3.90848
miR-1260a	0.767929	0.805357	0.971593	0.990754	-1.24062
miR-1260b	1.4343	0.805357	0.688611	0.381109	-1.23264
miR-127	0.811689	0.777077	1.29171	0.260054	15.2269
miR-128-1-5p	0.946316	0.978793	0.666403	0.55234	0.91752
miR-1282	0.744964	0.831193	0.50468	0.475645	-0.752635
miR-128-3p	0.928539	0.879373	1.0944	0.856062	5.25539
miR-1296-5p	1.03214	0.970666	0.706046	0.292114	4.77033
miR-129a-3p	0.718098	0.805357	0.973838	0.996126	-1.23221
miR-129b-5p	0.599692	0.805357	2.05296	0.624761	0.364441
miR-1301-5p	1.00753	0.817566	0.970704	0.260054	-1.42049
miR-1306-3p	0.840648	0.879045	1.29013	0.812412	2.01717
miR-1306-5p	0.857653	0.805357	0.957062	0.978244	3.71002
miR-133	1.36981	0.805357	0.581896	0.260054	8.92006
miR-133a-5p	1.40268	0.805357	0.642159	0.482425	2.93919
miR-133b-3p	1.4486	0.805357	0.754423	0.572796	4.90321
miR-137-3p	1.19862	0.894012	0.571881	0.56154	-0.969378
miR-138-1-3p	1.02615	0.991187	0.691624	0.803111	0.0120564
miR-138-2-3p	0.491783	0.805357	1.39001	0.727234	-0.877398
miR-140-3p	1.41888	0.805357	0.789395	0.511897	13.4108
miR-1417-5p	1.01471	0.805357	0.977719	0.488263	-1.40572
miR-142-3p	1.16722	0.805357	1.0734	0.901994	4.30992
miR-142b	1.25988	0.805357	0.802476	0.414127	8.4097
miR-1434-3p	1.31052	0.805357	1.04612	0.969904	4.36167
miR-143-5p	1.38004	0.744122	0.661644	0.260054	7.51029
miR-144-3p	1.53422	0.805357	0.768674	0.720034	5.00865
miR-145-3p	1.298	0.805357	0.738099	0.260054	11.3057
miR-1461	1.0115	0.805357	0.974836	0.290166	-1.41309
miR-1468-3p	1.01658	0.991187	1.35093	0.499116	-1.23005
miR-147	0.82524	0.879373	1.82509	0.469975	0.841465
miR-148b-5p	1.00297	0.996224	1.60261	0.260054	5.96182
miR-150	1.31664	0.805357	1.10552	0.923442	3.44145
miR-151-5p	1.04998	0.932477	0.96328	0.973928	10.4844
miR-151b	1.22487	0.805357	0.919796	0.827297	5.01373
miR-153-1-5p	0.787947	0.805357	0.989046	0.99696	-1.22344
miR-153-3p	1.11657	0.970666	0.261618	0.263918	0.469524
miR-153-5p	1.01032	0.805357	0.973057	0.285092	-1.41585
miR-155	0.875813	0.805357	0.713249	0.260054	9.96762
miR-155-3p	1.4496	0.805357	1.15376	0.958715	-0.976098
miR-15a-5p	0.990587	0.991187	0.929042	0.752475	8.26742
miR-16-5p	1.15216	0.805357	0.977286	0.978244	12.3258
miR-1814c	1.49775	0.805357	2.04898	0.373708	-0.696103
miR-181a	0.95116	0.831193	0.626689	0.112737	13.1704
miR-181a-2-3p	0.614928	0.805357	0.576194	0.260054	5.86501
miR-181b	0.995031	0.991187	0.678391	0.260054	8.6057
miR-181b-5p	0.976694	0.971181	0.626565	0.221701	8.45507
miR-181c	0.919196	0.805357	1.03581	0.961014	9.72974
miR-181d-3p	1.0088	0.805357	0.971911	0.260054	-1.41861
miR-181d-5p	0.83439	0.805357	1.38693	0.260054	6.75356
miR-183	0.464573	0.805357	2.28438	0.343036	0.747552
miR-183-3p	1.00976	0.805357	0.971394	0.260054	-1.41672
miR-183-5p	0.723108	0.84379	1.14878	0.978244	0.0914925
miR-1839	1.15342	0.805357	1.62115	0.260054	5.22387
miR-1843b-5p	0.424826	0.805357	0.988135	0.99696	-0.440302
miR-188	0.943176	0.918028	1.47318	0.280235	3.98031
miR-1893	1.01402	0.805357	0.975963	0.390881	-1.4102
miR-190a	0.808685	0.805357	1.07104	0.955185	4.08323
miR-192	1.08085	0.805357	0.876829	0.567868	11.6658
miR-192-3p	1.52561	0.805357	2.55958	0.360323	0.420076
miR-194-3p	1.47567	0.805357	1.1685	0.950697	-0.965421
miR-194-5p	1.15039	0.805357	0.745643	0.280235	5.71268
miR-195-3p	1.28374	0.805357	0.815402	0.424802	5.43281
miR-196a	1.07447	0.971181	0.393633	0.261	2.04664
miR-1973	7.66082	0.744122	0.0351259	0.239667	1.76555
miR-199a-3p	0.805502	0.777442	1.02087	0.976592	11.015
miR-199b-3p	0.789706	0.744122	1.00753	0.99696	10.9942
miR-19a-5p	1.04014	0.805357	0.987621	0.943892	-1.40251
miR-19b	0.958346	0.98435	1.36753	0.628446	7.6967
miR-1a-2-5p	0.666583	0.805357	1.37897	0.721266	-1.04752
miR-200a	0.595875	0.805357	1.09636	0.978244	0.296098
miR-200a-5p	1.00305	0.999127	0.828627	0.950379	-0.929093
miR-200b-3p	0.907754	0.971181	0.626172	0.714228	1.12547
miR-200b-5p	1.07139	0.806994	1.04033	0.930893	-1.53501
miR-200c-5p	0.731951	0.805357	0.993444	0.99696	-1.22511
miR-204-3p	1.70578	0.805357	1.56085	0.383768	2.56434
miR-205	1.02292	0.991187	1.8118	0.530771	-1.22857
miR-205-3p	1.0603	0.805357	1.02519	0.943304	-1.45422
miR-208b-3p	0.601818	0.805357	0.46567	0.260054	6.01931
miR-20a-3p	0.915822	0.947983	1.1353	0.940307	1.13069
miR-20a-5p	1.21344	0.805357	0.813101	0.745421	3.56273
miR-20b-3p	1.58451	0.805357	1.36084	0.758219	-0.907787
miR-210	1.22714	0.805357	0.444268	0.0728008	8.37008
miR-212-5p	0.245783	0.744122	1.20676	0.940572	-0.41799
miR-215-3p	1.00885	0.805357	0.97102	0.260054	-1.41861
miR-218-2-3p	0.630094	0.805357	0.690098	0.751704	-0.293864
miR-222-3p	0.778882	0.805357	0.766145	0.482425	6.33991
miR-222-5p	0.694535	0.805357	0.693358	0.727234	-0.897689
miR-223-5p	1.92004	0.805357	0.574849	0.59491	-0.249936
miR-2284a	1.00771	0.806994	0.969322	0.260054	-1.42049
miR-2284aa	1.00749	0.992586	1.63084	0.344563	-1.24439
miR-2284ab	1.22476	0.84781	0.9173	0.978244	1.33857
miR-2284d	1.00963	0.805357	0.973383	0.288062	-1.41672
miR-2284e	0.990013	0.991187	1.21835	0.729037	1.99816
miR-2284h-5p	1.51661	0.805357	1.17685	0.941194	1.30097
miR-2284j	1.01224	0.805357	0.975581	0.371015	-1.41063
miR-2284k	0.88482	0.966369	1.03063	0.99696	-0.790306
miR-2284m	1.97371	0.805357	0.681847	0.776668	0.447839
miR-2284r	0.504461	0.805357	0.988515	0.99696	-1.04975
miR-2284w	1.05886	0.976422	1.30599	0.727234	2.15363
miR-2284y	0.957627	0.991187	0.656865	0.740364	0.851611
miR-2284z	1.00802	0.805357	0.969788	0.260054	-1.42049
miR-2285b	1.00982	0.805357	0.969783	0.263611	-1.41686
miR-2285e	1.01217	0.805357	0.974098	0.367437	-1.4102
miR-2285f	2.18538	0.805357	0.977811	0.99696	-0.697022
miR-2285i	0.732283	0.805357	0.970742	0.990754	-1.24351
miR-2285k	1.82805	0.805357	0.40595	0.341173	-0.277034
miR-2285l	2.32926	0.805357	0.699407	0.762937	0.841826
miR-2285n	1.01264	0.805357	0.974602	0.353363	-1.4112
miR-2285o	1.68767	0.805357	0.494996	0.5421	0.345899
miR-2285q	1.00831	0.805357	0.971185	0.260054	-1.41962
miR-2285u	2.97266	0.805357	3.01873	0.373708	0.466062
miR-2285w	1.03751	0.817566	0.998404	0.99696	-1.43162
miR-2285x	1.46189	0.805357	0.69851	0.460847	-1.22611
miR-2285y	1.00799	0.805357	0.970555	0.260054	-1.42049
miR-2288	1.47787	0.805357	0.733476	0.812363	-0.695493
miR-2292	1.01308	0.805357	0.97566	0.414127	-1.40874
miR-2310	1.03821	0.987833	2.0459	0.26098	-1.04802
miR-2312	1.0106	0.992224	1.49781	0.539355	-1.15786
miR-2319a	2.39921	0.805357	0.564959	0.710038	0.267158
miR-2320-3p	1.01275	0.991187	1.33311	0.504599	-1.23685
miR-2355-5p	0.840061	0.884893	0.861262	0.944526	1.24866
miR-2382-5p	1.01163	0.805357	0.971826	0.266254	-1.41396
miR-2384	1.00774	0.806994	0.969886	0.260054	-1.42049
miR-2399-5p	1.01146	0.805357	0.975173	0.360323	-1.41296
miR-23b	1.22796	0.805357	1.02972	0.961014	12.6417
miR-24	1.71459	0.702706	1.1148	0.765781	9.83886
miR-2400	0.759434	0.805357	0.976606	0.991206	-1.2351
miR-2403	0.798769	0.831193	1.56087	0.641926	0.823218
miR-2408	1.00826	0.806994	0.971286	0.260054	-1.41962
miR-2410	0.64716	0.805357	0.824674	0.958715	-0.219613
miR-2424	2.03852	0.805357	1.14077	0.961014	1.86332
miR-2426	1.01015	0.805357	0.972136	0.297421	-1.41497
miR-2427	1.53097	0.805357	0.480111	0.373708	-0.883326
miR-2428	1.0088	0.991187	1.64622	0.301917	-1.2425
miR-2435	1.00775	0.806994	0.970704	0.260054	-1.42049
miR-2447	0.253899	0.702706	2.68063	0.260054	2.20589
miR-2478	0.777348	0.805357	2.1717	0.272133	2.11901
miR-2487	1.77629	0.805357	1.01357	0.99696	1.97582
miR-26a-5p	1.22635	0.805357	0.967656	0.966891	15.9054
miR-27b	1.19358	0.805357	0.895553	0.53848	15.6096
miR-27b-5p	1.01623	0.991045	1.32259	0.309285	5.6185
miR-27d-3p	1.19547	0.805357	0.749284	0.261	7.08708
miR-28-5p	1.26818	0.805357	1.10815	0.752475	9.6286
miR-2887	1.26569	0.805357	0.761073	0.653273	4.10669
miR-28c	1.35768	0.805357	1.29797	0.524902	4.4869
miR-296-3p	0.904105	0.805357	1.93155	0.113297	6.49744
miR-296-5p	1.23301	0.805357	0.851514	0.83858	3.40598
miR-299-5p	0.911717	0.84668	0.794847	0.567868	3.62409
miR-29a	1.64866	0.702706	1.26938	0.374218	5.94022
miR-29a-5p	1.03955	0.991187	2.87411	0.30416	-0.382161
miR-29b	2.196	0.734715	1.09476	0.951349	2.08543
miR-29b-1-5p	1.4292	0.805357	0.974826	0.99696	-1.05365
miR-29b-2-5p	2.65143	0.805357	0.866357	0.978244	-0.0525424
miR-29c-3p	1.73168	0.702706	1.48833	0.260054	5.31601
miR-301b	0.744379	0.805357	0.864062	0.774297	4.15647
miR-301b-3p	1.01922	0.976422	0.864003	0.526948	9.55073
miR-3059-5p	0.484507	0.805357	0.80604	0.947675	1.15155
miR-3064-3p	1.47728	0.805357	1.09379	0.983657	-0.966694
miR-3064-5p	1.54688	0.805357	0.478835	0.383526	-0.876153
miR-3071-5p	0.768074	0.702706	1.38352	0.252473	10.1012
miR-3074-5p	1.70542	0.702706	1.10238	0.790094	11.0264
miR-3085-3p	0.714289	0.805357	1.32804	0.751078	-1.05156
miR-3141	0.720131	0.805357	1.00789	0.99696	-1.23164
miR-3184-5p	0.969717	0.979013	0.552689	0.260054	9.68043
miR-320e	1.4719	0.805357	0.682384	0.367437	-1.22773
miR-323	0.839806	0.805357	1.0078	0.99696	3.7805
miR-32-3p	1.4891	0.805357	0.511466	0.427732	1.01805
miR-326	1.16066	0.805357	0.96274	0.990754	4.45378
miR-328-5p	0.728061	0.805357	0.970069	0.990754	-1.24439
miR-329a	0.75344	0.861278	1.62379	0.729037	-0.273887
miR-338-5p	1.14545	0.88964	1.00629	0.99696	5.1116
miR-339a	1.04366	0.9401	0.941014	0.929387	6.10403
miR-339b	1.30005	0.805357	0.883697	0.765386	5.68334
miR-3432	0.940189	0.991187	1.7029	0.756221	0.941127
miR-34a-3p	0.829745	0.928792	1.41704	0.826167	-0.615853
miR-3587	1.6368	0.805357	1.4832	0.594711	2.0524
miR-3590-3p	0.827121	0.906015	1.65476	0.674054	2.18401
miR-3591-3p	1.6029	0.805357	0.631465	0.758509	-0.664027
miR-3591-5p	1.00958	0.805357	0.973262	0.261679	-1.41672
miR-3618	1.45115	0.805357	1.12982	0.959589	-1.05522
miR-362	1.33992	0.805357	1.46372	0.341173	4.82866
miR-365-1-5p	1.70571	0.805357	0.792059	0.923442	0.883673
miR-365b-5p	1.31321	0.805357	0.64642	0.260054	7.02552
miR-3662	1.00792	0.805357	0.969886	0.260054	-1.42049
miR-3665	1.02159	0.805357	0.985288	0.803111	-1.39995
miR-374a-5p	1.02269	0.987833	0.482469	0.171375	6.23747
miR-376a-2-5p	0.590263	0.805357	1.93805	0.533148	0.461942
miR-376a-5p	0.872021	0.805357	1.17965	0.618149	5.50506
miR-376e-5p	0.934547	0.978793	1.42851	0.71396	1.22396
miR-378d	1.53454	0.805357	0.718113	0.727234	0.538557
miR-378e	1.01814	0.991187	0.934717	0.990754	-1.07471
miR-378g	1.12776	0.8401	1.1442	0.822492	7.3313
miR-379-3p	0.824134	0.805357	1.08786	0.838749	6.47394
miR-383-5p	1.57693	0.805357	0.323557	0.260054	3.59173
miR-409b	0.694796	0.702706	1.76793	0.113297	9.99627
miR-410-5p	0.417786	0.805357	1.38736	0.752481	-0.789562
miR-411	0.714379	0.702706	0.736768	0.260054	12.9454
miR-412-3p	0.409773	0.805357	2.76813	0.347164	1.33028
miR-4282	1.00799	0.805357	0.970555	0.260054	-1.42049
miR-429-3p	1.18565	0.943241	1.18311	0.966538	-0.232869
miR-4328	2.52513	0.805357	0.391203	0.260054	-0.976098
miR-4484	1.44694	0.805357	0.123999	0.252473	2.78991
miR-449c	1.13202	0.923816	1.7739	0.437584	-1.71466
miR-450a	0.651513	0.702706	0.630652	0.260054	6.76097
miR-450a-5p	0.635358	0.702706	0.618613	0.260054	6.7877
miR-4532	1.01138	0.805357	0.972541	0.297421	-1.41296
miR-454	0.841455	0.805357	0.866309	0.532945	7.1282
miR-454-5p	1.1245	0.946458	0.634776	0.645224	1.87919
miR-455-3p	1.38191	0.805357	1.19763	0.530771	7.377
miR-4657	0.654433	0.805357	0.979446	0.99696	-1.23221
miR-4680-3p	1.0099	0.805357	0.97267	0.285092	-1.41672
miR-4788	1.00876	0.806994	0.971911	0.260054	-1.41861
miR-485-3p	0.741752	0.805357	1.49627	0.373708	5.0017
miR-487b-5p	1.6689	0.805357	1.14323	0.936452	1.41086
miR-4949-5p	1.00928	0.805357	0.971543	0.260054	-1.41773
miR-495-5p	0.895997	0.916235	1.92428	0.31547	2.40302
miR-497-3p	2.1185	0.777442	0.883953	0.930308	3.29997
miR-499b-3p	1.0839	0.933065	0.199063	0.0493795	4.51288
miR-499b-5p	1.06887	0.805357	1.03319	0.930893	-1.48804
miR-5047	1.01923	0.805357	0.981551	0.594711	-1.40478
miR-505-5p	1.58755	0.805357	0.749649	0.812363	0.527106
miR-5126	1.01163	0.994697	0.966178	0.99696	-0.875287
miR-543-5p	1.32352	0.805357	0.926348	0.990754	1.79601
miR-544-3p	2.15192	0.805357	1.00637	0.99696	-0.695141
miR-551b	1.2088	0.882828	0.762966	0.830251	1.06782
miR-574	1.52197	0.805357	0.752905	0.762375	1.04924
miR-592-5p	1.97316	0.805357	0.724512	0.704161	4.66454
miR-6119-3p	0.612767	0.805357	1.83364	0.260054	2.33949
miR-6119-5p	1.14142	0.805357	1.38943	0.261282	9.32438
miR-6123	0.936729	0.896696	0.951947	0.961014	5.18153
miR-615-3p	0.6824	0.805357	0.334367	0.264843	1.32126
miR-628-3p	0.801747	0.805357	0.646136	0.4043	2.4188
miR-6506-5p	1.00912	0.805357	0.971697	0.260054	-1.41773
miR-6516	1.58046	0.805357	0.718403	0.727234	0.857933
miR-652	0.903154	0.894012	1.20376	0.78899	2.25337
miR-6527	0.511043	0.805357	1.01283	0.99696	-1.06446
miR-6529	0.659183	0.702706	1.09671	0.795593	7.3483
miR-6529-3p	1.0938	0.947983	1.08755	0.971901	1.89378
miR-6535	0.434885	0.805357	1.07262	0.991206	-0.459105
miR-654-3p	0.497015	0.805357	1.42427	0.813913	-0.34929
miR-658	0.661368	0.805357	0.971768	0.991206	-1.24062
miR-6651-5p	1.01987	0.805357	0.985407	0.740364	-1.40188
miR-668-3p	0.624579	0.805357	1.16471	0.960328	2.10353
miR-684	1.01111	0.805357	0.975275	0.373872	-1.41396
miR-703	0.671336	0.805357	0.97234	0.990754	-1.24105
miR-716b	2.37008	0.734715	0.636914	0.468269	3.9023
miR-7178-5p	0.643691	0.805357	1.37448	0.724521	-1.06451
miR-7-5p	0.998481	0.999127	0.411082	0.353761	-0.14173
miR-763	1.4286	0.805357	0.686905	0.375043	-1.24062
miR-7641	0.623677	0.805357	0.973469	0.99696	0.117795
miR-7977	2.63087	0.805357	0.526813	0.584898	-0.32666
miR-7a-1-3p	1.2698	0.805357	0.578824	0.301996	3.39519
miR-802-5p	0.482033	0.805357	0.97007	0.99696	-1.06639
miR-8072	1.05814	0.957097	1.39618	0.454447	-1.24064
miR-8094	2.35426	0.702706	0.500648	0.260054	-1.25004
miR-873a-5p	0.904398	0.970582	0.22821	0.260054	0.0864439
miR-877-3p	1.05094	0.991187	2.29866	0.450641	-0.487352
miR-92a-3p	0.783516	0.805357	0.50065	0.177202	10.4747
miR-95-3p	1.23838	0.886527	0.810846	0.922113	0.393848
miR-98-3p	0.884986	0.806994	1.4095	0.389046	4.17339
miR-99a-5p	1.10378	0.805357	0.932347	0.74839	11.1736
miR-9a-3p	1.00459	0.999127	1.57209	0.710038	0.635866
miR-9a-5p	1.01218	0.991187	0.584134	0.260054	5.0783
mml-miR-486-5p_L-6	1.40646	0.805357	0.695182	0.42719	-1.2425
mmu-let-7a-2*_R+1	0.815467	0.924884	1.78326	0.694375	0.258804
mmu-let-7c-1*	1.18935	0.806994	1.93777	0.260054	2.74344
mmu-let-7e*	1.12814	0.805357	0.853664	0.6662	4.44792
mmu-miR-128-1*_R+2	1.44443	0.805357	0.979167	0.99696	1.01418
mmu-miR-181b-1*_R+1_1ss16AG	1.01792	0.805357	0.979201	0.558213	-1.40587
mmu-miR-1843b-3p_L+1_1ss3CT	1.52855	0.805357	0.493059	0.538581	-0.400442
mmu-miR-18a*_R+1	0.896528	0.957097	0.956017	0.99696	1.21989
mmu-mir-1949-p5	1.32881	0.806994	0.59301	0.532945	-1.09849
mmu-mir-1957-p3	0.49164	0.805357	3.62272	0.260054	0.61548
mmu-miR-1983	1.21037	0.806994	0.899331	0.956999	1.59088
mmu-mir-1983-p5	1.05133	0.973625	1.5595	0.387626	-1.22633
mmu-miR-1a-1*_R-1_1ss15AG	2.81494	0.805357	0.588652	0.622149	-0.464697
mmu-miR-208a-5p	1.25608	0.805357	0.866201	0.813913	3.00688
mmu-miR-208b*	0.468255	0.805357	0.995093	0.99696	-0.990437
mmu-miR-2137_L-1R+1_1ss16AG	1.84629	0.805357	0.639456	0.397996	5.30434
mmu-miR-216a*	0.69447	0.805357	2.01953	0.387626	-0.872257
mmu-mir-2182-p3	3.37788	0.805357	0.32034	0.652129	1.82361
mmu-miR-26a-2*_1ss4GA	0.821754	0.805357	1.30227	0.491798	4.0447
mmu-mir-28c-p3	1.66864	0.805357	0.918981	0.991206	-0.0594302
mmu-miR-3071*_L-1R+2	0.884227	0.805357	1.12682	0.618022	7.87705
mmu-miR-3096-3p_L-8	2.98589	0.805357	0.675495	0.804191	-0.373127
mmu-miR-3096b-5p_L+1R-5	1.46857	0.805357	0.465332	0.260054	4.16484
mmu-miR-320*	3.17216	0.75034	0.237132	0.260054	-0.557937
mmu-miR-326*_L+1_1ss4GA	0.182272	0.702706	1.684	0.652129	-0.422208
mmu-miR-452-3p_1ss20GA	0.654182	0.744122	0.837449	0.607047	4.77055
mmu-miR-503*_L+1R-3_1ss15AG	0.557942	0.805357	0.836652	0.805759	2.63857
mmu-miR-504*_R+1_1ss7AC	1.01295	0.805357	0.975513	0.424791	-1.40831
mmu-miR-5097_L+1R-10	1.00784	0.805357	0.969788	0.260054	-1.42049
mmu-mir-5097-p5	1.68904	0.805357	0.137152	0.221701	1.48939
mmu-miR-5100_L-4R-1	1.0138	0.805357	0.975707	0.373872	-1.4102
mmu-miR-5102_L-1R-8	1.01295	0.805357	0.97577	0.356379	-1.4102
mmu-mir-5102-p3	0.779464	0.844146	1.44764	0.752481	-0.83546
mmu-mir-5102-p5	0.966211	0.991187	0.680631	0.674054	-1.05062
mmu-mir-5105-p3_7ss2TA3GT4GC6GA13AG14GC15TC	1.00773	0.806994	0.970641	0.260054	-1.42049
mmu-mir-5105-p5	1.42041	0.805357	1.25747	0.827297	5.25255
mmu-mir-5105-p5_4ss1CA5GC7CA10TC	2.06869	0.805357	0.773832	0.966891	-0.0499495
mmu-mir-5105-p5_7ss1GT2GC4GA11AG12GC13TC15CG	0.724291	0.805357	1.37001	0.727234	-1.04738
mmu-miR-5109_L-5R-3	3.58295	0.805357	0.474541	0.475645	0.309255
mmu-mir-5115-p5	1.50935	0.806994	0.343666	0.462065	8.59174
mmu-mir-5117-p5	1.38352	0.805357	0.861066	0.943599	0.0529795
mmu-miR-5126_L-1R-5	1.46006	0.805357	0.708851	0.445268	-1.22859
mmu-miR-652_R+1	0.986553	0.991187	1.16901	0.686372	6.30525
mmu-mir-703-p5	0.723221	0.805357	0.992649	0.99696	-1.22363
mmu-miR-876-3p_1ss2AG	0.559206	0.805357	0.971846	0.99696	-1.15974
oan-mir-1382-p5_1ss11AC	0.627169	0.805357	0.994661	0.99696	-1.23324
oan-mir-1385-p3_1ss7AG	0.771591	0.805357	1.02972	0.990754	-1.30601
oan-miR-1386_L+1R-2	1.31229	0.805357	1.08366	0.934514	5.22622
oan-miR-1388_R-3	1.14258	0.805357	1.0824	0.869805	5.12886
oan-mir-1394-p5_1ss3GT	1.01378	0.805357	0.977931	0.473305	-1.40666
oan-mir-1410-p5_1ss16AC	0.456128	0.805357	3.61927	0.260054	0.0105426
oan-miR-15a*	0.88032	0.947983	0.570947	0.588183	-0.00545538
oan-miR-16b*_R+2_1ss1CA	1.40319	0.805357	0.870134	0.856062	2.18875
oan-miR-181b*_R+1_2ss9AT19GC	1.65719	0.805357	0.304962	0.260054	-0.183
oan-miR-190a*	1.37756	0.805357	1.08561	0.98694	0.890087
oan-miR-217*_1ss12AC	1.01644	0.991187	1.37599	0.421391	-1.23026
oan-miR-218*_R+2_1ss12TC	1.00259	0.999127	1.05403	0.990754	2.136
oan-miR-301*_R+1	0.817125	0.806994	1.68448	0.419467	1.8786
oan-miR-873*_R-1_2ss4AG8GA	0.523842	0.805357	0.983667	0.99696	-1.09155
oan-miR-92a-2*	1.20942	0.918028	1.43768	0.789455	0.105373
oar-miR-1185-3p	0.656418	0.805357	0.823665	0.802607	1.95579
oar-miR-1185-5p	0.884495	0.806994	1.10159	0.888257	3.88381
oar-miR-1193-3p_R+2_1ss22AC	0.716359	0.805357	0.963858	0.99696	-0.695425
oar-miR-1197-3p	2.73751	0.805357	1.41977	0.903248	2.63128
oar-miR-134-5p	1.12302	0.805357	1.5551	0.260054	4.42131
oar-miR-154a-3p	0.972653	0.989978	0.958321	0.990488	2.69728
oar-miR-154a-5p	1.24368	0.805357	0.863916	0.887101	1.49967
oar-miR-154b-3p	0.748152	0.805357	1.2331	0.8255	1.83531
oar-miR-154b-5p	0.783599	0.805357	1.89357	0.252473	5.92593
oar-miR-154b-5p_R-6	1.01287	0.991187	1.33894	0.481678	-1.23685
oar-mir-299-p3_2ss19GA20CT	0.923112	0.85866	0.832466	0.624761	4.74318
oar-miR-323a-5p_R+1	0.554039	0.805357	2.79253	0.381109	-0.603058
oar-miR-323b	0.385272	0.805357	4.90069	0.260054	0.206078
oar-miR-323c	0.960339	0.964626	0.621154	0.260054	5.40389
oar-mir-323c-p5	1.00782	0.806994	0.970555	0.260054	-1.42049
oar-miR-329a-3p_1ss19TC	0.759802	0.805357	1.65669	0.290166	5.06573
oar-miR-329a-5p_R+1	0.753022	0.805357	0.974258	0.995816	-1.23597
oar-miR-329b-3p_R-5	1.22082	0.892578	2.19537	0.450001	0.437597
oar-miR-369-3p	0.832601	0.805357	0.839349	0.448152	7.7223
oar-miR-369-5p	0.795275	0.805357	0.90745	0.930893	5.53468
oar-miR-370-3p_R-2	0.704174	0.805357	0.704037	0.465389	5.90145
oar-miR-370-5p_R+2	1.28091	0.805357	0.681722	0.614888	1.96119
oar-miR-376a-3p	0.421021	0.805357	4.9737	0.221701	0.773653
oar-miR-376b-3p	0.803798	0.805357	1.50841	0.260054	4.66138
oar-miR-376b-5p	1.14532	0.943241	1.5822	0.695679	1.25161
oar-miR-376c-3p	1.07312	0.884893	2.09614	0.153408	6.12756
oar-miR-376c-5p	1.74554	0.805357	0.750217	0.822492	0.178599
oar-miR-376d	0.904412	0.886866	1.84375	0.260054	3.3351
oar-miR-376e-3p	1.02799	0.989515	1.35613	0.484839	3.57016
oar-miR-377-5p	0.796691	0.805357	1.7344	0.260054	3.0871
oar-miR-379-3p_R-1	0.929909	0.884893	0.77608	0.476797	6.89658
oar-miR-379-5p_R-1	1.08912	0.827267	1.45297	0.261	7.65537
oar-miR-380-3p	0.858933	0.805357	0.88339	0.597087	9.35657
oar-miR-380-5p	1.10981	0.970582	2.97211	0.283321	0.142827
oar-miR-381-3p_L-1R+2	1.33677	0.805357	0.552577	0.260054	6.77952
oar-miR-381-5p_R+3	3.10113	0.702706	0.329003	0.221701	-0.871466
oar-miR-382-3p_R+1	0.883831	0.806994	1.47695	0.310863	5.63109
oar-miR-382-5p	0.890482	0.805357	1.74828	0.252372	6.21553
oar-miR-3955-3p_R+3	1.02244	0.805357	0.988419	0.897258	-1.39987
oar-miR-3955-5p	0.846749	0.805357	1.09769	0.770382	5.32905
oar-miR-3956-3p_R-1	0.585278	0.805357	0.796148	0.873268	1.84284
oar-miR-3956-5p	0.498535	0.805357	2.48021	0.530211	1.76232
oar-miR-3957-3p_R-1	0.860643	0.815982	1.52917	0.419467	3.20975
oar-miR-3957-5p	0.575274	0.805357	1.97857	0.261	2.16926
oar-miR-3958-3p	0.752057	0.805357	1.14258	0.629952	9.30603
oar-miR-3958-5p	0.849892	0.879773	1.60643	0.550336	1.73623
oar-miR-3959-3p	0.908404	0.815982	1.41118	0.327177	4.16134
oar-miR-3959-5p	0.671781	0.702706	0.982346	0.99391	7.51353
oar-miR-409-5p	0.824512	0.805357	0.859449	0.674054	6.41216
oar-miR-410-3p	0.706348	0.777442	0.800063	0.437584	9.55318
oar-miR-411b-5p	0.695844	0.810527	0.841563	0.966891	-0.0185145
oar-miR-412-3p	0.868814	0.805357	1.10762	0.830251	4.84619
oar-miR-431_R-3	0.813457	0.805357	1.05182	0.978244	3.12562
oar-miR-432	0.651897	0.702706	1.48338	0.260054	9.00266
oar-miR-433-3p	0.625197	0.702706	1.0977	0.824986	5.02618
oar-miR-433-5p_R-1	1.1742	0.937129	1.28318	0.903248	0.116646
oar-miR-485-5p	0.784148	0.805357	0.983382	0.99696	5.43463
oar-miR-487a-3p_L+1R-1	0.637908	0.805357	1.69318	0.320405	3.25297
oar-miR-487a-5p	1.0361	0.990424	0.605114	0.424791	1.38403
oar-miR-487b-3p	0.842557	0.805357	0.97601	0.978244	7.60902
oar-miR-493-3p	0.836704	0.805357	1.46715	0.260054	7.85058
oar-miR-493-5p	0.681615	0.702706	1.09992	0.758509	8.26939
oar-miR-494-3p	0.687257	0.744122	1.45429	0.260054	5.07548
oar-miR-494-5p_R-1_1ss17AC	0.716002	0.805357	2.60753	0.260054	1.1587
oar-miR-495-3p	1.04286	0.970582	1.58637	0.264843	6.80066
oar-miR-496-3p_R+1	0.933222	0.970582	1.50936	0.550336	2.024
oar-miR-496-5p	0.307856	0.805357	2.00267	0.51893	-0.478659
oar-miR-539-3p	0.992698	0.992586	1.66515	0.33078	5.82072
oar-miR-539-5p_L+2R-2	1.18296	0.924884	1.44485	0.762937	0.718434
oar-miR-541-3p_R-3	0.721748	0.805357	2.34792	0.20485	3.49766
oar-miR-541-5p_R-5	0.839369	0.805357	1.20261	0.704909	4.59803
oar-miR-543-3p_R-1	0.760552	0.805357	1.14672	0.775023	4.55248
oar-miR-544-3p_R+1	0.288713	0.777442	0.975668	0.99696	-0.261056
oar-miR-544-5p	0.625318	0.805357	1.17222	0.968618	-0.301679
oar-miR-655-3p	0.840232	0.805357	1.80873	0.260054	7.02936
oar-miR-655-5p	0.5036	0.805357	1.02562	0.99696	-0.519352
oar-miR-665-3p_R+1	0.750099	0.805357	1.52955	0.37819	7.12547
oar-miR-665-5p_R-2	1.39685	0.806994	1.39719	0.803111	0.977733
oar-miR-758-3p_R+1	0.716976	0.805357	1.62084	0.267169	4.62416
oar-miR-758-5p_1ss21AG	1.00798	0.805357	0.969739	0.260054	-1.42049
PC-3p-1015779_2	1.00763	0.807095	0.970032	0.260054	-1.42049
PC-3p-101783_8	1.91583	0.805357	1.71092	0.699762	-0.0725225
PC-3p-1022911_1	1.00768	0.806994	0.970069	0.260054	-1.42049
PC-3p-1045466_1	1.06622	0.805357	1.00771	0.990754	-1.41748
PC-3p-104742_7	2.27098	0.805357	1.12552	0.977468	0.0930271
PC-3p-1071414_1	1.00993	0.805357	0.971392	0.261	-1.41585
PC-3p-108079_8	1.08591	0.987833	0.822613	0.951828	-0.77962
PC-3p-1082020_1	1.00865	0.806994	0.97206	0.267169	-1.41861
PC-3p-109470_9	1.02214	0.805357	0.97794	0.690209	-1.3998
PC-3p-1095554_1	1.0146	0.805357	0.978186	0.482425	-1.40858
PC-3p-1118058_2	1.00765	0.80735	0.970588	0.260054	-1.42049
PC-3p-1133377_1	0.720482	0.805357	0.990338	0.99696	-1.22374
PC-3p-1142707_2	1.00927	0.805357	0.971321	0.260054	-1.41773
PC-3p-1143204_2	1.0088	0.805357	0.970184	0.260054	-1.41861
PC-3p-1145315_1	1.01297	0.805357	0.975608	0.362933	-1.41208
PC-3p-114728_7	3.95365	0.777442	0.424575	0.430338	-0.335434
PC-3p-1152662_1	1.00874	0.805357	0.97113	0.260054	-1.41861
PC-3p-1154280_1	1.01067	0.805357	0.973647	0.272906	-1.41484
PC-3p-1161540_1	0.709331	0.805357	1.23557	0.814988	-1.0561
PC-3p-1164995_1	1.0296	0.805357	0.994235	0.971591	-1.39959
PC-3p-116696_7	1.26077	0.884893	0.58237	0.657064	0.301726
PC-3p-117771_6	1.26496	0.84379	0.276482	0.260054	0.252713
PC-3p-117921_8	0.881273	0.933065	2.11048	0.373708	0.739814
PC-3p-1182192_1	1.03494	0.805357	0.993448	0.969904	-1.39963
PC-3p-119692_7	1.01984	0.991187	1.56936	0.549732	-1.14635
PC-3p-1198018_1	1.03791	0.805357	0.995083	0.991206	-1.40214
PC-3p-121163_7	1.02048	0.805357	0.982418	0.6	-1.40326
PC-3p-1242997_1	1.49551	0.805357	0.69975	0.389457	-1.22721
PC-3p-126090_6	1.01002	0.992224	1.79016	0.401606	-1.15786
PC-3p-1280103_1	1.01236	0.991187	1.35663	0.454447	-1.23497
PC-3p-1282169_1	1.04353	0.805357	0.994742	0.990754	-1.40194
PC-3p-1294766_2	0.921952	0.979705	1.02673	0.99696	-0.342032
PC-3p-1308848_1	1.00825	0.805357	0.969213	0.260054	-1.41962
PC-3p-1315194_1	1.01251	0.991187	1.3004	0.482425	-1.23497
PC-3p-1316928_1	1.01142	0.805357	0.972339	0.330768	-1.4112
PC-3p-1324034_1	0.702771	0.805357	1.48831	0.695679	-0.97162
PC-3p-132687_5	0.454078	0.805357	1.90065	0.600309	-0.773205
PC-3p-1329912_1	1.50302	0.805357	0.697304	0.366126	-1.22497
PC-3p-133542_7	0.749218	0.805357	0.992116	0.99696	-1.22342
PC-3p-1339771_1	1.01427	0.805357	0.97969	0.533148	-1.4073
PC-3p-1352279_1	1.00773	0.806994	0.970641	0.260054	-1.42049
PC-3p-135231_5	1.28971	0.855967	1.54355	0.727234	0.365709
PC-3p-138076_5	1.83113	0.805357	1.09494	0.972514	2.2067
PC-3p-1398183_1	0.712345	0.805357	1.25767	0.790094	-1.06074
PC-3p-14023_92	0.913511	0.964626	0.635942	0.622149	1.05994
PC-3p-1407056_1	1.0092	0.805357	0.970127	0.260054	-1.41773
PC-3p-1412568_1	1.00986	0.805357	0.973168	0.260054	-1.41672
PC-3p-1437341_1	0.733342	0.805357	2.40242	0.341173	-0.801875
PC-3p-1482638_1	1.00792	0.805357	0.969886	0.260054	-1.42049
PC-3p-148762_5	1.41637	0.805357	0.37429	0.261	1.21382
PC-3p-1494952_1	1.06607	0.805357	1.01052	0.969904	-1.41269
PC-3p-1505878_1	1.08425	0.970666	0.706423	0.714228	-1.10179
PC-3p-1506067_2	0.716467	0.805357	1.36593	0.729037	-1.05697
PC-3p-1515734_1	1.00884	0.805357	0.970184	0.260054	-1.41861
PC-3p-1518435_1	1.00808	0.805357	0.969822	0.260054	-1.42049
PC-3p-1523353_1	1.00799	0.806994	0.970204	0.261	-1.41962
PC-3p-1527618_1	1.49076	0.805357	0.713027	0.381126	-1.23563
PC-3p-1536277_1	0.717634	0.805357	1.27732	0.756221	-1.05509
PC-3p-1537026_1	0.748464	0.806994	0.693673	0.720034	-0.919727
PC-3p-1537201_1	1.01827	0.805357	0.980758	0.555383	-1.40572
PC-3p-154695_5	1.01547	0.805357	0.976538	0.397996	-1.40844
PC-3p-1562365_1	0.51636	0.805357	0.979017	0.99696	-1.04836
PC-3p-1574074_1	0.679994	0.805357	0.975842	0.991206	-1.23597
PC-3p-1574100_1	1.44755	0.805357	0.690771	0.387094	-1.22773
PC-3p-1577651_1	1.01116	0.805357	0.973647	0.272906	-1.41484
PC-3p-1585255_1	1.0635	0.805357	1.01415	0.961014	-1.4206
PC-3p-1585826_2	1.00893	0.805357	0.970908	0.260054	-1.41861
PC-3p-1600207_1	1.01878	0.805357	0.982852	0.714228	-1.40347
PC-3p-1604012_1	1.00831	0.805357	0.970339	0.260054	-1.41962
PC-3p-1605079_1	0.703796	0.805357	0.98983	0.99696	-1.22374
PC-3p-1606345_1	1.01173	0.805357	0.974259	0.285972	-1.41396
PC-3p-1610810_1	2.14691	0.805357	0.668068	0.677449	-0.871688
PC-3p-164236_4	1.0873	0.970125	0.658709	0.6	-1.053
PC-3p-164514_5	1.48618	0.805357	0.723474	0.381109	-1.23849
PC-3p-1654537_1	3.01023	0.805357	0.207007	0.284072	-0.429937
PC-3p-168013_5	0.738466	0.806994	0.990877	0.99696	-0.711402
PC-3p-1684008_1	1.02252	0.805357	0.980732	0.695679	-1.40101
PC-3p-1691222_1	4.08218	0.805357	0.0340462	0.260054	1.04901
PC-3p-1699934_1	1.5312	0.805357	0.639976	0.356379	-1.24062
PC-3p-1722147_1	0.625646	0.805357	1.47351	0.690209	-1.05344
PC-3p-1738877_1	1.0087	0.805357	0.97113	0.260054	-1.41861
PC-3p-1765045_1	1.08325	0.979013	1.34587	0.822492	0.34965
PC-3p-17718_68	0.638633	0.805357	0.978133	0.99696	-1.22766
PC-3p-1788988_1	1.00784	0.805357	0.969788	0.260054	-1.42049
PC-3p-179071_4	1.01314	0.805357	0.973256	0.355003	-1.4102
PC-3p-1790850_1	1.00878	0.805357	0.971063	0.260054	-1.41861
PC-3p-1817022_1	1.00764	0.817566	0.970723	0.260054	-1.42049
PC-3p-1818407_1	1.00883	0.991187	1.35001	0.427732	-1.2425
PC-3p-1822880_1	1.00997	0.805357	0.973991	0.297421	-1.41585
PC-3p-1823790_1	1.04034	0.805357	0.995963	0.990754	-1.39952
PC-3p-1827591_1	1.00787	0.806994	0.970588	0.260054	-1.42049
PC-3p-183633_3	1.7545	0.805357	0.338996	0.367437	0.033455
PC-3p-1836627_1	1.01734	0.991187	1.3488	0.475645	-1.22904
PC-3p-183753_4	1.58409	0.805357	0.336071	0.260054	-0.602784
PC-3p-1848146_1	1.0099	0.805357	0.97267	0.285092	-1.41672
PC-3p-185194_3	1.49707	0.805357	0.482352	0.367437	2.24108
PC-3p-1854267_1	1.48957	0.805357	0.705138	0.414127	-1.23164
PC-3p-1870067_1	1.01224	0.805357	0.972663	0.353363	-1.40932
PC-3p-1873193_1	1.01918	0.805357	0.979053	0.559158	-1.40377
PC-3p-1896135_2	1.13064	0.95876	1.15653	0.961014	0.457832
PC-3p-191615_3	1.01958	0.805357	0.982646	0.674054	-1.40405
PC-3p-1919513_1	1.54676	0.805357	1.17316	0.95308	-0.976522
PC-3p-192979_4	0.794545	0.819073	0.659737	0.677449	1.18074
PC-3p-1933048_1	0.2095	0.744122	0.981346	0.99696	-0.640513
PC-3p-193699_3	1.03555	0.991187	0.954544	0.99696	-0.8714
PC-3p-195831_3	1.00778	0.806994	0.969928	0.260054	-1.42049
PC-3p-1965562_1	1.50219	0.805357	0.665256	0.381109	-1.2281
PC-3p-1986644_1	1.01017	0.805357	0.973781	0.304003	-1.41484
PC-3p-198981_3	1.00874	0.805357	0.971973	0.260054	-1.41861
PC-3p-1995922_1	1.03002	0.805357	0.983804	0.827297	-1.39963
PC-3p-2002393_1	1.01415	0.805357	0.979634	0.540787	-1.40744
PC-3p-201197_3	1.42219	0.805357	0.689338	0.386612	-1.24062
PC-3p-2017692_1	1.02337	0.805357	0.980419	0.592401	-1.4034
PC-3p-2018799_1	1.00981	0.805357	0.97171	0.267169	-1.41672
PC-3p-2020868_1	1.0102	0.805357	0.973071	0.290166	-1.41585
PC-3p-202242_3	1.01259	0.805357	0.9755	0.387094	-1.41107
PC-3p-2025859_1	1.01799	0.991187	1.34556	0.518534	-1.2312
PC-3p-20309_58	0.800963	0.806994	1.263	0.776857	1.69977
PC-3p-2042798_1	1.01341	0.805357	0.974949	0.387626	-1.40932
PC-3p-206342_3	1.5091	0.805357	0.664787	0.487229	1.76687
PC-3p-207004_3	1.01003	0.805357	0.971294	0.260054	-1.41585
PC-3p-207102_3	1.74252	0.805357	0.581623	0.386612	-1.14396
PC-3p-210239_3	1.0536	0.970666	2.02377	0.260054	-1.07118
PC-3p-212743_3	1.50239	0.805357	0.658537	0.335359	-1.23497
PC-3p-213846_3	1.01713	0.805357	0.985245	0.812363	-1.40094
PC-3p-214002_3	0.735796	0.806994	1.437	0.756221	-0.53759
PC-3p-214014_3	1.02717	0.985861	1.39087	0.427732	-1.22357
PC-3p-216526_3	2.23011	0.805357	0.574615	0.705702	-0.685391
PC-3p-222398_4	1.1194	0.970582	3.06871	0.309285	0.213609
PC-3p-226713_3	1.01271	0.805357	0.974266	0.344563	-1.41296
PC-3p-233534_3	1.01991	0.991187	1.38025	0.418966	-1.22838
PC-3p-235801_3	1.27195	0.886866	1.16978	0.966891	-0.111642
PC-3p-236776_3	1.07482	0.951661	0.998216	0.998028	2.46329
PC-3p-237799_2	1.01927	0.991187	1.5113	0.5421	-1.1444
PC-3p-242796_2	1.01742	0.805357	0.9793	0.473305	-1.4073
PC-3p-247239_2	0.726342	0.805357	2.10177	0.375043	-0.871466
PC-3p-247663_3	1.0087	0.805357	0.97113	0.260054	-1.41861
PC-3p-247935_2	1.02035	0.991187	1.36098	0.482425	-1.22541
PC-3p-248362_2	1.01006	0.805357	0.97152	0.272906	-1.41585
PC-3p-251972_2	1.03827	0.805357	0.998112	0.99696	-1.39972
PC-3p-254574_2	1.0333	0.991187	0.688249	0.646845	-1.05438
PC-3p-256601_2	1.02702	0.990424	1.29236	0.572796	-1.22368
PC-3p-256982_2	1.00871	0.806994	0.972032	0.261	-1.41861
PC-3p-26052_43	0.729931	0.805357	0.700247	0.653273	-0.879862
PC-3p-264157_2	0.626585	0.805357	0.987054	0.99696	-1.22636
PC-3p-270801_2	1.17479	0.965975	0.852037	0.978244	1.03705
PC-3p-276628_2	1.00802	0.805357	0.969788	0.260054	-1.42049
PC-3p-277016_2	1.00538	0.999127	1.14253	0.981724	-0.267193
PC-3p-283977_3	1.04267	0.989978	1.65134	0.475645	-1.14584
PC-3p-284186_2	1.90439	0.805357	1.34721	0.790332	0.211804
PC-3p-286378_2	0.656144	0.805357	0.982898	0.99696	-1.22374
PC-3p-286974_2	1.00952	0.805357	0.972436	0.267169	-1.41672
PC-3p-299157_2	1.85097	0.805357	0.57728	0.624761	-0.63882
PC-3p-30232_43	1.33587	0.84379	1.00695	0.997462	-0.358239
PC-3p-303004_2	0.713539	0.805357	1.6099	0.554799	-1.05177
PC-3p-30485_40	0.633032	0.805357	0.495935	0.364447	1.51484
PC-3p-312824_2	1.60947	0.805357	0.975501	0.99696	2.29913
PC-3p-314781_2	1.03314	0.805357	0.982151	0.745421	-1.39985
PC-3p-316522_2	1.014	0.805357	0.97773	0.393415	-1.40844
PC-3p-319753_2	1.0214	0.805357	0.988752	0.929387	-1.39971
PC-3p-320628_2	1.01743	0.991187	0.690013	0.597087	-1.0525
PC-3p-323148_2	1.00972	0.991187	1.34931	0.475645	-1.24062
PC-3p-327026_2	1.00765	0.80735	0.970588	0.260054	-1.42049
PC-3p-327373_2	1.00831	0.805357	0.971185	0.260054	-1.41962
PC-3p-328399_2	0.560647	0.805357	0.988812	0.99696	-1.05354
PC-3p-329674_2	0.93383	0.991187	1.69304	0.715756	-0.115005
PC-3p-332732_2	1.01223	0.805357	0.973884	0.299002	-1.41296
PC-3p-333057_2	1.01345	0.805357	0.972614	0.323046	-1.41107
PC-3p-336256_2	1.47489	0.805357	0.685007	0.373708	-1.22578
PC-3p-340960_2	1.02017	0.805357	0.982876	0.695288	-1.40167
PC-3p-343425_2	1.00925	0.805357	0.971603	0.260054	-1.41773
PC-3p-347481_2	1.00792	0.805357	0.969886	0.260054	-1.42049
PC-3p-350003_2	1.76433	0.805357	0.599091	0.46771	-1.15647
PC-3p-353277_2	1.01301	0.805357	0.975006	0.373708	-1.41208
PC-3p-357478_2	0.491685	0.805357	1.13066	0.978244	0.34596
PC-3p-359696_2	1.03812	0.991187	1.00654	0.99696	-0.87451
PC-3p-359884_2	1.45177	0.805357	0.686641	0.393536	-1.22867
PC-3p-362873_2	1.01921	0.805357	0.980614	0.557177	-1.40428
PC-3p-36398_30	0.101902	0.805357	8.00054	0.366955	4.61341
PC-3p-36467_28	0.893818	0.824178	0.951647	0.969904	3.6989
PC-3p-372238_2	1.01267	0.805357	0.973836	0.341173	-1.40975
PC-3p-3741_642	0.512436	0.805357	0.967686	0.99696	1.51222
PC-3p-375210_2	0.875671	0.947983	0.834699	0.947675	-0.0942743
PC-3p-37756_27	1.7494	0.805357	0.831712	0.930893	-0.965593
PC-3p-379168_2	0.741213	0.80735	1.00292	0.998028	-0.702015
PC-3p-380004_2	1.01827	0.805357	0.97935	0.454447	-1.40686
PC-3p-381764_2	1.00882	0.805357	0.97102	0.260054	-1.41861
PC-3p-386386_2	0.68535	0.805357	0.983377	0.99696	-1.22716
PC-3p-38780_30	1.06986	0.971181	0.819674	0.844051	2.04989
PC-3p-388217_2	1.0087	0.805357	0.97113	0.260054	-1.41861
PC-3p-390291_2	0.602079	0.805357	0.982057	0.99696	-1.22418
PC-3p-39408_25	0.589916	0.805357	0.81143	0.961014	0.170474
PC-3p-399561_2	1.0082	0.806994	0.971185	0.260054	-1.41962
PC-3p-401696_2	1.24948	0.84379	0.58568	0.567868	-0.971332
PC-3p-403105_2	1.06433	0.984641	0.483889	0.414127	-0.76065
PC-3p-404437_2	0.297085	0.805357	1.39991	0.833285	0.135809
PC-3p-404531_2	1.00987	0.805357	0.973383	0.288062	-1.41672
PC-3p-404875_2	0.730435	0.805357	1.29886	0.751078	-1.06263
PC-3p-407763_2	0.956042	0.991187	0.984127	0.99696	0.349044
PC-3p-408885_2	1.00805	0.805357	0.968929	0.260054	-1.42049
PC-3p-42438_25	3.9992	0.805357	0.429358	0.4799	0.232507
PC-3p-42501_24	0.56365	0.805357	1.94209	0.720034	-0.128883
PC-3p-42614_23	1.97642	0.805357	1.0155	0.99696	0.364879
PC-3p-434226_1	1.0108	0.805357	0.974377	0.316019	-1.41396
PC-3p-439790_1	1.0111	0.991187	1.34634	0.454003	-1.23786
PC-3p-441434_1	2.02837	0.805357	1.21019	0.940498	0.459729
PC-3p-46078_21	2.04475	0.805357	0.173721	0.221701	0.209429
PC-3p-466929_1	1.04292	0.805357	0.99738	0.99696	-1.40301
PC-3p-486516_1	1.01886	0.805357	0.982956	0.674197	-1.40428
PC-3p-51594_22	0.616786	0.805357	0.992541	0.99696	-1.14289
PC-3p-531410_1	1.02454	0.805357	0.985455	0.74839	-1.40246
PC-3p-557686_1	1.00912	0.805357	0.971697	0.260054	-1.41773
PC-3p-561453_1	1.01765	0.991187	1.31726	0.488263	-1.22955
PC-3p-5651_256	0.805892	0.80735	1.08872	0.977253	1.69035
PC-3p-579215_1	1.03047	0.805357	0.989608	0.901917	-1.39986
PC-3p-588198_1	0.49658	0.805357	0.96991	0.99696	-1.06639
PC-3p-590667_1	1.00968	0.805357	0.972367	0.261	-1.41672
PC-3p-594448_1	1.01561	0.805357	0.978133	0.457167	-1.40757
PC-3p-601910_1	0.889486	0.967749	1.02598	0.99696	-0.800336
PC-3p-616680_3	2.3104	0.805357	0.943821	0.995816	5.33828
PC-3p-629892_1	1.05562	0.805357	1.01162	0.969599	-1.41229
PC-3p-63859_14	1.01385	0.805357	0.976561	0.419467	-1.40919
PC-3p-641749_1	1.00866	0.806994	0.97206	0.267169	-1.41861
PC-3p-647554_1	1.00882	0.805357	0.97102	0.260054	-1.41861
PC-3p-653040_1	0.738499	0.805357	0.998753	0.998028	-1.23256
PC-3p-656563_1	1.00883	0.805357	0.971881	0.260054	-1.41861
PC-3p-665745_1	1.00771	0.806994	0.969322	0.260054	-1.42049
PC-3p-666370_1	1.01003	0.991187	1.35333	0.454003	-1.23974
PC-3p-69095_12	1.01412	0.805357	0.973816	0.516773	-1.40446
PC-3p-693351_1	1.01532	0.805357	0.982467	0.692346	-1.40456
PC-3p-703486_1	1.02733	0.805357	0.986135	0.773819	-1.40116
PC-3p-704222_1	1.02425	0.991187	1.36928	0.686988	-1.1439
PC-3p-712956_1	1.43567	0.805357	0.696027	0.363921	-1.22961
PC-3p-71924_12	1.0151	0.805357	0.979216	0.475645	-1.40616
PC-3p-72195_13	1.55277	0.805357	0.469747	0.303175	1.26794
PC-3p-74019_13	1.00993	0.805357	0.972367	0.261	-1.41672
PC-3p-74109_12	1.609	0.805357	1.93712	0.484839	-0.293513
PC-3p-74901_12	1.01625	0.805357	0.981073	0.580212	-1.40522
PC-3p-758145_1	0.608786	0.805357	0.984838	0.99696	-1.22629
PC-3p-759360_1	1.54981	0.805357	0.698744	0.373708	-1.24084
PC-3p-76172_11	1.21639	0.806994	1.814	0.303175	2.44258
PC-3p-777394_2	1.00768	0.991187	1.55524	0.351078	-1.24439
PC-3p-791536_1	0.75206	0.805357	0.978171	0.996126	-1.22861
PC-3p-795451_1	1.01184	0.805357	0.975253	0.352167	-1.41309
PC-3p-81201_10	0.937477	0.990343	0.979632	0.99696	-0.837027
PC-3p-82734_10	1.01174	0.805357	0.976566	0.407667	-1.4112
PC-3p-830308_1	2.26672	0.777077	0.501041	0.260054	-1.14609
PC-3p-832316_1	0.782729	0.805357	0.991463	0.99696	-1.22379
PC-3p-835254_1	1.01299	0.805357	0.976498	0.424802	-1.4102
PC-3p-843929_1	1.0108	0.805357	0.972597	0.264843	-1.41484
PC-3p-8440_161	1.44401	0.805357	0.686635	0.375043	-1.23133
PC-3p-84783_9	1.02061	0.991187	0.962483	0.99696	-0.875954
PC-3p-85451_9	0.617577	0.805357	1.87587	0.584694	-0.831358
PC-3p-867409_1	1.01423	0.805357	0.974021	0.360323	-1.40975
PC-3p-87299_10	1.04154	0.805357	0.997857	0.99696	-1.40107
PC-3p-87730_9	0.854411	0.947983	0.385207	0.419467	0.10439
PC-3p-88243_9	0.989872	0.994697	0.861478	0.958715	1.34967
PC-3p-886710_2	1.03413	0.805357	0.994031	0.978244	-1.39952
PC-3p-88742_9	1.78962	0.805357	0.811276	0.919369	2.56547
PC-3p-887669_1	1.0088	0.805357	0.970184	0.260054	-1.41861
PC-3p-894918_1	1.00818	0.806994	0.971286	0.260054	-1.41962
PC-3p-90507_9	1.44726	0.805357	1.4446	0.704909	-0.872472
PC-3p-91431_9	0.616911	0.805357	1.4215	0.74839	-0.969076
PC-3p-917320_1	1.01341	0.805357	0.976851	0.396985	-1.40919
PC-3p-921611_1	1.01252	0.805357	0.975135	0.347666	-1.41296
PC-3p-922606_1	1.0079	0.806994	0.970641	0.260054	-1.42049
PC-3p-924238_1	1.02129	0.991187	1.6008	0.352564	-1.22491
PC-3p-92428_9	1.98455	0.805357	0.211838	0.260054	1.46098
PC-3p-927961_1	0.716254	0.805357	0.972296	0.991206	-1.23685
PC-3p-928630_1	0.651816	0.805357	0.972938	0.991206	-1.23873
PC-3p-956025_1	1.05155	0.805357	0.994626	0.991206	-1.40352
PC-3p-96851_8	1.24809	0.806994	0.720208	0.715051	1.47348
PC-3p-970_1815	0.58161	0.805357	1.74149	0.564827	2.23504
PC-3p-970343_1	1.00789	0.805357	0.969822	0.260054	-1.42049
PC-3p-995132_1	1.016	0.805357	0.976891	0.437584	-1.40844
PC-3p-996740_1	1.01218	0.805357	0.975173	0.360323	-1.41296
PC-5p-1004747_2	1.0108	0.805357	0.972597	0.264843	-1.41484
PC-5p-101090_7	0.552405	0.805357	1.61389	0.450641	2.14792
PC-5p-1013398_1	1.05639	0.989978	0.997905	0.998028	-0.889938
PC-5p-1024974_1	0.706895	0.805357	0.991949	0.99696	-1.22358
PC-5p-1035295_1	1.48001	0.805357	0.468969	0.356379	-0.879992
PC-5p-1045218_1	0.558009	0.805357	0.723387	0.567868	-1.11094
PC-5p-1051188_1	1.01401	0.991187	1.34852	0.466906	-1.23321
PC-5p-1052820_1	1.01879	0.805357	0.977696	0.532945	-1.40449
PC-5p-106375_7	1.29658	0.815982	0.589746	0.542496	-0.988566
PC-5p-107920_7	1.51599	0.805357	0.653576	0.33078	-1.23221
PC-5p-1079881_1	1.01506	0.805357	0.977241	0.429296	-1.40919
PC-5p-1093221_1	2.30489	0.744122	0.497992	0.260054	-1.16083
PC-5p-1110449_2	1.27628	0.904568	0.975319	0.99696	-0.448689
PC-5p-111189_8	2.43166	0.702706	0.820301	0.729037	4.89404
PC-5p-111681_7	0.99374	0.999127	2.13298	0.488263	1.26842
PC-5p-1122680_1	1.00787	0.805357	0.968929	0.260054	-1.42049
PC-5p-1142545_1	0.71431	0.805357	1.35551	0.720034	-1.06117
PC-5p-119925_6	0.991523	0.997024	0.463898	0.427488	-0.52913
PC-5p-120900_6	1.5513	0.805357	0.708884	0.352564	-1.26622
PC-5p-1209474_1	0.522479	0.805357	0.987431	0.99696	-1.04747
PC-5p-1225253_1	0.292131	0.777442	1.60922	0.645224	-0.531346
PC-5p-123940_6	2.53288	0.805357	0.211599	0.260054	-0.378801
PC-5p-124291_7	1.02867	0.991187	1.42678	0.828705	-0.455636
PC-5p-1277202_1	0.657721	0.805357	0.96947	0.990754	-1.24439
PC-5p-128252_5	2.64648	0.805357	1.09247	0.990754	-0.494832
PC-5p-130200_5	1.42805	0.806994	1.31271	0.897258	-0.383341
PC-5p-130687_7	0.424991	0.805357	1.01731	0.99696	-0.246518
PC-5p-1320649_1	0.627441	0.805357	2.69411	0.367437	-0.137001
PC-5p-1325123_1	1.00805	0.812766	0.971326	0.260054	-1.41962
PC-5p-1329206_1	1.01014	0.805357	0.972954	0.264843	-1.41585
PC-5p-133590_5	1.02718	0.805357	0.985366	0.847534	-1.39968
PC-5p-1336298_1	1.00997	0.805357	0.973057	0.285092	-1.41585
PC-5p-1346011_1	1.01011	0.805357	0.973227	0.260054	-1.41672
PC-5p-1347446_1	1.00787	0.806994	0.970588	0.260054	-1.42049
PC-5p-1350550_1	1.23765	0.928792	1.02058	0.99696	0.176723
PC-5p-135717_5	0.675011	0.805357	2.14084	0.358137	1.44918
PC-5p-1360227_1	1.00831	0.805357	0.971185	0.260054	-1.41962
PC-5p-1365406_1	1.00784	0.805357	0.969788	0.260054	-1.42049
PC-5p-138389_5	0.647417	0.805357	1.43532	0.745421	0.670483
PC-5p-138639_5	1.06849	0.978793	2.68741	0.260054	-0.927779
PC-5p-1397990_1	1.02641	0.991187	0.957079	0.99696	-0.872694
PC-5p-1416112_1	1.87038	0.805357	0.590036	0.362933	-1.17869
PC-5p-142291_5	1.50266	0.805357	1.08451	0.98278	-1.05143
PC-5p-143120_5	1.73666	0.805357	1.77968	0.443808	0.996068
PC-5p-1456364_1	1.01114	0.805357	0.97319	0.280235	-1.41396
PC-5p-146397_5	1.47974	0.806994	0.689746	0.815296	-0.449499
PC-5p-1468571_1	0.750528	0.806994	1.67821	0.6	-0.990058
PC-5p-1475894_1	1.00787	0.806994	0.970588	0.260054	-1.42049
PC-5p-1495942_2	0.713858	0.805357	0.978159	0.995816	-1.23308
PC-5p-1496915_1	0.611984	0.805357	2.06811	0.431323	-0.790954
PC-5p-150561_5	1.0087	0.805357	0.97113	0.260054	-1.41861
PC-5p-1524615_1	1.62198	0.805357	0.697131	0.465389	-1.34191
PC-5p-154020_4	0.622706	0.805357	0.977943	0.99696	-0.6223
PC-5p-1540515_1	1.00985	0.991187	1.23595	0.587592	-1.24075
PC-5p-1557256_1	1.00742	0.817566	0.970069	0.260054	-1.42049
PC-5p-1592656_1	1.00882	0.805357	0.97102	0.260054	-1.41861
PC-5p-16032_75	1.52184	0.805357	1.41766	0.727234	-0.877035
PC-5p-1613129_1	0.760223	0.805357	0.97285	0.991206	-1.23698
PC-5p-1622284_1	1.01121	0.805357	0.971206	0.292114	-1.41296
PC-5p-163985_4	2.59679	0.805357	0.856226	0.955185	-0.615708
PC-5p-1652758_1	2.06709	0.805357	0.473652	0.260054	-1.06639
PC-5p-165970_4	0.218126	0.702706	1.4361	0.709141	-0.488167
PC-5p-1664733_1	1.42809	0.805357	0.701912	0.367437	-1.22817
PC-5p-1674524_1	1.01121	0.805357	0.973937	0.31547	-1.41296
PC-5p-169222_5	1.00884	0.805357	0.971911	0.260054	-1.41861
PC-5p-1692367_1	1.00883	0.805357	0.970154	0.260054	-1.41861
PC-5p-1697943_1	1.49807	0.805357	0.697641	0.356379	-1.22397
PC-5p-1698099_2	1.1501	0.938328	2.92444	0.272133	1.03311
PC-5p-1699597_1	1.51541	0.805357	1.16561	0.961014	-0.43794
PC-5p-170302_4	0.525549	0.805357	4.1692	0.260054	-0.431274
PC-5p-172208_4	2.12012	0.805357	1.1882	0.943599	-0.613285
PC-5p-1737087_1	1.51578	0.805357	0.646399	0.356315	-1.24062
PC-5p-1766234_1	0.733941	0.81097	1.59557	0.645224	-0.968486
PC-5p-177431_4	0.708041	0.805357	1.05516	0.990754	1.92348
PC-5p-1777489_1	0.70948	0.805357	0.969962	0.991206	-1.24351
PC-5p-1785158_1	1.01253	0.805357	0.976045	0.393536	-1.4112
PC-5p-1792443_1	1.01673	0.805357	0.977747	0.454447	-1.40774
PC-5p-1795478_1	1.00749	0.991187	1.25371	0.594711	-1.24439
PC-5p-1820093_1	1.04259	0.805357	0.991107	0.957717	-1.39951
PC-5p-1831700_1	1.01032	0.805357	0.972304	0.290166	-1.41585
PC-5p-184347_3	1.01667	0.805357	0.98008	0.540452	-1.40522
PC-5p-1847944_1	1.01652	0.991187	1.4068	0.450641	-1.23005
PC-5p-1848932_1	1.517	0.805357	0.655004	0.360323	-1.2312
PC-5p-1850878_1	1.01053	0.805357	0.973781	0.303175	-1.41484
PC-5p-1855861_1	1.00917	0.805357	0.970777	0.260054	-1.41773
PC-5p-1870289_1	1.05929	0.805357	1.01531	0.961014	-1.42185
PC-5p-1877421_1	1.52422	0.805357	0.682666	0.356315	-1.22338
PC-5p-1878704_1	1.01095	0.805357	0.971571	0.264843	-1.41484
PC-5p-188063_3	0.359225	0.777442	0.992077	0.99696	-0.891612
PC-5p-1893282_1	1.04602	0.805357	0.998715	0.99696	-1.40208
PC-5p-1907385_1	1.01871	0.805357	0.982508	0.695679	-1.40399
PC-5p-1910903_1	1.02542	0.805357	0.99261	0.961014	-1.39972
PC-5p-1917009_1	1.03389	0.805357	0.989566	0.897258	-1.3997
PC-5p-192403_4	1.51294	0.805357	0.991773	0.99696	-1.07254
PC-5p-1934330_1	1.01964	0.805357	0.97691	0.536699	-1.40499
PC-5p-193653_3	1.00782	0.806994	0.970555	0.260054	-1.42049
PC-5p-1937408_1	1.01585	0.805357	0.973813	0.353223	-1.40919
PC-5p-1940646_1	1.0474	0.805357	0.9968	0.996126	-1.401
PC-5p-1960813_1	1.00781	0.806994	0.970032	0.260054	-1.42049
PC-5p-1961667_1	1.0243	0.805357	0.979036	0.567868	-1.40318
PC-5p-1962687_1	1.47754	0.805357	1.43321	0.715756	-0.871357
PC-5p-1963103_1	1.05039	0.970582	1.38513	0.473305	-1.22703
PC-5p-1964406_1	1.01655	0.991187	1.35824	0.482425	-1.22867
PC-5p-1990145_1	0.910596	0.970666	0.35636	0.297246	0.135548
PC-5p-1993953_1	1.00787	0.806994	0.970588	0.260054	-1.42049
PC-5p-1995996_1	1.01242	0.805357	0.974232	0.33078	-1.41296
PC-5p-2003176_1	0.353477	0.805357	1.29746	0.915087	-0.211518
PC-5p-2025414_1	1.0334	0.989515	1.59459	0.362933	-1.22348
PC-5p-206581_3	0.898229	0.970582	0.997423	0.998028	-0.292532
PC-5p-20944_56	2.56125	0.777442	0.400992	0.261	-0.967751
PC-5p-21583_56	0.439391	0.805357	0.99338	0.99696	-0.98975
PC-5p-217024_4	1.50724	0.805357	0.647827	0.341173	-1.24439
PC-5p-217662_3	1.44069	0.849625	1.24187	0.961014	0.040047
PC-5p-219440_3	0.49634	0.805357	0.971327	0.99696	-1.06451
PC-5p-220171_3	0.457251	0.805357	1.41846	0.790094	-0.0123846
PC-5p-223602_3	0.708723	0.805357	0.913677	0.980365	0.976452
PC-5p-226257_3	1.00913	0.805357	0.971665	0.260054	-1.41773
PC-5p-22990_53	0.517352	0.805357	2.57986	0.387626	-0.0875451
PC-5p-235268_3	1.76869	0.805357	1.04435	0.995816	1.9171
PC-5p-237284_3	1.01125	0.991187	1.57815	0.337031	-1.23786
PC-5p-238145_2	1.02465	0.805357	0.994105	0.977283	-1.39953
PC-5p-239481_2	2.12676	0.805357	0.33673	0.290166	-0.70781
PC-5p-244400_2	0.566778	0.805357	2.78288	0.356379	-0.123268
PC-5p-260246_3	1.01453	0.991187	1.34414	0.501801	-1.23497
PC-5p-264973_2	1.12825	0.918028	1.22606	0.824986	1.13176
PC-5p-265929_2	1.00874	0.805357	0.971973	0.260054	-1.41861
PC-5p-27136_48	1.42109	0.806994	0.424911	0.437179	0.290842
PC-5p-272682_2	1.43035	0.805357	0.689443	0.353223	-1.23786
PC-5p-276002_2	1.02083	0.805357	0.984952	0.727234	-1.40267
PC-5p-283503_2	1.00963	0.805357	0.973383	0.288062	-1.41672
PC-5p-287791_2	1.01086	0.805357	0.973888	0.271093	-1.41585
PC-5p-288570_2	1.59054	0.805357	0.642587	0.4922	-1.22959
PC-5p-289468_2	1.0076	0.817566	0.970847	0.261	-1.42049
PC-5p-290878_2	1.56078	0.805357	1.07719	0.990488	-1.10594
PC-5p-292375_2	1.01437	0.805357	0.979035	0.476678	-1.40774
PC-5p-292654_2	1.00826	0.805357	0.97056	0.260054	-1.41962
PC-5p-295621_2	1.00921	0.805357	0.972574	0.260054	-1.41773
PC-5p-297593_2	1.00888	0.805357	0.970974	0.260054	-1.41861
PC-5p-30147_36	0.759806	0.817566	0.602453	0.584898	-0.824967
PC-5p-305808_2	1.02467	0.991187	1.69238	0.344563	-1.22672
PC-5p-309784_2	1.01673	0.805357	0.978806	0.465389	-1.40831
PC-5p-315983_2	1.00775	0.806994	0.970704	0.260054	-1.42049
PC-5p-317127_2	1.33846	0.805357	0.92099	0.972514	2.12732
PC-5p-319000_2	1.01517	0.805357	0.976309	0.419467	-1.40774
PC-5p-325096_2	1.01343	0.805357	0.977115	0.465389	-1.40831
PC-5p-325928_2	1.52292	0.805357	0.892645	0.960328	-1.06363
PC-5p-344903_2	1.00765	0.80735	0.970588	0.260054	-1.42049
PC-5p-347660_2	1.41945	0.805357	0.688094	0.376505	-1.24439
PC-5p-348285_2	1.40843	0.805357	0.695668	0.373708	-1.2425
PC-5p-350027_2	1.67298	0.805357	0.446688	0.511145	-0.216936
PC-5p-355796_2	0.732927	0.805357	1.57225	0.584898	-1.05044
PC-5p-361396_2	1.02657	0.991187	1.64515	0.494069	-1.14177
PC-5p-361791_2	0.347486	0.744122	3.48159	0.260054	-0.261079
PC-5p-363747_2	2.10077	0.805357	0.359843	0.381109	-0.271395
PC-5p-366109_2	0.91155	0.978793	1.19847	0.958715	-0.226528
PC-5p-368034_2	1.04483	0.805357	1.00141	0.99696	-1.40143
PC-5p-368921_2	1.01	0.805357	0.972578	0.261282	-1.41672
PC-5p-372400_2	1.24052	0.877173	0.470011	0.427732	-0.797231
PC-5p-375126_2	1.06182	0.805357	1.00288	0.99696	-1.4099
PC-5p-375359_2	1.00993	0.805357	0.972367	0.261	-1.41672
PC-5p-379303_2	1.00798	0.805357	0.969739	0.260054	-1.42049
PC-5p-382243_3	1.00879	0.805357	0.971063	0.260054	-1.41861
PC-5p-383486_2	1.01266	0.805357	0.977147	0.413298	-1.40831
PC-5p-387145_2	1.01846	0.805357	0.98025	0.547039	-1.40565
PC-5p-400740_4	1.54233	0.805357	1.43432	0.744854	-0.359334
PC-5p-4553_341	1.49434	0.805357	1.47554	0.366136	6.1942
PC-5p-465644_1	0.703264	0.805357	2.01762	0.419467	-0.871157
PC-5p-475753_2	0.741012	0.819073	1.71171	0.652129	-0.457655
PC-5p-500459_1	0.416804	0.805357	2.92388	0.290166	0.193705
PC-5p-525396_1	1.00969	0.806994	0.973409	0.305172	-1.41686
PC-5p-528367_1	1.01225	0.805357	0.973958	0.339849	-1.41309
PC-5p-538253_1	0.86595	0.937608	0.552534	0.538581	-0.79341
PC-5p-549778_1	1.0116	0.805357	0.975266	0.356315	-1.41309
PC-5p-558825_1	1.02064	0.991187	1.78867	0.450641	-1.14766
PC-5p-565257_2	1.01043	0.805357	0.974018	0.312921	-1.41585
PC-5p-569120_1	1.75373	0.805357	0.580612	0.452196	-1.14172
PC-5p-574720_1	1.26818	0.886866	0.984855	0.99696	-0.194267
PC-5p-581248_4	1.00782	0.806994	0.970723	0.260054	-1.42049
PC-5p-590493_2	1.01168	0.805357	0.972506	0.288062	-1.41296
PC-5p-592_3212	1.08124	0.806994	0.854733	0.555383	10.4314
PC-5p-59206_16	0.850957	0.938173	0.846144	0.961014	-0.30824
PC-5p-595374_1	1.00799	0.805357	0.968896	0.260054	-1.42049
PC-5p-599955_1	1.04988	0.805357	1.00944	0.978244	-1.40942
PC-5p-619007_1	1.15965	0.970666	1.08966	0.991206	-1.26382
PC-5p-62879_15	1.59671	0.805357	0.638779	0.541932	-1.229
PC-5p-64027_14	0.361016	0.805357	2.49743	0.429296	-0.450244
PC-5p-647521_1	1.02221	0.805357	0.982318	0.624761	-1.4029
PC-5p-68984_14	1.37133	0.875652	0.61624	0.789455	-0.0815251
PC-5p-691894_1	3.66201	0.702706	0.393156	0.280235	-0.613762
PC-5p-693075_1	1.452	0.805357	1.05339	0.994019	-1.05438
PC-5p-710898_2	0.750146	0.805357	0.972578	0.990754	-1.24062
PC-5p-710948_1	1.01397	0.805357	0.975917	0.37819	-1.4112
PC-5p-714077_1	1.00879	0.805357	0.971063	0.260054	-1.41861
PC-5p-719510_1	0.733673	0.805357	1.3228	0.752475	-1.04752
PC-5p-72963_12	1.01222	0.991187	1.27869	0.542496	-1.2351
PC-5p-731132_1	1.01341	0.805357	0.975972	0.323046	-1.4115
PC-5p-736447_1	1.02675	0.991187	1.90641	0.337214	-1.04834
PC-5p-751903_1	1.00768	0.806994	0.970069	0.260054	-1.42049
PC-5p-75892_11	4.31466	0.805357	0.390702	0.736514	2.09211
PC-5p-77472_11	0.746274	0.806994	2.43079	0.337031	-0.789591
PC-5p-77965_10	2.13361	0.805357	0.676359	0.698752	-0.876392
PC-5p-781802_2	1.01188	0.805357	0.975712	0.353761	-1.41208
PC-5p-78491_10	1.85004	0.805357	0.475949	0.475763	-0.217627
PC-5p-785380_4	1.59138	0.806994	0.275513	0.290166	-0.399149
PC-5p-795385_1	1.01434	0.805357	0.976893	0.344563	-1.4102
PC-5p-80208_10	2.61681	0.805357	0.573267	0.6	-0.651274
PC-5p-812713_1	1.04136	0.805357	0.999159	0.99696	-1.40059
PC-5p-821479_1	1.56673	0.805357	0.676279	0.380996	-1.2338
PC-5p-840892_1	1.45149	0.805357	0.691859	0.374218	-1.22707
PC-5p-842490_1	1.00875	0.806994	0.971973	0.260054	-1.41861
PC-5p-852079_1	1.99808	0.805357	0.349387	0.267169	1.55211
PC-5p-854289_2	1.03191	0.805357	0.986097	0.790094	-1.39981
PC-5p-86793_27	0.689407	0.807785	0.581801	0.727234	0.753145
PC-5p-874723_1	0.605466	0.805357	20.3163	0.000299662	2.75961
PC-5p-87952_9	0.751788	0.805357	0.977534	0.996126	-1.22571
PC-5p-890466_1	1.0076	0.817566	0.970847	0.261	-1.42049
PC-5p-911225_1	1.0897	0.965592	0.721982	0.6	-1.19232
PC-5p-919586_1	1.01117	0.805357	0.970652	0.272133	-1.41484
PC-5p-921476_1	1.025	0.991187	1.67653	0.323046	-1.22759
PC-5p-9339_153	1.43316	0.805357	1.08964	0.955594	2.49375
PC-5p-938052_2	1.00996	0.805357	0.974065	0.324589	-1.41585
PC-5p-944157_1	1.01006	0.805357	0.972914	0.261	-1.41585
PC-5p-959393_1	1.03918	0.805357	0.994918	0.990754	-1.40001
PC-5p-965760_1	1.44483	0.805357	0.913326	0.972514	-1.06175
PC-5p-967308_1	0.199577	0.702706	2.08384	0.387626	-0.5314
PC-5p-989195_1	0.685913	0.805357	1.4419	0.708987	-1.04766
PC-5p-989651_1	1.51564	0.805357	0.675901	0.328744	-1.22353
PC-5p-99486_8	0.684495	0.806994	0.981125	0.99696	-0.179583
rno-miR-1_R-4	1.01179	0.805357	0.976983	0.383768	-1.41033
rno-miR-3555_1ss15TC	0.924196	0.86295	1.41925	0.29902	4.5202
rno-miR-449a*_L+1R-1_1ss21CA	1.05073	0.805357	1.00647	0.994019	-1.41832
rno-miR-451*_R-2_1ss8TC	1.05987	0.970582	1.57319	0.387626	-1.22968
rno-miR-874*_R+2	0.906885	0.937129	0.504145	0.337214	1.69345
ssc-miR-1285_R+5	1.11119	0.886866	1.31375	0.645765	2.70602
ssc-mir-1285-p3	1.27804	0.86295	0.910822	0.990754	0.0293089
ssc-mir-1285-p5	1.56505	0.805357	0.59139	0.488263	2.62
ssc-miR-133a-5p	0.941851	0.978793	0.941572	0.990754	1.60859
ssc-miR-1839-3p_R+2_1ss11TA	1.84904	0.744122	0.825924	0.707934	3.25277
ssc-miR-2476_R+1	1.01175	0.994697	5.06764	0.260054	3.09951
ssc-miR-2476_R-4	1.48342	0.805357	1.99921	0.383209	-0.702877
ssc-mir-2476-2-p5_1ss16AG	1.01011	0.805357	0.973864	0.264843	-1.41585
ssc-mir-2476-3-p5_R+1	1.0088	0.805357	0.971253	0.260054	-1.41861
ssc-miR-339-3p_L+1_1ss2AC	1.10427	0.884893	0.953804	0.98278	3.08905
ssc-miR-383	0.72487	0.826323	1.20102	0.961014	-0.355205
ssc-miR-421_L-1	0.833297	0.806994	1.5747	0.411307	2.47307
ssc-mir-4332-p3_L-2R+1_4ss12-G13CT14GC18TG	1.7548	0.805357	0.594158	0.679385	0.25231
ssc-mir-4332-p5	1.53694	0.805357	0.639837	0.383526	-1.23409
ssc-mir-4333-p3	1.01675	0.991187	1.02566	0.99696	2.04213
ssc-mir-4335-p5	0.835661	0.884786	1.29725	0.813913	1.3903
ssc-mir-4336-p5_1ss20GA	0.602418	0.805357	1.71153	0.715704	-0.450615
ssc-miR-450c-3p_1ss21GA	1.03864	0.991187	0.879196	0.961014	0.845484
ssc-miR-450c-3p_L-1R-1_1ss21GA	1.00811	0.991187	1.24963	0.588218	-1.24351
ssc-mir-484-p5	1.07958	0.858032	1.17212	0.652129	7.62029
ssc-miR-503	0.424037	0.805357	0.937941	0.990754	1.60002
ssc-miR-664-3p	1.9917	0.805357	0.548684	0.355003	4.71506
ssc-mir-664-p5_1ss16GA	1.27887	0.805357	1.04849	0.981599	5.7905

## Sheet: LV
miRNA ID	FC NT vs PT LV	FDR Lung NT vs PT LV	FC Neo vs NT LV	FDR Neo vs NT LV	AvgLogExp (cpm)
bta-let-7a_1ss12GA	1.07315	0.865292	1.00484	0.994948	13.3901
bta-let-7a_2ss12GT18TC	1.14242	0.616983	1.09561	0.761531	12.564
bta-let-7a-2-p3	1.0171	0.980583	1.05078	0.952932	12.2171
bta-let-7b	1.1876	0.585492	0.912069	0.841396	11.2622
bta-let-7c	1.16053	0.76737	0.854783	0.740554	11.1447
bta-let-7d	0.997337	0.997317	1.18989	0.656182	9.93813
bta-let-7e_R+1	0.876284	0.714548	0.953579	0.961705	9.38013
bta-let-7i	1.14847	0.76737	0.774595	0.580577	12.1752
bta-miR-1	1.27479	0.725463	1.65691	0.431186	9.23078
bta-miR-100	1.22357	0.431671	1.03728	0.965449	13.3233
bta-miR-101_R+1	1.60281	0.171938	0.71898	0.414303	9.45368
bta-miR-103_1ss22GC	1.1316	0.776372	0.944229	0.961705	9.04675
bta-miR-105a	0.599449	0.680943	0.85674	0.965176	-0.102054
bta-miR-105a_1ss19G-	0.831041	0.927651	0.6841	0.800691	-0.6011
bta-miR-106_R+1	1.22483	0.942993	0.80234	0.967319	1.99367
bta-miR-106b_R+1	1.08618	0.84265	0.850546	0.694346	7.51785
bta-mir-106-p3	1.21729	0.927651	0.953536	0.994685	-0.415365
bta-miR-10a_R-1	2.06067	0.609493	0.542842	0.707041	10.8203
bta-mir-1225-p5	1.00705	0.996871	1.44935	0.656182	-1.30395
bta-miR-1249	1.52812	0.680943	0.417993	0.414303	3.51775
bta-miR-125a_R-1	0.89002	0.76737	1.2094	0.590934	12.8136
bta-miR-125b_R+1	0.968616	0.943815	1.14091	0.702169	11.4178
bta-miR-1271	1.16915	0.76737	0.824767	0.702169	7.54139
bta-mir-1271-p3	1.00383	0.99473	0.959638	0.841396	-1.48739
bta-miR-128_R+1	0.798508	0.726022	1.11648	0.930142	6.79606
bta-miR-128_R+2	0.98632	0.99473	1.13097	0.94239	8.08049
bta-mir-128-1-p5_4ss1CG9TA10AG19TC	0.980547	0.920131	0.998603	0.994948	-1.51672
bta-miR-1291_L-1	8.81604	0.384509	0.250761	0.702169	6.25568
bta-mir-1291-p3	0.812251	0.935477	2.39274	0.686504	-0.412504
bta-miR-1298	0.973844	0.873814	1.01441	0.961705	-1.52746
bta-miR-1307_R+1	1.00094	0.998889	1.19466	0.840136	6.94879
bta-mir-1307-p5	1.37474	0.470832	0.787208	0.702169	9.26538
bta-miR-130a	1.01989	0.980583	0.759671	0.431186	10.706
bta-miR-133a_L-1R+1	1.53023	0.271798	1.27022	0.694346	15.5027
bta-miR-1343*_L+1R+2	0.911948	0.920954	0.738023	0.654756	6.00061
bta-miR-135a	0.599127	0.707696	1.13588	0.980705	0.990594
bta-miR-135b	0.875522	0.920954	1.03788	0.994372	-1.07606
bta-miR-138_R+1	1.04557	0.99473	0.90631	0.994685	1.20293
bta-miR-1388-5p_R+1	1.22269	0.76737	1.25053	0.720056	6.19753
bta-miR-140_L-1R-5_1ss11TG	0.977186	0.903771	1.004	0.994685	-1.52012
bta-mir-140-p5	2.99105	0.384846	0.272812	0.44612	2.81744
bta-miR-141_R+1	0.674942	0.888105	0.92791	0.994685	1.3624
bta-miR-143_R-1	1.30771	0.470832	0.751868	0.547688	17.2688
bta-miR-1434*_R+9	19.354	0.269745	0.310015	0.779406	2.00482
bta-miR-1434_L-5	0.857949	0.928899	3.50038	0.37211	-0.863053
bta-miR-145	1.26503	0.403438	0.843192	0.686504	10.3133
bta-miR-1468	0.957369	0.933692	1.39662	0.404295	11.1406
bta-miR-146a_R-2	1.99139	0.269745	1.54035	0.605596	5.98541
bta-miR-146b	4.08261	0.211717	1.67481	0.71737	4.00271
bta-miR-148a	0.692511	0.148523	0.863668	0.551516	14.6909
bta-miR-148b	0.899014	0.767853	1.0913	0.85367	9.5469
bta-miR-151	1.06993	0.865104	1.04767	0.957745	12.145
bta-miR-151*	1.00574	0.995312	1.31418	0.455994	11.3444
bta-miR-152_R-1	1.11121	0.808873	0.816085	0.640916	7.87286
bta-miR-153	0.342623	0.322464	2.25899	0.691441	1.06219
bta-miR-15b	0.65839	0.269745	1.4423	0.455994	7.54833
bta-miR-17-3p_R+3	0.750926	0.725463	1.0523	0.986688	4.81587
bta-miR-17-5p_R-1	1.25046	0.647207	0.853729	0.771064	7.39819
bta-miR-181a_R-1	0.898578	0.725463	0.950132	0.939795	14.0648
bta-miR-184_R-2	0.683945	0.804103	1.05686	0.994685	0.100429
bta-miR-186_R+1	1.00296	0.996871	1.00375	0.994948	12.9156
bta-miR-187_R+1	1.40128	0.888105	0.649956	0.85367	-0.709881
bta-miR-18a_R+1	1.47611	0.576082	0.513768	0.414303	4.7898
bta-miR-18b_R-2	0.514037	0.521809	0.650522	0.770458	2.02859
bta-miR-190b_R+1	1.18412	0.917666	0.642846	0.751571	0.427638
bta-miR-191_R-1	1.06703	0.808873	1.23654	0.414303	13.7071
bta-miR-193b_R-2	1.38622	0.776372	0.584811	0.681759	6.7647
bta-miR-194_R+1	0.861622	0.813035	1.45927	0.527614	5.21232
bta-mir-1940-p3	24.5403	0.315562	0.219237	0.740554	2.85102
bta-miR-197	0.97835	0.990039	0.960901	0.986688	7.67907
bta-mir-197-p5	0.925152	0.942993	0.812402	0.803431	-1.15195
bta-miR-199a-5p_R+1	0.814176	0.680943	0.926102	0.952932	8.48656
bta-miR-199b	0.75603	0.340461	1.14353	0.743903	9.75605
bta-miR-19a	1.14227	0.908202	0.644057	0.600441	5.65071
bta-miR-19b	1.53909	0.374128	0.517652	0.37211	7.97443
bta-miR-200c	2.25388	0.706343	1.2122	0.967319	-0.0411054
bta-miR-204	1.47116	0.725463	0.705768	0.740554	7.75762
bta-miR-206	0.809287	0.87789	0.858864	0.952178	-0.73629
bta-miR-206_R-6	0.974782	0.989586	1.1573	0.85367	-1.35135
bta-miR-208a_R-1	1.18153	0.973343	5.7426	0.455994	4.21074
bta-miR-20a	1.26574	0.76737	0.923031	0.965176	6.51604
bta-miR-20b_R+1	0.990358	0.996871	0.808908	0.894556	3.59361
bta-miR-21*_L+1R-1	0.728977	0.808873	1.10244	0.984696	4.5171
bta-miR-21_R-1	1.57761	0.760859	1.074	0.986688	2.24717
bta-miR-211_R+1	0.426526	0.503858	0.456303	0.702169	0.469005
bta-miR-214	0.782337	0.644913	0.812148	0.707127	7.64411
bta-miR-215	1.2183	0.931156	0.702103	0.894556	3.00948
bta-miR-216a	0.800771	0.914826	1.14366	0.967319	-0.794085
bta-miR-216b	0.618126	0.839725	1.76041	0.879813	0.338167
bta-miR-217_R-1	0.568317	0.680943	0.4371	0.527614	-0.278924
bta-miR-218_R-1	0.939192	0.927651	0.8384	0.707041	7.02373
bta-mir-21-p5_L+10	0.987595	0.996871	0.704832	0.866771	2.93106
bta-miR-221_R+1	1.91946	0.148523	0.712492	0.447422	9.57312
bta-miR-223	1.92807	0.660859	3.01553	0.439021	2.40415
bta-miR-22-3p_R+1	1.04373	0.927651	2.00778	0.0579234	14.8322
bta-miR-224_R-1	0.647873	0.214574	1.03066	0.986688	9.2982
bta-miR-224_R-7	0.991951	0.980583	0.978652	0.950743	-1.50205
bta-miR-22-5p	1.56206	0.503858	1.18238	0.894556	4.37304
bta-miR-2284j	0.977186	0.903771	1.00278	0.994685	-1.52012
bta-miR-2284x_R+1	1.15149	0.725463	1.05469	0.961705	9.53439
bta-miR-2284x_R+1_1ss11GA	0.989212	0.96235	0.986004	0.967319	-1.50546
bta-miR-2285b	1.43173	0.776372	0.789418	0.894556	-1.14984
bta-miR-2285c_L-1	0.983342	0.927651	0.993013	0.986688	-1.51279
bta-miR-2318_R+4	0.847946	0.903798	0.871967	0.953474	-1.11386
bta-miR-2320	0.774325	0.903798	1.56384	0.743903	-0.830438
bta-miR-2330*_R+1	1.01337	0.980583	0.931606	0.711894	-1.47057
bta-miR-2331	1.1045	0.966446	0.65728	0.837637	0.0872224
bta-miR-2331*_R+1	0.482405	0.625513	0.459556	0.654756	0.210051
bta-miR-2332	15.1113	0.38431	0.197576	0.712436	5.2737
bta-miR-2340_L+1R-5	0.977536	0.903798	1.00883	0.984696	-1.52405
bta-miR-2355	1.79132	0.76737	0.478928	0.74714	0.0837537
bta-miR-2366	0.717646	0.791502	1.24622	0.894556	-0.752826
bta-miR-2387	1.31848	0.905853	1.53366	0.830441	-0.643989
bta-miR-23a	1.3535	0.300756	1.07118	0.938898	8.62317
bta-miR-23b-5p_L+1	1.50867	0.880788	1.0593	0.994685	1.94511
bta-miR-24_L+1R-1	0.918578	0.940684	1.6796	0.529181	4.8924
bta-miR-2403_R+2	0.327488	0.260537	0.895177	0.983584	0.479597
bta-mir-2403-p5	0.977151	0.99473	1.60049	0.590934	-1.34794
bta-miR-2404_R+11	1.81235	0.927651	1.10309	0.994948	1.88484
bta-miR-2411*_L-2R-1	24.3757	0.341654	0.111669	0.686504	6.08394
bta-miR-2411_L+2R-3	5.34397	0.24484	0.276945	0.551638	1.51529
bta-mir-2424-1-p5	29.4938	0.452049	0.188795	0.831564	3.5561
bta-miR-2427_R+6	40.7025	0.384846	0.20677	0.832284	3.93858
bta-miR-2432_L-2R+2	1.04781	0.98596	1.41309	0.702169	-1.24024
bta-miR-2440_L-3	7.85441	0.340461	0.299814	0.702169	4.52871
bta-miR-2448	0.552282	0.644913	2.35206	0.612945	0.603882
bta-miR-2474	0.276702	0.194433	3.57457	0.430391	0.994725
bta-miR-2478_L-2	0.789575	0.888105	3.23677	0.431186	1.08646
bta-miR-2483	0.537611	0.506664	1.07417	0.986688	0.359801
bta-miR-2483*	0.584806	0.63682	1.00135	0.998583	2.63166
bta-miR-25	1.08936	0.76737	0.773752	0.37211	11.8514
bta-miR-26a	1.0734	0.888105	1.02457	0.986688	15.065
bta-miR-26a_2ss11CT21CT	1.24889	0.271039	0.969849	0.967319	12.7006
bta-miR-27a-3p_R+1	1.30494	0.236417	1.12204	0.702169	10.2669
bta-miR-27a-5p	1.12248	0.96235	0.402011	0.644897	0.666431
bta-miR-2887_L+1R+4	22.7576	0.204825	0.29151	0.707127	6.2031
bta-mir-2890-p5_1ss5CG	1.51136	0.807179	1.6425	0.754975	-0.891745
bta-miR-2903_R+1	0.572281	0.680943	1.07976	0.986688	-0.568874
bta-mir-2904-2-p3	1.75282	0.776372	1.45226	0.901272	-0.75977
bta-mir-2904-2-p3_1ss7TG	6.55903	0.310627	0.248377	0.605596	7.31157
bta-mir-2904-2-p3_1ss8TC	1.02469	0.995312	0.93645	0.994685	-0.801034
bta-mir-2904-2-p5	0.830341	0.76737	1.01281	0.994685	-1.35135
bta-mir-2904-2-p5_L+2_6ss3AC4TC5AC10G-11T-12CT	0.486179	0.680943	2.71825	0.529181	-0.820757
bta-mir-2904-3-p5	10.1187	0.148523	0.798212	0.961705	0.567765
bta-miR-29c_R-1	1.5758	0.763395	1.46614	0.779406	4.45794
bta-mir-29c-p5	0.619568	0.712539	2.53552	0.501835	1.02003
bta-miR-29e_R-1_1ss6TC	0.64368	0.806148	1.34757	0.953474	0.208493
bta-miR-30b-3p_R+1	0.85075	0.927651	1.57545	0.720056	-1.06062
bta-miR-30c_R+1	1.05277	0.952275	1.03428	0.986688	12.5736
bta-miR-30d_R-1	1.2602	0.390735	1.46486	0.304882	14.221
bta-miR-30e-5p	1.36197	0.431671	0.976724	0.993816	14.1797
bta-miR-30f	0.894029	0.776372	1.01446	0.994685	8.34339
bta-miR-30f_3ss9CT19T-20C-	1.30275	0.500434	1.15992	0.780356	10.7888
bta-miR-31_R+2	1.0909	0.986743	0.89649	0.986688	-0.38279
bta-miR-320	1.00866	0.99473	0.846398	0.605596	9.23173
bta-miR-324	1.31478	0.76737	0.817974	0.85367	5.16582
bta-miR-328	1.21881	0.78892	0.893061	0.952932	5.56976
bta-miR-330	0.366544	0.499153	4.0997	0.505212	1.26128
bta-miR-331_R-1	1.11876	0.897666	0.644801	0.447422	7.70897
bta-miR-335	0.64987	0.325805	1.06258	0.967319	8.00836
bta-miR-339b	1.11948	0.836071	0.934697	0.961705	7.86973
bta-miR-33a	1.22066	0.903771	0.638666	0.702169	2.245
bta-miR-33b_R-1	1.25828	0.880788	0.828221	0.952178	3.28766
bta-miR-340	0.701042	0.689956	2.21334	0.39615	3.66478
bta-miR-342_R-1	1.0729	0.913293	0.915041	0.894556	9.2747
bta-mir-342-p5	1.41049	0.825668	0.836086	0.965176	2.07434
bta-miR-3431	0.944349	0.923649	0.757925	0.490986	8.97013
bta-mir-3431-p3	0.453422	0.171938	1.73716	0.431186	8.02828
bta-mir-3431-p5	0.626427	0.760859	1.0385	0.994685	2.80653
bta-miR-3432_R-2	0.96785	0.99473	1.01818	0.994948	-0.802841
bta-mir-3432-2-p3	1.01682	0.996871	1.33322	0.919113	2.53749
bta-miR-345-3p	1.14896	0.869695	0.909721	0.95943	6.28379
bta-miR-345-5p	1.17426	0.880788	0.944138	0.986688	5.13896
bta-miR-346	1.24186	0.92692	0.670006	0.838691	-0.591284
bta-miR-34a_R+1	2.92926	0.25173	1.15008	0.965176	5.4636
bta-miR-34b_R+1	0.717791	0.826082	0.78499	0.923418	-0.503523
bta-miR-34c_R+1	0.907652	0.980583	0.873483	0.986688	1.78214
bta-mir-34c-p5_R-2_3ss11-T12-T21AG	1.30285	0.934408	0.698742	0.952178	-0.509076
bta-mir-3596-p5	1.01089	0.995312	0.892879	0.952178	5.62196
bta-miR-361	1.1551	0.725463	0.978895	0.986926	7.89492
bta-miR-362-3p_R+1	0.357617	0.328038	1.18262	0.967319	0.972325
bta-miR-363_L+1	1.31277	0.680943	0.762176	0.702169	6.39794
bta-miR-365-3p	0.70946	0.808873	1.08033	0.986688	3.43644
bta-miR-374b	1.5024	0.373789	0.640534	0.447422	7.14055
bta-miR-378	1.40003	0.279145	1.21256	0.694346	15.2192
bta-mir-421-p5	0.7329	0.260537	1.51209	0.304882	8.29583
bta-miR-423-5p	0.77416	0.755143	1.58118	0.52289	9.27279
bta-miR-424	1.1505	0.706343	0.556743	0.117506	8.19614
bta-miR-424*	0.608212	0.277078	1.11215	0.952178	5.53522
bta-miR-425-3p	0.996065	0.998889	0.834785	0.961705	3.86632
bta-miR-425-5p_L+1	0.76889	0.464975	1.48244	0.404295	6.2882
bta-miR-449a	0.534247	0.76737	0.677891	0.895468	0.404981
bta-miR-451	3.02945	0.185112	0.541723	0.547688	11.2381
bta-miR-455_R+1	1.10234	0.91006	0.69243	0.529338	5.93603
bta-miR-486	1.76542	0.329408	1.22447	0.841396	16.8335
bta-mir-486-p3	1.24757	0.76737	1.41721	0.646088	5.98906
bta-miR-490_R+1	1.16784	0.76737	1.00795	0.994948	8.98732
bta-miR-491	1.10915	0.980583	0.515501	0.754975	1.48981
bta-miR-497	0.923375	0.917958	0.881795	0.85367	6.84769
bta-miR-500	0.908568	0.935477	1.05418	0.986688	4.05952
bta-mir-502a-2-p5_12ss1CT2CA4AT5TC9AG10AC12GC13CchrX	0.836287	0.76737	0.993267	0.994948	-1.33669
bta-miR-502b_L-2R+3	0.739864	0.848654	0.781344	0.933229	3.61545
bta-miR-504_R+1	1.02765	0.980583	0.577155	0.304882	7.67649
bta-miR-532	0.841741	0.689956	0.811643	0.656182	9.23436
bta-miR-542-5p_R+1	0.727892	0.732206	0.737993	0.74975	5.01336
bta-miR-545*_L+1R+1	1.06277	0.986743	0.881328	0.984696	1.68887
bta-miR-545_L-1R+1	0.615904	0.76737	1.55848	0.85367	0.648049
bta-miR-545_R+1	1.74785	0.689734	1.35744	0.931396	0.990962
bta-miR-582_R-1	0.628789	0.76737	1.40463	0.895468	1.03446
bta-miR-615	1.4212	0.776372	0.782202	0.880494	-1.16058
bta-miR-628	0.625749	0.712539	2.13011	0.529181	4.35832
bta-miR-656	0.257784	0.190515	1.76966	0.707041	1.22711
bta-mir-656-p5	0.986546	0.942993	0.988411	0.967319	-1.50938
bta-mir-658-p3	8.92143	0.171938	0.0860746	0.188421	2.04503
bta-miR-660_R+1	0.850085	0.63682	1.03439	0.967319	9.5404
bta-mir-660-p3	0.908403	0.96235	1.05593	0.993816	-0.88815
bta-miR-664_R+2	1.26001	0.943815	0.878932	0.993816	0.412602
bta-mir-670-p3	0.805091	0.927651	0.826544	0.977491	0.843102
bta-miR-671_R+1	0.671172	0.839477	1.2877	0.95943	1.99152
bta-mir-677-p3	10.1216	0.279145	0.247289	0.691441	5.71145
bta-mir-677-p5	4.87502	0.260537	0.212866	0.431186	5.73768
bta-miR-7	0.889912	0.94124	1.12779	0.967319	2.63951
bta-miR-744	0.592686	0.500434	1.10896	0.967319	4.45743
bta-miR-767	0.420441	0.682353	1.82581	0.837637	1.58361
bta-miR-769_R-1	0.784363	0.776372	0.929174	0.979809	6.90008
bta-miR-874_R+1	1.07782	0.986743	1.02207	0.994948	2.75812
bta-miR-877_R+4	0.736164	0.808873	1.10897	0.977491	4.13114
bta-miR-9*_L-1R+6	1.11319	0.980583	1.59741	0.85367	-0.00328445
bta-miR-9_R+1	0.949718	0.980583	1.12468	0.961705	5.02916
bta-miR-92a_R+1	0.83361	0.644913	0.723485	0.439021	13.0047
bta-miR-93_R+1	0.997149	0.997317	0.839716	0.702169	9.72925
bta-miR-96	1.15222	0.933692	0.613737	0.67611	-1.20406
bta-miR-98	1.04799	0.949152	1.02219	0.994685	10.1873
bta-miR-99a*_R+4	1.31348	0.644913	0.799545	0.712436	6.77149
bta-mir-99b-p3	0.883242	0.927651	0.726766	0.740554	3.58708
bta-mir-99b-p5	1.02786	0.956375	0.982418	0.988365	12.9632
cfa-miR-129	0.832639	0.927651	0.694592	0.85367	-0.0695677
cfa-miR-135a-3p_L+1	0.910587	0.952275	1.26712	0.85367	-1.02806
eca-mir-1842-p3	2.66048	0.452049	1.11628	0.986688	0.813264
eca-miR-301b-5p_2ss4GC11TG	0.990217	0.967971	0.983182	0.961705	-1.50546
eca-miR-508-5p_R-3	0.357041	0.273637	5.02161	0.371244	0.0518853
eca-mir-769b-p5_1ss12CG	0.989548	0.96235	0.983809	0.961705	-1.50598
hsa-let-7d*	0.748454	0.521809	1.01647	0.994685	7.32987
hsa-miR-103a-2*_R+1	1.11312	0.935477	0.911476	0.967319	-1.12154
hsa-miR-103a-2*_R+1_1ss16CT	0.868708	0.949152	2.32364	0.587931	-0.370952
hsa-miR-105*_L+2R-2	0.951494	0.986743	0.886556	0.965176	-0.925472
hsa-miR-10a*_R-1	0.707981	0.776372	0.717214	0.838691	0.567049
hsa-mir-1181-p5	0.994843	0.998889	0.598568	0.78868	-0.75025
hsa-mir-1181-p5_2ss8CG15GC	0.989553	0.96235	0.983182	0.961705	-1.50546
hsa-mir-1244-2-p3	2.71153	0.452049	0.193476	0.379724	0.133822
hsa-miR-1246	100.351	0.271039	0.132204	0.735425	6.81188
hsa-miR-1246_L-1R-3	71.1743	0.279145	0.127763	0.71737	6.81151
hsa-mir-1254-p3	14.5326	0.479746	0.319409	0.85367	6.93228
hsa-miR-125a-3p_R-1	0.824498	0.908953	0.919733	0.986688	2.81
hsa-miR-125b-1*	0.456473	0.269745	1.95179	0.455994	5.07216
hsa-miR-1260_1ss9TA	0.973396	0.873814	1.01334	0.965176	-1.52746
hsa-miR-1260b_R-1_1ss9AT	0.780191	0.873814	0.672744	0.743903	-0.12098
hsa-mir-1273e-p5	9.90724	0.532978	0.353782	0.862456	8.67996
hsa-mir-1273-p3	0.385297	0.63682	1.26986	0.965176	-0.7993
hsa-miR-127-5p	0.86043	0.813035	0.774045	0.702169	5.36202
hsa-miR-1277	1.01043	0.982921	0.949242	0.789684	-1.48006
hsa-mir-1277-p5	0.893525	0.927651	0.98131	0.994685	-1.03841
hsa-mir-1343-p5_1ss19TC	0.633087	0.714548	1.00138	0.998583	-0.580428
hsa-miR-135a*_L+1R-1	0.524691	0.706343	0.759551	0.952178	0.444073
hsa-miR-140-5p	0.958075	0.96235	1.35778	0.612945	5.72994
hsa-miR-144*_R+1	1.59198	0.562774	0.800563	0.85367	5.8422
hsa-miR-146b-3p_R+1_2ss7GA8TG	0.829386	0.920954	1.08577	0.986688	-0.854292
hsa-miR-148a*_L+1	0.674503	0.193927	1.3419	0.439021	7.44541
hsa-miR-149	1.43422	0.561863	0.888308	0.952178	6.40289
hsa-miR-151b_R+2	0.908569	0.927651	1.91855	0.407623	4.56923
hsa-miR-15b*	1.19314	0.938795	0.861943	0.977491	3.04341
hsa-miR-16-1*_R+1	1.0732	0.98596	0.671829	0.866771	0.984278
hsa-miR-181a*	0.713271	0.615	1.35928	0.702169	6.2725
hsa-miR-181c*_L-1R+1	0.815134	0.615	0.940748	0.961705	7.41031
hsa-miR-186*_L-2R+1	1.43503	0.853848	0.621104	0.792869	-0.685415
hsa-miR-188-3p	0.577451	0.570769	2.70135	0.430391	0.559529
hsa-miR-18b*_L+3_1ss16CT	0.709531	0.839477	0.606309	0.743903	-0.370343
hsa-miR-193b*	0.93067	0.98596	0.587058	0.735425	0.0799877
hsa-miR-194*_R-1	0.82626	0.888105	0.915686	0.977491	-0.697086
hsa-miR-19b-2*_R+1_4ss19TC20TC21CA22AG	1.26337	0.897666	0.874222	0.967319	-0.587079
hsa-miR-212_R+1	0.473899	0.384509	3.10607	0.37211	2.49737
hsa-miR-214*	1.22856	0.826082	0.842821	0.895468	4.39024
hsa-miR-219-1-3p	0.295341	0.24484	0.839838	0.965176	0.0929815
hsa-miR-219-5p_R+2	2.674	0.271039	0.258957	0.3148	0.608738
hsa-miR-221*_R+4	1.40802	0.660859	1.054	0.986688	5.74161
hsa-miR-224*_L-1_1ss9GA	0.634948	0.76737	1.50742	0.824565	2.71693
hsa-miR-23a*	1.24779	0.920954	0.755885	0.895468	-0.930173
hsa-miR-24-2*_L+1R-1	0.491095	0.680943	3.22845	0.450321	3.74525
hsa-miR-25*_R+2	0.798661	0.927651	0.930805	0.994685	1.60154
hsa-miR-26a-1*_1ss9TC	0.470905	0.676786	1.26283	0.965176	1.66474
hsa-miR-26b*	0.616152	0.521809	1.75385	0.529181	4.13508
hsa-miR-28-3p_1ss11TA	0.858205	0.502417	1.27311	0.410769	10.9265
hsa-miR-3065-5p_R+2	0.825968	0.826082	0.984767	0.994948	6.15764
hsa-miR-30a*	1.08076	0.819924	0.885975	0.707127	9.05634
hsa-miR-30c-1*	0.881742	0.920954	1.35183	0.735425	5.32732
hsa-miR-30d*	1.31358	0.710673	1.47265	0.57872	7.06212
hsa-miR-30e*	1.12712	0.808873	1.12412	0.85367	11.2084
hsa-miR-31*_R+1	1.16738	0.931156	0.633374	0.702169	-1.18071
hsa-miR-3178_L+1R-3	39.6767	0.181695	0.158901	0.605596	5.68481
hsa-miR-3195_R-2	1.21156	0.927651	0.765871	0.895468	-0.969809
hsa-miR-32_R-1	1.11573	0.920954	0.907986	0.961705	4.56357
hsa-miR-324-3p_L+2	1.14912	0.903798	0.547082	0.447422	4.34359
hsa-miR-330-5p_R+1	0.843239	0.903798	1.26668	0.86124	3.75913
hsa-miR-331-5p_L+1R-1	0.947791	0.980583	0.995411	0.998056	3.81092
hsa-miR-335*	0.497075	0.260537	1.75876	0.503398	7.49295
hsa-miR-33a*_R-1	1.15199	0.943815	0.573416	0.717334	2.10463
hsa-miR-33b*_R-1	1.95787	0.76737	0.799046	0.967319	0.438015
hsa-miR-34c-3p	0.673187	0.808873	0.584829	0.702169	-0.625517
hsa-miR-3607-3p_L+5	7.02793	0.190515	0.142372	0.375023	6.15093
hsa-miR-361-3p_L-1R+2	0.937655	0.933692	1.32185	0.644897	5.67178
hsa-miR-363*	0.984782	0.931156	0.992875	0.986688	-1.51279
hsa-miR-365*_R+1	0.462506	0.685717	0.817685	0.967319	0.367744
hsa-mir-3652-p3	0.699052	0.927651	1.73606	0.895468	0.120769
hsa-miR-3653_L+10	2.83943	0.521809	0.221809	0.469937	2.20485
hsa-mir-3665-p5_1ss7GC	0.540662	0.808873	1.20775	0.983584	-0.367332
hsa-mir-3676-p3	6.61856	0.585492	0.50078	0.949865	1.77943
hsa-mir-3676-p3_1ss22GC	4.23384	0.521809	0.332068	0.702169	3.98739
hsa-mir-3676-p5	1.04628	0.99473	0.963023	0.994948	0.73073
hsa-mir-3714-p3_1ss15TA	0.885724	0.898652	0.870186	0.85367	-1.24134
hsa-miR-371-5p_R+1	0.520158	0.615	0.897904	0.984696	0.0552514
hsa-miR-374a*_1ss9AG	0.927057	0.903771	1.22477	0.654756	8.06549
hsa-miR-374b*_1ss5GT	0.662211	0.738554	1.97753	0.547688	4.60815
hsa-miR-378*	1.38921	0.479746	1.42644	0.529181	9.04833
hsa-miR-378c_L-2R-4	1.05071	0.986743	1.33064	0.85367	3.52576
hsa-miR-378c_L-3R-4	2.21337	0.587721	0.992268	0.998056	0.949987
hsa-miR-378d_2ss14TC20AG	2.86184	0.384846	1.10893	0.988365	0.489313
hsa-miR-4286_R+1	0.914189	0.973489	1.19012	0.965176	2.90443
hsa-miR-431*_L+2R-1_1ss21TG	0.546601	0.470832	0.869799	0.965176	3.01269
hsa-miR-432*	0.611605	0.76737	0.334912	0.529181	0.833521
hsa-mir-4419a-p5	40.4325	0.384846	0.357654	0.915592	6.80675
hsa-mir-4426-p5	5.00753	0.431671	0.133728	0.439021	0.528831
hsa-mir-4433-p5_1ss12TG	1.25933	0.973343	0.630334	0.965176	1.94041
hsa-miR-4443_R-2	1.50661	0.776372	1.10477	0.986688	0.566802
hsa-miR-4444_L+4R+1	3.06932	0.614085	0.370245	0.702169	0.346848
hsa-miR-4448_R-3_1ss6CG	3.34393	0.545169	0.358039	0.702169	3.54311
hsa-miR-4454_L-2	0.61199	0.776372	0.610932	0.797434	-0.832637
hsa-miR-4492_L+1R-3	0.974782	0.989586	1.1573	0.85367	-1.35135
hsa-miR-4497_R-2	0.979978	0.99473	2.01654	0.431186	-1.16791
hsa-miR-4508_L+1R-3	0.840266	0.920954	1.15579	0.961705	-0.957628
hsa-mir-4508-p5_1ss15CA	1.41631	0.76737	0.692458	0.702169	-1.34061
hsa-miR-450b-5p_R-1	0.596376	0.171938	1.56391	0.304882	9.37094
hsa-mir-450b-p3_1ss8TA	1.11003	0.966119	1.23398	0.965176	0.584484
hsa-miR-452	0.908527	0.888105	0.821742	0.707041	7.86025
hsa-miR-4532_L-1	0.978649	0.908467	0.998114	0.994948	-1.51672
hsa-miR-4532_L-3R+1	0.988773	0.998889	1.01516	0.998056	0.817221
hsa-miR-4680-5p_L+1R-1	1.04813	0.99473	0.392369	0.680925	-0.153081
hsa-mir-4734-p5_1ss8CG	40.3683	0.193927	0.0996513	0.547688	5.98792
hsa-miR-4791_R-2	2.1345	0.243081	0.531327	0.447422	5.42482
hsa-miR-490-5p	0.907116	0.952275	0.986578	0.994948	3.45001
hsa-miR-491-3p	0.94162	0.98596	0.818878	0.95943	0.688264
hsa-miR-500a*_R+1	0.757998	0.76737	0.694814	0.702169	8.2367
hsa-miR-505_L-1R+2	0.924194	0.952228	0.830771	0.894556	3.98737
hsa-miR-532-3p	0.677252	0.448246	0.814174	0.771064	4.68362
hsa-miR-542-3p	0.784602	0.580737	0.741807	0.565802	8.19966
hsa-miR-551b*_R+1	1.09239	0.927651	0.784882	0.702169	-1.34133
hsa-mir-555-p5	0.667929	0.813035	0.962168	0.994685	-0.971487
hsa-miR-574-3p_1ss18CA	0.922073	0.927651	1.40561	0.571002	6.17476
hsa-miR-574-3p_R-6	1.17242	0.927651	0.695399	0.743903	-1.16791
hsa-miR-574-5p	0.769693	0.829812	0.840722	0.952178	-0.565034
hsa-miR-574-5p_L+4R-2	0.924769	0.97307	1.39653	0.803015	-0.724145
hsa-mir-574-p5_7ss1TC16CG17GT18CG20CG21CA23GT	0.911209	0.940684	1.00778	0.996598	-1.04377
hsa-miR-582-3p_2ss5TC6GA	0.995577	0.998889	0.817696	0.977491	1.07699
hsa-miR-671-3p	0.619077	0.787824	1.52951	0.85367	3.52829
hsa-miR-708	1.20283	0.725463	1.14232	0.835719	7.12419
hsa-miR-708*_R+1_1ss3AT	1.07877	0.938795	1.03163	0.994685	8.23413
hsa-miR-720_L+1	1.05645	0.986743	0.804714	0.952932	-0.250006
hsa-miR-744*_R-1	0.329652	0.270971	1.43785	0.886751	0.829744
hsa-miR-767-3p_R-1_1ss21TC	0.945467	0.980583	0.704018	0.694346	-1.10418
hsa-miR-877*	1.14728	0.952275	1.46768	0.857348	-0.421908
hsa-miR-92a-2*_R+1_2ss19TC21AG	0.983468	0.927651	0.993593	0.986688	-1.51331
hsa-miR-93*_R+1_1ss11TC	0.986258	0.996871	0.646222	0.842328	2.26458
hsa-mir-936-p3_1ss4TA	0.68178	0.836895	0.955539	0.994685	-0.937305
let-7	1.07186	0.848654	0.981595	0.986688	12.6237
let-7a-1-3p	1.15129	0.806148	0.92714	0.95943	6.68285
let-7e	1.4905	0.787962	0.839161	0.965176	1.75277
let-7f-1-3p	0.881336	0.931156	1.11393	0.967319	4.69467
let-7f-2-3p	0.557965	0.431671	1.28761	0.837637	4.24551
let-7f-5p	1.0167	0.985406	1.0828	0.85367	11.7536
let-7g-3p	2.20602	0.525401	0.596208	0.740554	3.47095
let-7i-3p	1.67621	0.639813	0.549939	0.612945	4.03603
mdo-miR-151_R-6	0.394812	0.431671	1.1206	0.986688	1.25207
mdo-mir-739-p3	1.44889	0.826082	1.08443	0.986688	-0.95566
mdo-mir-739-p3_1ss16CT	76.5991	0.204825	0.0571942	0.547688	12.1802
mdo-mir-739-p5	17.4348	0.194433	0.0981621	0.447422	5.2199
mdo-mir-739-p5_1ss15CA	235.441	0.181695	0.0726875	0.612945	4.33249
miR-1	1.36704	0.63682	1.57036	0.492731	10.6726
miR-100-3p	0.916223	0.980583	1.26349	0.952932	2.40706
miR-101	1.57779	0.171938	0.696887	0.39615	10.5872
miR-101-1-5p	1.43573	0.776372	0.778744	0.901272	2.72281
miR-101b-5p	0.849457	0.808873	0.945582	0.967319	-1.30003
miR-103-3p	1.12999	0.76737	0.9425	0.95943	9.45845
miR-106-5p	1.14931	0.931156	0.917041	0.986688	2.52455
miR-106b-3p	0.876248	0.776372	0.979966	0.994372	6.84005
miR-10b-3p	3.08686	0.260537	0.255405	0.404295	1.07275
miR-10b-5p	1.43829	0.530911	0.907813	0.961705	13.0153
miR-1197-5p	0.797855	0.923649	1.27505	0.952932	-0.167798
miR-1224-3p	0.767713	0.808873	0.891596	0.961705	-1.11635
miR-1224-5p	1.26855	0.903798	0.397628	0.509738	0.0830965
miR-1225-3p	2.088	0.384846	0.132505	0.0981292	0.207294
miR-124-3p	0.977935	0.903798	1.00341	0.994685	-1.52012
miR-124-5p	0.653489	0.725463	1.13595	0.965176	-0.150056
miR-1246	127.665	0.28376	0.127892	0.754975	7.96717
miR-1247-3p	0.872737	0.917958	1.09429	0.967319	-1.1041
miR-1247-5p	0.672825	0.920954	1.18552	0.986688	2.0722
miR-1248	2.77052	0.783945	0.252652	0.761531	1.01049
miR-124a-5p	1.04198	0.935477	0.883306	0.707041	-1.42546
miR-124c-5p	0.688246	0.725463	0.920791	0.977491	-1.00131
miR-1251-5p	0.973844	0.873814	1.01441	0.961705	-1.52746
miR-125-5p	0.948057	0.919762	1.16584	0.694346	11.4159
miR-125b-2-3p	0.948933	0.927651	1.11985	0.780356	10.0932
miR-1260	1.17355	0.927651	1.59821	0.707127	3.40704
miR-1260a	0.98365	0.927651	0.993211	0.986688	-1.51279
miR-1260b	1.0137	0.96235	0.951222	0.797434	-1.48174
miR-127	0.935167	0.927651	0.785159	0.681759	14.4209
miR-128-1-5p	0.357402	0.325805	3.04006	0.431186	2.29994
miR-1282	16.3109	0.260537	0.169016	0.647958	2.55921
miR-128-3p	0.878292	0.903798	1.17971	0.869934	6.79606
miR-1296-5p	0.959067	0.973343	1.00834	0.994948	5.1212
miR-129a-3p	1.00943	0.986743	0.950512	0.800691	-1.48006
miR-129b-5p	0.63384	0.776372	0.485829	0.694346	1.91178
miR-1301-5p	0.9747	0.880788	1.01441	0.961705	-1.52746
miR-1306-3p	1.24126	0.931156	0.524428	0.743903	2.29245
miR-1306-5p	0.610155	0.676786	0.99333	0.998056	3.85441
miR-133	1.51601	0.271798	1.3087	0.622152	13.9812
miR-133a-5p	1.98804	0.340461	0.92319	0.983584	7.6524
miR-133b-3p	2.18557	0.171938	0.680839	0.548323	9.15049
miR-137-3p	0.750516	0.808873	0.908357	0.967319	-1.1372
miR-138-1-3p	1.15099	0.933692	0.796217	0.894556	-1.04227
miR-138-2-3p	0.80266	0.91006	1.17669	0.961705	-0.950142
miR-140-3p	1.17219	0.808873	0.662152	0.503398	10.6259
miR-1417-5p	1.46537	0.724461	0.659338	0.694346	-1.29002
miR-142-3p	1.39676	0.763395	1.2318	0.875753	4.4394
miR-142b	1.22447	0.808873	1.51312	0.605596	8.71358
miR-1434-3p	3.51027	0.171938	0.761352	0.841396	6.3052
miR-143-5p	0.98141	0.99473	1.04419	0.986688	4.94685
miR-144-3p	1.73626	0.505756	0.648362	0.702169	5.56567
miR-145-3p	1.02809	0.980583	1.51724	0.39615	9.26975
miR-1461	0.775426	0.776372	0.977163	0.994685	-1.24065
miR-1468-3p	1.01378	0.995312	1.41882	0.691441	-1.29334
miR-147	2.50796	0.500434	0.803061	0.965176	1.29927
miR-148b-5p	1.12634	0.903798	1.01248	0.994948	4.92633
miR-150	1.5373	0.76737	0.949711	0.994685	5.07813
miR-151-5p	1.01559	0.986743	1.29571	0.450321	11.3732
miR-151b	1.4985	0.448246	0.635042	0.492731	5.40793
miR-153-1-5p	1.1968	0.933692	0.882392	0.984696	-0.593156
miR-153-3p	1.19449	0.927651	1.55503	0.85367	1.22969
miR-153-5p	0.77046	0.776372	0.988642	0.994948	-1.25139
miR-155	0.826311	0.703496	1.01619	0.994685	7.11981
miR-155-3p	1.00461	0.99473	0.960195	0.847558	-1.48739
miR-15a-5p	1.17692	0.63682	1.08375	0.869934	8.77303
miR-16-5p	1.19558	0.373789	0.928481	0.821865	12.4143
miR-1814c	1.31392	0.913293	0.832247	0.965176	-0.69729
miR-181a	0.887581	0.689956	0.971442	0.967319	14.0599
miR-181a-2-3p	0.705775	0.260537	1.13327	0.797434	9.10397
miR-181b	0.847065	0.654407	1.04272	0.967319	8.78962
miR-181b-5p	0.952126	0.931156	0.885808	0.803431	8.66081
miR-181c	1.03204	0.96235	0.846843	0.707041	10.7393
miR-181d-3p	0.978943	0.913293	1.00341	0.994685	-1.52012
miR-181d-5p	0.880136	0.832796	0.964079	0.986688	6.92074
miR-183	1.91389	0.650996	0.361481	0.491106	0.246215
miR-183-3p	0.984051	0.927651	0.992971	0.986688	-1.51279
miR-183-5p	0.697331	0.865292	2.76346	0.547688	0.0648549
miR-1839	1.03603	0.986743	1.56317	0.57872	4.48851
miR-1843b-5p	0.711388	0.76737	0.989547	0.995119	-0.73139
miR-188	0.613707	0.521809	0.996395	0.998056	3.25906
miR-1893	0.846971	0.927651	1.58967	0.702169	-1.13518
miR-190a	0.759543	0.808873	0.846433	0.952932	5.6333
miR-192	1.03822	0.927651	1.23575	0.455994	11.0712
miR-192-3p	0.968672	0.99473	1.28833	0.895468	-0.587675
miR-194-3p	0.833107	0.873814	0.878496	0.952932	-1.11812
miR-194-5p	0.804766	0.76737	1.37732	0.656182	5.28418
miR-195-3p	1.14637	0.935477	0.467282	0.551638	3.84373
miR-196a	1.401	0.903798	0.432059	0.702169	1.39994
miR-1973	55.8548	0.187958	0.0331937	0.431186	8.17564
miR-199a-3p	0.988634	0.99473	0.918682	0.894556	9.76494
miR-199b-3p	1.01323	0.99473	0.931756	0.952178	9.74265
miR-19a-5p	0.802379	0.917088	2.34954	0.529181	-0.59748
miR-19b	1.62875	0.310627	0.488203	0.3148	8.00973
miR-1a-2-5p	1.39987	0.87789	0.708618	0.894556	-0.125971
miR-200a	0.698881	0.76737	0.953904	0.994685	-0.0467342
miR-200a-5p	0.95986	0.99473	0.54452	0.707041	-0.901768
miR-200b-3p	2.21064	0.725463	0.206261	0.447422	0.464236
miR-200b-5p	1.16967	0.943815	0.577378	0.702169	-1.11616
miR-200c-5p	1.08624	0.927651	0.803397	0.702169	-1.35521
miR-204-3p	0.918426	0.97307	0.92473	0.986688	-0.741562
miR-205	1.3349	0.927651	0.367044	0.612945	-0.745683
miR-205-3p	1.15965	0.931156	0.6405	0.702169	-1.19106
miR-208b-3p	1.09664	0.903798	1.18956	0.765757	12.8217
miR-20a-3p	1.04177	0.99473	0.946373	0.994685	1.74105
miR-20a-5p	1.12615	0.903798	0.895952	0.952178	5.149
miR-20b-3p	0.580682	0.725463	0.52572	0.702169	0.282061
miR-210	1.27022	0.530911	0.47894	0.127149	5.91255
miR-212-5p	1.67591	0.666443	0.593575	0.707127	1.19302
miR-215-3p	0.979537	0.916483	1.00328	0.994685	-1.52012
miR-218-2-3p	0.692018	0.776372	1.03484	0.994685	-0.389838
miR-222-3p	1.26244	0.706343	0.965418	0.986688	9.36719
miR-222-5p	0.721156	0.873814	0.781084	0.95943	0.28534
miR-223-5p	1.24907	0.927651	0.847351	0.983584	0.254829
miR-2284a	0.972813	0.986743	1.1573	0.85367	-1.35135
miR-2284aa	1.19671	0.927651	0.701967	0.776849	-1.17524
miR-2284ab	0.875751	0.952228	1.0811	0.988365	1.98475
miR-2284d	0.984782	0.931156	0.993267	0.986688	-1.51279
miR-2284e	2.24301	0.304145	0.917336	0.983584	2.89356
miR-2284h-5p	2.24383	0.445425	0.816766	0.95943	1.76769
miR-2284j	1.00259	0.995312	0.961308	0.845599	-1.48907
miR-2284k	0.689353	0.76737	1.05773	0.988365	-0.816441
miR-2284m	0.846203	0.920131	1.04083	0.994685	-0.279489
miR-2284r	0.652951	0.725463	1.01848	0.994948	-0.656325
miR-2284w	1.50423	0.776372	0.612722	0.821795	0.763988
miR-2284y	1.50762	0.76737	0.575556	0.694346	0.103993
miR-2284z	0.972813	0.986743	1.1573	0.85367	-1.35135
miR-2285b	0.982002	0.927651	0.993918	0.988136	-1.51331
miR-2285e	1.4454	0.819924	0.832623	0.961705	-1.05329
miR-2285f	1.3351	0.903798	2.20298	0.656182	-0.5668
miR-2285i	0.97744	0.903798	1.00958	0.977491	-1.52405
miR-2285k	3.02702	0.47951	0.704137	0.911753	-0.435717
miR-2285l	0.846678	0.938795	0.91502	0.986688	-0.457631
miR-2285n	0.999672	0.998889	0.964897	0.85367	-1.49131
miR-2285o	0.834045	0.917088	1.86487	0.624219	0.438895
miR-2285q	1.41044	0.76737	0.699062	0.707127	-1.34794
miR-2285u	0.664698	0.725463	1.86942	0.684389	0.300834
miR-2285w	0.352235	0.341654	5.23823	0.39615	0.970766
miR-2285x	0.779601	0.821606	1.06768	0.986688	-0.817854
miR-2285y	0.973487	0.873814	1.01353	0.965176	-1.52746
miR-2288	1.05553	0.927651	0.861113	0.694346	-1.42117
miR-2292	1.92433	0.776372	0.930474	0.994685	-0.9937
miR-2310	0.913627	0.961625	1.33964	0.846904	-0.7539
miR-2312	0.986185	0.940684	0.988474	0.967319	-1.50938
miR-2319a	1.21968	0.927651	1.63794	0.824565	1.34385
miR-2320-3p	0.848391	0.776372	0.973635	0.986688	-1.32202
miR-2355-5p	1.98792	0.654407	0.592093	0.763411	1.88994
miR-2382-5p	0.323358	0.260537	1.14077	0.967319	-1.06795
miR-2384	0.806057	0.76737	1.01271	0.994685	-1.35135
miR-2399-5p	2.07004	0.570769	0.531025	0.647958	-0.969809
miR-23b	1.32872	0.271798	1.33037	0.431186	12.383
miR-24	1.85041	0.171938	0.905488	0.895468	9.24429
miR-2400	0.999565	0.998889	0.963684	0.85367	-1.49131
miR-2403	0.52817	0.676786	1.24097	0.961705	0.83084
miR-2408	1.67198	0.76737	0.589509	0.707127	-1.26606
miR-2410	1.52349	0.76737	0.935483	0.986688	-1.04859
miR-2424	7.26903	0.499153	0.187823	0.694346	4.24362
miR-2426	0.989394	0.996746	1.45975	0.656182	-1.32987
miR-2427	8.15277	0.214574	0.240247	0.529181	0.610441
miR-2428	0.979916	0.917088	1.00284	0.994685	-1.52012
miR-2435	1.40528	0.76737	0.702741	0.702169	-1.35135
miR-2447	1.13422	0.967494	0.994596	0.998243	1.45647
miR-2478	0.913679	0.952275	2.19537	0.529181	1.22431
miR-2487	6.43305	0.485103	0.257302	0.702169	2.72901
miR-26a-5p	1.08569	0.849792	1.01658	0.994372	15.0648
miR-27b	1.21018	0.452049	1.12934	0.707127	16.2462
miR-27b-5p	1.08368	0.927651	1.083	0.961705	5.40548
miR-27d-3p	1.28062	0.546306	1.13394	0.840136	6.40395
miR-28-5p	1.1117	0.798711	1.35622	0.431186	8.48807
miR-2887	13.6542	0.391079	1.18732	0.994685	7.82527
miR-28c	1.39342	0.776372	1.25559	0.894556	2.92564
miR-296-3p	0.942976	0.962011	1.12357	0.952932	5.69221
miR-296-5p	0.630223	0.647207	0.779681	0.862023	4.06595
miR-299-5p	0.708355	0.76737	0.779016	0.894556	2.73521
miR-29a	3.44126	0.199008	0.871406	0.965176	5.2853
miR-29a-5p	1.392	0.914826	1.19925	0.976686	-0.717472
miR-29b	1.48111	0.903798	0.759158	0.965176	-0.0747899
miR-29b-1-5p	1.01751	0.96235	0.947989	0.85367	-1.46726
miR-29b-2-5p	1.10944	0.942993	1.18079	0.952178	-0.952887
miR-29c-3p	1.09451	0.966119	1.25965	0.911753	4.3707
miR-301b	0.544913	0.500434	0.542937	0.636796	4.20199
miR-301b-3p	0.666589	0.391079	0.841384	0.837637	9.06983
miR-3059-5p	0.819458	0.927651	0.822026	0.952178	-0.746598
miR-3064-3p	0.83325	0.949152	0.680875	0.895468	-0.736687
miR-3064-5p	2.12368	0.738554	0.463399	0.716328	0.140323
miR-3071-5p	0.715107	0.365434	0.944062	0.965176	9.25905
miR-3074-5p	1.97945	0.130225	0.87314	0.743903	10.3848
miR-3085-3p	0.734828	0.725463	0.926399	0.967319	-1.09915
miR-3141	0.326252	0.499581	1.09822	0.994372	0.235176
miR-3184-5p	0.914501	0.917088	1.02047	0.994685	10.4802
miR-320e	0.732529	0.725463	0.909573	0.961705	-1.09965
miR-323	0.813086	0.903798	0.73949	0.85367	2.93931
miR-32-3p	1.26494	0.920954	0.442096	0.689332	0.879028
miR-326	1.1054	0.927651	0.668409	0.654756	4.50341
miR-328-5p	0.828744	0.76737	1.01353	0.994685	-1.35135
miR-329a	0.512764	0.581466	0.658483	0.780356	0.259048
miR-338-5p	1.21163	0.917958	0.508614	0.605596	4.25058
miR-339a	1.41831	0.468541	0.81468	0.743903	6.47018
miR-339b	1.67049	0.310627	0.588858	0.439021	6.25181
miR-3432	0.950726	0.986743	0.724974	0.84202	-0.239387
miR-34a-3p	0.596531	0.776753	2.08712	0.717334	0.0326133
miR-3587	1.20408	0.952228	0.542602	0.85367	0.943288
miR-3590-3p	0.919056	0.974421	0.641394	0.830441	0.31152
miR-3591-3p	0.773591	0.76737	0.809892	0.803385	-1.00839
miR-3591-5p	0.984607	0.931156	0.993059	0.986688	-1.51279
miR-3618	0.469318	0.452049	1.453	0.749143	-1.12444
miR-362	1.03588	0.993057	0.650037	0.702169	4.13306
miR-365-1-5p	1.60096	0.705395	0.558239	0.612945	-1.13084
miR-365b-5p	1.30816	0.836895	0.602237	0.702169	5.19455
miR-3662	1.40724	0.821606	1.05009	0.994685	-1.17524
miR-3665	0.656661	0.917088	1.75088	0.891841	-0.417642
miR-374a-5p	1.22966	0.689734	0.887841	0.86466	7.79329
miR-376a-2-5p	0.666872	0.776372	1.94266	0.656182	-0.267948
miR-376a-5p	0.347655	0.271798	1.5796	0.743903	4.07464
miR-376e-5p	1.05389	0.99473	2.03469	0.738352	0.330762
miR-378d	1.45611	0.76737	0.927023	0.986688	4.90835
miR-378e	1.09124	0.98596	0.951608	0.994685	2.5486
miR-378g	1.20663	0.680943	1.35337	0.4877	11.3861
miR-379-3p	0.789324	0.769175	0.789538	0.800691	5.82784
miR-383-5p	1.19659	0.938795	1.14676	0.986688	1.46861
miR-409b	0.696259	0.340461	1.23871	0.702169	9.21847
miR-410-5p	0.892471	0.897666	0.863463	0.830441	-1.22793
miR-411	0.610347	0.216118	1.09903	0.950743	12.3039
miR-412-3p	1.21576	0.927651	1.07972	0.994685	1.02565
miR-4282	0.975869	0.888105	1.01244	0.965176	-1.52746
miR-429-3p	0.925642	0.986743	0.778324	0.95943	-0.743931
miR-4328	1.00275	0.995312	0.959064	0.837637	-1.48739
miR-4484	5.56507	0.366643	0.0956328	0.430391	8.49986
miR-449c	1.05845	0.99473	1.16898	0.986688	-0.94343
miR-450a	0.72686	0.289762	1.00396	0.996598	7.28521
miR-450a-5p	0.724572	0.341654	0.992091	0.994948	7.24413
miR-4532	0.995088	0.998889	2.16302	0.404295	-1.14592
miR-454	0.84528	0.711596	0.898643	0.85367	6.90484
miR-454-5p	0.386075	0.505756	1.58585	0.85367	1.56823
miR-455-3p	0.894088	0.903798	1.01135	0.994948	5.11333
miR-4657	1.40446	0.776372	0.316788	0.285392	-0.775631
miR-4680-3p	0.4621	0.190515	0.993267	0.994948	-1.33669
miR-4788	0.45754	0.184875	1.00341	0.998056	-1.34402
miR-485-3p	0.748734	0.814301	0.826571	0.952178	3.45523
miR-487b-5p	1.53493	0.806148	0.306878	0.447422	0.232828
miR-4949-5p	0.979491	0.916483	0.998603	0.994948	-1.51672
miR-495-5p	0.268304	0.2007	1.38479	0.894556	0.577128
miR-497-3p	1.40489	0.920954	0.514917	0.800691	-0.509268
miR-499b-3p	1.53137	0.260537	1.08015	0.95943	12.1269
miR-499b-5p	1.05995	0.986743	0.520569	0.702169	2.02395
miR-5047	1.25334	0.920954	0.744134	0.894556	-0.930672
miR-505-5p	0.534708	0.63682	1.72418	0.707127	0.25251
miR-5126	1.04546	0.99473	1.34631	0.961705	-0.547267
miR-543-5p	0.909956	0.952275	0.63131	0.702169	0.52047
miR-544-3p	0.765804	0.76737	0.83904	0.85367	-1.02938
miR-551b	0.591521	0.644913	1.02951	0.994685	-0.00564508
miR-574	0.933326	0.952275	0.787586	0.74975	-1.14421
miR-592-5p	0.813701	0.931156	0.6472	0.844615	-0.806612
miR-6119-3p	1.3059	0.783644	1.0101	0.994948	3.34196
miR-6119-5p	1.22585	0.63682	1.23562	0.654756	9.85729
miR-6123	0.492931	0.190515	1.91103	0.39615	4.74164
miR-615-3p	0.465205	0.738554	0.572932	0.780356	-0.754333
miR-628-3p	0.717346	0.76737	0.969241	0.994685	3.1175
miR-6506-5p	1.68144	0.776372	1.0956	0.986688	-1.08262
miR-6516	1.71672	0.806148	0.989701	0.998056	1.86344
miR-652	1.14168	0.957771	0.521538	0.707127	2.5298
miR-6527	1.72722	0.76737	0.734542	0.950743	0.572478
miR-6529	0.631136	0.305102	1.57489	0.447422	7.90705
miR-6529-3p	0.643369	0.76737	1.07888	0.987406	2.82998
miR-6535	2.34335	0.503858	0.386875	0.547688	-0.390692
miR-654-3p	0.790131	0.836071	1.19597	0.92714	-0.612886
miR-658	0.460032	0.189782	0.993013	0.994948	-1.33669
miR-6651-5p	2.85805	0.547456	0.644199	0.872791	-0.7729
miR-668-3p	1.26017	0.927651	0.378065	0.607396	1.70641
miR-684	2.06508	0.412446	0.47052	0.439021	-1.14984
miR-703	0.216629	0.171938	0.99562	0.998056	-1.02644
miR-716b	11.9739	0.293188	0.152312	0.587931	6.18024
miR-7178-5p	0.984563	0.99473	1.13406	0.882024	-1.33669
miR-7-5p	0.71236	0.880788	0.995092	0.998243	1.29637
miR-763	0.984994	0.995312	1.60264	0.590934	-1.33669
miR-7641	138.639	0.0499478	0.0942433	0.37211	2.36463
miR-7977	1.28956	0.903798	0.505071	0.607396	-0.815841
miR-7a-1-3p	1.33494	0.892386	1.24792	0.95943	3.24453
miR-802-5p	0.979854	0.917088	1.004	0.994685	-1.52012
miR-8072	0.577823	0.76737	0.825691	0.967319	-0.13304
miR-8094	12.8653	0.271039	0.110365	0.529181	2.70172
miR-873a-5p	0.872681	0.927651	0.758188	0.771064	-1.06935
miR-877-3p	1.05304	0.988967	0.74752	0.891841	-0.433849
miR-92a-3p	0.864527	0.725463	0.710134	0.414303	12.5745
miR-95-3p	0.92138	0.96235	1.51588	0.702169	4.88641
miR-98-3p	0.608439	0.686171	1.3372	0.860262	3.66997
miR-99a-5p	1.17023	0.680943	1.07926	0.894556	11.2693
miR-9a-3p	0.787577	0.903798	1.288	0.950743	0.20255
miR-9a-5p	1.03872	0.986743	1.17616	0.911753	4.97762
mml-miR-486-5p_L-6	0.979978	0.99473	1.14361	0.862023	-1.34402
mmu-let-7a-2*_R+1	0.606284	0.725463	1.2539	0.952178	-0.0969388
mmu-let-7c-1*	1.73407	0.76737	0.671203	0.869934	2.71369
mmu-let-7e*	0.442794	0.270971	1.64131	0.655015	3.71337
mmu-miR-128-1*_R+2	0.301427	0.270971	3.39164	0.430391	2.26643
mmu-miR-181b-1*_R+1_1ss16AG	1.01539	0.973489	0.933353	0.743903	-1.46726
mmu-miR-1843b-3p_L+1_1ss3CT	1.69228	0.821606	0.609897	0.882024	0.664807
mmu-miR-18a*_R+1	0.753165	0.853848	0.880336	0.967319	2.23742
mmu-mir-1949-p5	7.73199	0.644913	0.235127	0.780356	2.80524
mmu-mir-1957-p3	1.49423	0.85465	1.52735	0.862315	0.368403
mmu-miR-1983	1.17659	0.952275	0.955731	0.994685	1.71947
mmu-mir-1983-p5	1.13275	0.980583	0.237411	0.52289	-0.286263
mmu-miR-1a-1*_R-1_1ss15AG	1.79276	0.76737	0.709346	0.94239	2.39686
mmu-miR-208a-5p	0.233781	0.270971	20.4661	0.117506	2.29245
mmu-miR-208b*	1.71721	0.716313	1.77981	0.743903	1.07026
mmu-miR-2137_L-1R+1_1ss16AG	10.4746	0.279038	0.883538	0.994685	7.94781
mmu-miR-216a*	0.821668	0.920954	1.97339	0.612945	-0.993048
mmu-mir-2182-p3	38.6153	0.184875	0.146601	0.590934	5.88416
mmu-miR-26a-2*_1ss4GA	0.516075	0.341654	1.95188	0.455994	2.88583
mmu-mir-28c-p3	1.41855	0.818041	0.895489	0.986688	0.892589
mmu-miR-3071*_L-1R+2	0.936787	0.931156	0.821406	0.740554	7.58727
mmu-miR-3096-3p_L-8	18.9007	0.193927	0.217923	0.640916	4.31516
mmu-miR-3096b-5p_L+1R-5	6.71454	0.373789	0.3708	0.735425	8.96918
mmu-miR-320*	6.46339	0.302225	0.625225	0.911753	0.642103
mmu-miR-326*_L+1_1ss4GA	0.717394	0.776372	2.21916	0.492731	0.0734619
mmu-miR-452-3p_1ss20GA	0.498939	0.269745	1.40145	0.702169	6.38892
mmu-miR-503*_L+1R-3_1ss15AG	0.428936	0.260537	1.37779	0.780356	2.82507
mmu-miR-504*_R+1_1ss7AC	1.00862	0.986743	0.95399	0.838691	-1.48006
mmu-miR-5097_L+1R-10	0.97584	0.99473	1.67105	0.547688	-1.35135
mmu-mir-5097-p5	0.362175	0.808873	1.14015	0.994685	1.71884
mmu-miR-5100_L-4R-1	1.00272	0.998889	1.12559	0.911753	-1.31128
mmu-miR-5102_L-1R-8	0.797892	0.927651	0.565891	0.743903	-1.05329
mmu-mir-5102-p3	49.9153	0.171938	0.489644	0.882024	3.42358
mmu-mir-5102-p5	2.14201	0.55244	1.03195	0.994685	-0.739801
mmu-mir-5105-p3_7ss2TA3GT4GC6GA13AG14GC15TC	0.657505	0.76737	0.702244	0.779406	-1.17524
mmu-mir-5105-p5	42.0264	0.171938	0.0510863	0.39615	8.10771
mmu-mir-5105-p5_4ss1CA5GC7CA10TC	55.279	0.187958	0.17067	0.694346	5.18685
mmu-mir-5105-p5_7ss1GT2GC4GA11AG12GC13TC15CG	2.73035	0.194433	0.278762	0.139503	-0.679862
mmu-miR-5109_L-5R-3	14.8112	0.31604	0.992556	0.998564	3.89268
mmu-mir-5115-p5	17.5447	0.500434	0.350204	0.910681	15.0216
mmu-mir-5117-p5	11.2988	0.270971	0.0484044	0.39615	2.23638
mmu-miR-5126_L-1R-5	1.54824	0.76737	1.67222	0.727708	0.167025
mmu-miR-652_R+1	1.37072	0.485103	0.80252	0.702169	6.40572
mmu-mir-703-p5	2.38695	0.505756	0.244328	0.404295	-0.262279
mmu-miR-876-3p_1ss2AG	0.982847	0.927651	0.999145	0.997784	-1.51672
oan-mir-1382-p5_1ss11AC	2.78173	0.500434	1.20444	0.967319	-0.164103
oan-mir-1385-p3_1ss7AG	0.438134	0.76737	1.65917	0.911753	0.786292
oan-miR-1386_L+1R-2	1.34801	0.685717	1.04682	0.986688	5.90225
oan-miR-1388_R-3	0.997004	0.998889	1.28104	0.686504	5.69254
oan-mir-1394-p5_1ss3GT	2.49452	0.580706	0.590688	0.793552	-0.781167
oan-mir-1410-p5_1ss16AC	1.83819	0.776372	0.248488	0.578781	1.5033
oan-miR-15a*	0.914236	0.952275	1.22011	0.894556	-0.996152
oan-miR-16b*_R+2_1ss1CA	1.09549	0.952275	0.62307	0.702169	2.67353
oan-miR-181b*_R+1_2ss9AT19GC	0.679032	0.836071	0.598244	0.782852	0.474582
oan-miR-190a*	0.594696	0.77245	0.78528	0.961705	1.98711
oan-miR-217*_1ss12AC	0.759578	0.808873	0.9646	0.994685	-1.15915
oan-miR-218*_R+2_1ss12TC	0.566723	0.79428	0.780366	0.965176	2.04666
oan-miR-301*_R+1	1.49581	0.776372	0.865515	0.967319	1.52803
oan-miR-873*_R-1_2ss4AG8GA	1.0265	0.952275	0.898211	0.702169	-1.44912
oan-miR-92a-2*	1.09768	0.98596	0.602096	0.85367	1.73402
oar-miR-1185-3p	0.51694	0.650996	1.3336	0.919113	1.79762
oar-miR-1185-5p	1.07387	0.986743	0.821479	0.965176	3.02458
oar-miR-1193-3p_R+2_1ss22AC	1.05515	0.927651	0.862565	0.702169	-1.4136
oar-miR-1197-3p	3.61022	0.65682	0.509859	0.894556	1.44398
oar-miR-134-5p	0.979474	0.99473	0.779709	0.85367	3.1861
oar-miR-154a-3p	0.846319	0.940069	1.18062	0.967319	2.25554
oar-miR-154a-5p	0.915086	0.976111	1.53437	0.800691	0.39565
oar-miR-154b-3p	1.5638	0.838129	0.89903	0.986688	0.193632
oar-miR-154b-5p	1.015	0.99473	1.06568	0.967319	4.98418
oar-miR-154b-5p_R-6	0.467011	0.2007	0.976613	0.994685	-1.32202
oar-mir-299-p3_2ss19GA20CT	0.984411	0.99473	0.758343	0.761108	4.14552
oar-miR-323a-5p_R+1	1.09294	0.949152	1.17388	0.92413	-1.16278
oar-miR-323b	0.305794	0.240245	1.9053	0.702169	0.357041
oar-miR-323c	1.21183	0.776372	0.585821	0.439021	4.96272
oar-mir-323c-p5	0.973844	0.873814	1.01441	0.961705	-1.52746
oar-miR-329a-3p_1ss19TC	0.461465	0.626876	1.94296	0.702169	3.49597
oar-miR-329a-5p_R+1	0.99758	0.995312	0.968267	0.865314	-1.49472
oar-miR-329b-3p_R-5	1.11437	0.962011	0.536206	0.694346	-0.238409
oar-miR-369-3p	0.622697	0.279145	1.25841	0.717334	7.00536
oar-miR-369-5p	0.616741	0.468059	1.48711	0.672567	5.35703
oar-miR-370-3p_R-2	0.350589	0.148523	1.25259	0.803431	4.56167
oar-miR-370-5p_R+2	1.30884	0.903798	0.833126	0.966602	1.41828
oar-miR-376a-3p	1.48572	0.813035	0.650281	0.831564	-0.512994
oar-miR-376b-3p	0.772654	0.76737	0.857529	0.895468	4.06706
oar-miR-376b-5p	1.36948	0.919762	0.152975	0.431186	0.957011
oar-miR-376c-3p	1.17243	0.873814	0.797899	0.794802	5.07956
oar-miR-376c-5p	1.14614	0.943815	0.514928	0.673388	-0.279722
oar-miR-376d	0.941627	0.984694	1.02731	0.994685	3.09401
oar-miR-376e-3p	0.853979	0.913293	0.758197	0.816419	2.97284
oar-miR-377-5p	0.247392	0.270971	2.25187	0.694346	1.55923
oar-miR-379-3p_R-1	0.592677	0.452049	1.09953	0.967319	5.96396
oar-miR-379-5p_R-1	1.09895	0.826082	0.936432	0.950743	7.36111
oar-miR-380-3p	0.97924	0.980583	0.740755	0.439021	8.76417
oar-miR-380-5p	0.826048	0.927651	1.67977	0.740554	-0.68133
oar-miR-381-3p_L-1R+2	1.17638	0.760872	0.887611	0.85367	6.48596
oar-miR-381-5p_R+3	1.28712	0.865292	0.59492	0.612945	-1.05395
oar-miR-382-3p_R+1	1.37204	0.708817	0.470373	0.39615	4.61311
oar-miR-382-5p	0.616485	0.464975	0.777161	0.793071	4.75423
oar-miR-3955-3p_R+3	4.38716	0.491608	0.306205	0.686504	-0.46511
oar-miR-3955-5p	4.28241	0.431671	0.177591	0.47377	6.10333
oar-miR-3956-3p_R-1	0.765851	0.931156	0.826444	0.984696	1.5991
oar-miR-3956-5p	1.28742	0.927651	0.615093	0.895789	0.608934
oar-miR-3957-3p_R-1	0.910357	0.952275	0.780376	0.886092	2.01351
oar-miR-3957-5p	1.94398	0.491608	0.662522	0.818348	1.00747
oar-miR-3958-3p	0.480806	0.171938	1.49029	0.529181	8.13883
oar-miR-3958-5p	1.12464	0.980583	0.412859	0.702169	0.161488
oar-miR-3959-3p	0.82414	0.898211	1.11796	0.967319	4.00453
oar-miR-3959-5p	0.761389	0.725463	1.15038	0.911753	7.59304
oar-miR-409-5p	0.648859	0.452049	1.43791	0.654756	5.7232
oar-miR-410-3p	0.738734	0.269745	0.771392	0.496206	8.96796
oar-miR-411b-5p	0.669194	0.76737	0.654926	0.702169	-0.633252
oar-miR-412-3p	0.697153	0.788201	1.24008	0.952178	4.14596
oar-miR-431_R-3	0.444228	0.485103	1.38191	0.891841	2.9824
oar-miR-432	0.8742	0.808873	0.804862	0.702169	7.90128
oar-miR-433-3p	0.707828	0.76737	0.843739	0.952932	4.16544
oar-miR-433-5p_R-1	0.873086	0.933692	1.13407	0.965176	-0.841295
oar-miR-485-5p	0.617229	0.725463	1.01409	0.994948	4.40795
oar-miR-487a-3p_L+1R-1	0.549647	0.758406	0.751732	0.952932	1.67731
oar-miR-487a-5p	0.679742	0.76737	0.844743	0.961705	0.351094
oar-miR-487b-3p	0.927432	0.927651	0.962501	0.986688	7.04161
oar-miR-493-3p	0.798763	0.686171	0.95833	0.984696	7.04473
oar-miR-493-5p	0.826506	0.661587	0.826178	0.702169	7.48477
oar-miR-494-3p	0.3466	0.450465	1.66594	0.816419	3.91285
oar-miR-494-5p_R-1_1ss17AC	0.594737	0.587069	1.05404	0.994372	0.115415
oar-miR-495-3p	0.879354	0.836071	0.924518	0.960158	6.72599
oar-miR-496-3p_R+1	0.857703	0.942993	0.859307	0.984422	0.932135
oar-miR-496-5p	1.25826	0.917958	0.964776	0.994685	-0.900457
oar-miR-539-3p	0.537956	0.503858	2.18796	0.473431	4.45301
oar-miR-539-5p_L+2R-2	1.00111	0.998889	0.682203	0.824565	0.156109
oar-miR-541-3p_R-3	0.621825	0.76737	1.46293	0.85367	2.14861
oar-miR-541-5p_R-5	1.06339	0.96235	0.903982	0.965176	3.67151
oar-miR-543-3p_R-1	0.910105	0.980583	0.76642	0.952932	4.8166
oar-miR-544-3p_R+1	1.31211	0.851934	0.582505	0.624219	-1.03092
oar-miR-544-5p	1.04417	0.935477	0.875739	0.702169	-1.42117
oar-miR-655-3p	0.890022	0.880788	0.845041	0.813513	5.14243
oar-miR-655-5p	1.07621	0.927651	0.807008	0.702169	-1.36725
oar-miR-665-3p_R+1	0.589604	0.500434	1.41297	0.735425	6.66948
oar-miR-665-5p_R-2	0.875104	0.980583	0.559805	0.855506	-0.584564
oar-miR-758-3p_R+1	0.657129	0.703496	0.911154	0.979809	3.76502
oar-miR-758-5p_1ss21AG	0.971821	0.853848	1.01334	0.965176	-1.52746
PC-3p-1015779_2	0.462281	0.184875	1.01353	0.994685	-1.35135
PC-3p-101783_8	0.55549	0.500434	2.18597	0.529181	0.519962
PC-3p-1022911_1	1.406	0.76737	0.702244	0.702169	-1.35135
PC-3p-1045466_1	3.12642	0.500434	0.421751	0.707041	0.791044
PC-3p-104742_7	0.682575	0.76737	2.34711	0.44301	0.00361678
PC-3p-1071414_1	0.98528	0.935477	0.988402	0.967319	-1.50938
PC-3p-108079_8	0.660024	0.962011	0.729267	0.988365	1.05984
PC-3p-1082020_1	1.18407	0.927651	0.695399	0.770001	-1.16791
PC-3p-109470_9	0.890362	0.96235	1.37389	0.894556	-0.820514
PC-3p-1095554_1	1.72083	0.76737	0.556333	0.702169	-1.22309
PC-3p-1118058_2	0.975811	0.888105	1.01353	0.965176	-1.52746
PC-3p-1133377_1	0.416291	0.260537	0.866152	0.952178	-1.06042
PC-3p-1142707_2	0.457915	0.566706	1.85435	0.694346	-1.08262
PC-3p-1143204_2	1.41337	0.76737	0.695928	0.735425	-1.34402
PC-3p-1145315_1	0.965515	0.99473	0.465986	0.547688	-0.9664
PC-3p-114728_7	1.73105	0.776372	0.741637	0.95943	0.888803
PC-3p-1152662_1	0.979537	0.916483	1.00328	0.994685	-1.52012
PC-3p-1154280_1	0.990377	0.996871	1.66238	0.579249	-1.32935
PC-3p-1161540_1	0.85363	0.808873	0.948991	0.967319	-1.30395
PC-3p-1164995_1	2.9305	0.500434	1.20468	0.967319	-0.515797
PC-3p-116696_7	0.386291	0.470435	1.84678	0.776673	0.976521
PC-3p-117771_6	1.56582	0.76737	0.54438	0.605596	-1.17386
PC-3p-117921_8	1.98061	0.680943	0.441937	0.694346	1.52625
PC-3p-1182192_1	2.00721	0.680943	0.419311	0.612945	-0.168084
PC-3p-119692_7	0.977172	0.995312	0.643947	0.740554	-0.845471
PC-3p-1198018_1	3.35451	0.384509	0.342859	0.548323	0.262111
PC-3p-121163_7	1.02772	0.99473	2.4267	0.304882	-1.09528
PC-3p-1242997_1	0.770692	0.936638	0.850234	0.986688	0.350466
PC-3p-126090_6	0.985958	0.938795	0.992066	0.986688	-1.50938
PC-3p-1280103_1	1.44211	0.78892	0.776438	0.894556	-1.13858
PC-3p-1282169_1	2.16703	0.763395	0.41214	0.702169	0.133944
PC-3p-1294766_2	1.12365	0.96235	0.440496	0.57872	-0.412916
PC-3p-1308848_1	0.975161	0.880992	1.00794	0.986688	-1.52405
PC-3p-1315194_1	1.00015	0.998889	0.970972	0.911753	-1.4908
PC-3p-1316928_1	0.849271	0.927651	2.55579	0.430391	-0.881106
PC-3p-1324034_1	0.670783	0.76737	1.09172	0.984696	-0.85592
PC-3p-132687_5	1.74701	0.680943	0.421854	0.548323	0.856768
PC-3p-1329912_1	1.15167	0.980583	0.706661	0.961705	0.642084
PC-3p-133542_7	1.20631	0.927651	0.559583	0.612945	-0.936544
PC-3p-1339771_1	1.00968	0.986743	0.944777	0.776673	-1.47614
PC-3p-1352279_1	0.810566	0.76737	1.01353	0.994685	-1.35135
PC-3p-135231_5	2.23262	0.680943	0.352781	0.612945	2.3481
PC-3p-138076_5	2.06911	0.534765	0.878752	0.977217	1.94736
PC-3p-1398183_1	0.994947	0.99473	0.972987	0.894556	-1.49813
PC-3p-14023_92	0.858106	0.974589	0.840152	0.986688	1.07252
PC-3p-1407056_1	0.798827	0.76737	0.998993	0.998564	-1.34061
PC-3p-1412568_1	0.984782	0.931156	0.993267	0.986688	-1.51279
PC-3p-1437341_1	0.99784	0.995312	0.978951	0.961705	-1.49472
PC-3p-1482638_1	1.40724	0.826082	1.23582	0.951172	-1.17524
PC-3p-148762_5	0.740995	0.873814	1.25335	0.95943	0.972893
PC-3p-1494952_1	0.843888	0.927651	0.730503	0.793771	-0.976383
PC-3p-1505878_1	0.262033	0.171938	3.54807	0.379724	0.729315
PC-3p-1506067_2	1.44915	0.76737	0.768921	0.86466	-1.13125
PC-3p-1515734_1	0.835116	0.76737	1.00281	0.998056	-1.34402
PC-3p-1518435_1	0.971127	0.986743	1.1573	0.85367	-1.35135
PC-3p-1523353_1	0.9694	0.821606	1.00958	0.979809	-1.52405
PC-3p-1527618_1	1.84083	0.76737	0.543489	0.75809	0.429706
PC-3p-1536277_1	1.45627	0.76737	0.65563	0.702169	-1.30003
PC-3p-1537026_1	0.754881	0.880788	1.44819	0.840136	0.0373633
PC-3p-1537201_1	2.13333	0.680943	0.525661	0.707127	-0.679813
PC-3p-154695_5	0.849029	0.92692	1.17461	0.952932	-1.04647
PC-3p-1562365_1	1.50979	0.684483	0.613364	0.580532	-1.25104
PC-3p-1574074_1	0.463759	0.2007	0.968642	0.993816	-1.31861
PC-3p-1574100_1	0.803611	0.903798	1.39692	0.78868	-1.01776
PC-3p-1577651_1	0.990431	0.972083	0.983227	0.961705	-1.50546
PC-3p-1585255_1	2.70006	0.760848	0.256142	0.702169	0.984657
PC-3p-1585826_2	0.980283	0.917958	1.00261	0.994685	-1.52012
PC-3p-1600207_1	4.26916	0.171938	0.263441	0.239097	-0.580846
PC-3p-1604012_1	0.977177	0.99473	1.63231	0.579249	-1.34794
PC-3p-1605079_1	2.20965	0.707696	0.724565	0.952178	-0.626264
PC-3p-1606345_1	0.665863	0.832992	1.1393	0.977491	-0.973732
PC-3p-1610810_1	1.27704	0.908202	0.936177	0.988365	-0.89451
PC-3p-164236_4	1.05332	0.986743	0.658179	0.74714	-0.933989
PC-3p-164514_5	1.37444	0.927651	0.676148	0.952178	0.646064
PC-3p-1654537_1	53.2348	0.181695	0.0324329	0.404295	2.17323
PC-3p-168013_5	1.06782	0.986743	0.799466	0.952932	-0.312392
PC-3p-1684008_1	1.78693	0.660859	0.452153	0.529181	-0.902089
PC-3p-1691222_1	92.1888	0.171938	0.0211139	0.404295	5.60634
PC-3p-1699934_1	1.41966	0.76737	0.688421	0.707127	-1.33669
PC-3p-1722147_1	1.01643	0.995312	3.42429	0.285392	-1.03153
PC-3p-1738877_1	1.41381	0.832796	1.13168	0.967319	-1.16791
PC-3p-1765045_1	1.62628	0.927651	0.283552	0.771064	1.35056
PC-3p-17718_68	0.866782	0.927651	1.28729	0.841396	-1.09915
PC-3p-1788988_1	0.974782	0.99473	1.64083	0.57872	-1.35135
PC-3p-179071_4	1.22045	0.927651	1.39694	0.874604	-0.959069
PC-3p-1790850_1	0.979665	0.916562	1.00261	0.994685	-1.52012
PC-3p-1817022_1	0.973844	0.873814	1.01441	0.961705	-1.52746
PC-3p-1818407_1	0.977186	0.903771	1.00278	0.994685	-1.52012
PC-3p-1822880_1	0.986826	0.943815	0.988541	0.967319	-1.50938
PC-3p-1823790_1	3.08242	0.426154	0.999138	0.99948	-0.278265
PC-3p-1827591_1	0.972653	0.865292	1.01441	0.961705	-1.52746
PC-3p-183633_3	0.859709	0.927651	1.67531	0.702169	0.547736
PC-3p-1836627_1	1.01866	0.99473	1.41681	0.702169	-1.1096
PC-3p-183753_4	0.588432	0.706343	1.18144	0.965176	0.167997
PC-3p-1848146_1	1.73172	0.693392	0.477767	0.529181	-0.984472
PC-3p-185194_3	0.59027	0.650996	0.76024	0.864328	-0.199777
PC-3p-1854267_1	0.354683	0.730978	3.80333	0.679179	-0.089087
PC-3p-1870067_1	0.85525	0.927651	1.53138	0.738352	-0.873775
PC-3p-1873193_1	1.24355	0.927651	1.04117	0.994685	-0.665048
PC-3p-1896135_2	4.82147	0.725463	1.07039	0.994948	4.86515
PC-3p-191615_3	0.734086	0.725463	0.919888	0.965176	-1.10128
PC-3p-1919513_1	0.798385	0.880788	1.08352	0.986688	-0.686971
PC-3p-192979_4	0.516579	0.660859	1.17586	0.967319	2.69721
PC-3p-1933048_1	0.336478	0.204825	0.914405	0.977217	-0.923916
PC-3p-193699_3	1.5252	0.776372	0.869892	0.967319	-1.04652
PC-3p-195831_3	0.973931	0.99473	1.64083	0.57872	-1.35135
PC-3p-1965562_1	0.733795	0.776372	1.0625	0.986688	-0.926357
PC-3p-1986644_1	1.42669	0.76737	0.681701	0.702169	-1.32935
PC-3p-198981_3	0.457356	0.184875	1.00266	0.998056	-1.34402
PC-3p-1995922_1	0.937874	0.986743	0.864611	0.977491	-0.344191
PC-3p-2002393_1	1.78737	0.676786	0.460562	0.529181	-0.948329
PC-3p-201197_3	0.467497	0.193927	0.993013	0.994948	-1.33669
PC-3p-2017692_1	0.865515	0.808873	0.92393	0.952932	-1.27244
PC-3p-2018799_1	0.661369	0.826082	1.25484	0.95943	-0.984472
PC-3p-2020868_1	0.464543	0.193927	0.988443	0.994948	-1.33328
PC-3p-202242_3	0.670664	0.848654	1.26329	0.960158	-0.962478
PC-3p-2025859_1	1.22891	0.903798	0.655072	0.702169	-1.12392
PC-3p-20309_58	0.643578	0.76737	2.28497	0.612945	0.842342
PC-3p-2042798_1	0.858756	0.914826	1.08273	0.967319	-1.13177
PC-3p-206342_3	0.778014	0.914826	1.0763	0.993816	3.80437
PC-3p-207004_3	0.986955	0.943815	0.991579	0.986688	-1.50938
PC-3p-207102_3	1.48909	0.821606	0.521018	0.656182	-1.0035
PC-3p-210239_3	0.664812	0.808873	0.663038	0.894556	0.15492
PC-3p-212743_3	0.999928	0.998889	0.963478	0.85367	-1.4908
PC-3p-213846_3	1.0515	0.927651	0.891902	0.722391	-1.42991
PC-3p-214002_3	0.281996	0.410351	1.39463	0.952178	0.0883319
PC-3p-214014_3	1.06191	0.952275	1.02601	0.994685	-1.21775
PC-3p-216526_3	2.32027	0.873814	0.987121	0.998243	2.93897
PC-3p-222398_4	0.671898	0.76737	1.16326	0.967319	0.0754396
PC-3p-226713_3	0.99497	0.99473	0.972987	0.894556	-1.49813
PC-3p-233534_3	0.793868	0.895362	1.36034	0.85367	-0.846603
PC-3p-235801_3	0.969454	0.99473	0.771123	0.779406	-1.10682
PC-3p-236776_3	0.63757	0.76737	2.15601	0.694346	0.929534
PC-3p-237799_2	1.0346	0.986743	1.3359	0.707041	-1.26481
PC-3p-242796_2	0.723279	0.714548	0.945324	0.984696	-1.12392
PC-3p-247239_2	0.414767	0.260537	0.881745	0.961705	-1.05395
PC-3p-247663_3	0.979277	0.914826	1.00284	0.994685	-1.52012
PC-3p-247935_2	0.497367	0.359672	0.914601	0.967319	-1.25817
PC-3p-248362_2	0.98734	0.996871	2.21826	0.529181	-1.25139
PC-3p-251972_2	6.95062	0.171938	0.506871	0.702169	-0.13469
PC-3p-254574_2	0.85815	0.938795	1.77313	0.698272	-1.03866
PC-3p-256601_2	0.900164	0.903798	0.860468	0.813513	-1.22957
PC-3p-256982_2	0.980222	0.917958	1.00341	0.994685	-1.52012
PC-3p-26052_43	1.17415	0.940684	0.509132	0.647958	-0.779324
PC-3p-264157_2	0.293439	0.685717	3.03416	0.712436	0.279524
PC-3p-270801_2	10.737	0.541707	0.710472	0.986688	5.37432
PC-3p-276628_2	0.970036	0.832992	1.01334	0.965176	-1.52746
PC-3p-277016_2	1.01952	0.958042	0.931286	0.740554	-1.46613
PC-3p-283977_3	0.278218	0.260537	1.01141	0.997784	-0.639424
PC-3p-284186_2	0.761155	0.908202	0.763011	0.95943	0.701411
PC-3p-286378_2	2.18591	0.654407	1.30033	0.953474	-0.80291
PC-3p-286974_2	0.982855	0.927651	0.993211	0.986688	-1.51279
PC-3p-299157_2	0.871889	0.949152	1.96328	0.689332	-0.585184
PC-3p-30232_43	0.520502	0.530911	0.570535	0.702169	0.632822
PC-3p-303004_2	0.861838	0.927651	1.38999	0.740554	-1.10078
PC-3p-30485_40	0.419287	0.654407	0.754339	0.960203	0.730837
PC-3p-312824_2	1.65747	0.725463	0.855308	0.965176	2.58292
PC-3p-314781_2	0.379408	0.270971	1.0305	0.994685	-0.803397
PC-3p-316522_2	0.978851	0.996807	0.668012	0.862023	-0.694259
PC-3p-319753_2	1.02375	0.995312	0.43189	0.612945	-0.868766
PC-3p-320628_2	1.47254	0.712539	0.638842	0.612945	-1.28239
PC-3p-323148_2	1.41966	0.76737	0.688421	0.707041	-1.33669
PC-3p-327026_2	0.829861	0.76737	1.01353	0.994685	-1.35135
PC-3p-327373_2	0.978145	0.903798	1.00805	0.986688	-1.52405
PC-3p-328399_2	0.659975	0.763095	2.79078	0.414303	-0.0840141
PC-3p-329674_2	0.925472	0.96235	0.79803	0.894556	-0.0880197
PC-3p-332732_2	0.462907	0.452049	1.75972	0.656182	-1.14592
PC-3p-333057_2	0.827113	0.776372	0.9669	0.986688	-1.31469
PC-3p-336256_2	1.26103	0.880788	0.619939	0.656182	-1.08483
PC-3p-340960_2	1.06712	0.986743	1.6635	0.771064	-0.554876
PC-3p-343425_2	0.460907	0.187958	0.998086	0.998243	-1.34061
PC-3p-347481_2	0.974448	0.99473	1.67105	0.547688	-1.35135
PC-3p-350003_2	1.03397	0.99473	0.900106	0.986688	0.0892015
PC-3p-353277_2	0.784348	0.902982	1.50863	0.735425	-1.06062
PC-3p-357478_2	0.853165	0.927651	1.19684	0.950743	-0.89515
PC-3p-359696_2	1.0386	0.927651	0.903411	0.707127	-1.44423
PC-3p-359884_2	1.80741	0.712539	0.586183	0.717334	-0.754566
PC-3p-362873_2	0.689158	0.851072	0.759375	0.94239	-0.926856
PC-3p-36398_30	0.0527348	0.279145	16.3466	0.431186	5.80815
PC-3p-36467_28	0.907033	0.938795	1.62825	0.605596	3.31236
PC-3p-372238_2	0.845197	0.927651	3.46019	0.37211	-0.875452
PC-3p-3741_642	0.516981	0.678138	0.968637	0.994948	1.98895
PC-3p-375210_2	0.914015	0.980583	0.683078	0.86124	-0.39183
PC-3p-37756_27	0.895519	0.931156	1.14486	0.95943	-1.04328
PC-3p-379168_2	1.34411	0.846436	0.712236	0.840136	-0.786795
PC-3p-380004_2	0.702911	0.806148	0.460921	0.529181	-0.593869
PC-3p-381764_2	0.824806	0.880788	1.14092	0.953474	-1.16791
PC-3p-386386_2	4.54829	0.193927	0.552086	0.702169	-0.390903
PC-3p-38780_30	0.784013	0.873814	1.09828	0.984696	2.92941
PC-3p-388217_2	1.41456	0.839477	1.20864	0.960996	-1.16791
PC-3p-390291_2	0.76088	0.873814	1.30127	0.894556	-0.760767
PC-3p-39408_25	0.771781	0.927651	0.886712	0.986688	1.41227
PC-3p-399561_2	0.978251	0.903798	1.00853	0.984696	-1.52405
PC-3p-401696_2	1.02149	0.99473	1.05721	0.967319	-1.28783
PC-3p-403105_2	1.60843	0.873814	1.38573	0.965176	1.09033
PC-3p-404437_2	4.1038	0.184875	0.21165	0.188421	-0.629667
PC-3p-404531_2	1.2007	0.927651	0.688549	0.74714	-1.16058
PC-3p-404875_2	0.989352	0.96235	0.983114	0.961705	-1.50546
PC-3p-407763_2	1.86451	0.76737	0.525617	0.797434	0.368663
PC-3p-408885_2	0.974019	0.99473	1.48964	0.653792	-1.35135
PC-3p-42438_25	0.692684	0.903798	0.740088	0.960996	0.374499
PC-3p-42501_24	22.3357	0.243081	0.369671	0.823472	2.66534
PC-3p-42614_23	1.20514	0.927651	0.585177	0.707041	-0.39017
PC-3p-434226_1	0.467616	0.485103	1.58806	0.702169	-1.14984
PC-3p-439790_1	0.992313	0.996746	1.11843	0.895468	-1.32595
PC-3p-441434_1	0.691968	0.808873	0.785669	0.952178	0.315498
PC-3p-46078_21	0.71432	0.888105	3.34293	0.52289	0.901443
PC-3p-466929_1	2.71015	0.521809	0.276923	0.495345	0.206994
PC-3p-486516_1	1.02594	0.949152	0.912158	0.702169	-1.45518
PC-3p-51594_22	1.21652	0.938795	0.480794	0.702169	-0.666193
PC-3p-531410_1	0.826406	0.943815	0.530717	0.711894	-1.00731
PC-3p-557686_1	0.982071	0.927651	0.998086	0.994948	-1.51672
PC-3p-561453_1	1.24425	0.920131	0.854117	0.965176	-0.937305
PC-3p-5651_256	2.0926	0.452049	0.50759	0.684389	1.06632
PC-3p-579215_1	3.07476	0.386966	0.299591	0.431186	-0.89867
PC-3p-588198_1	0.979854	0.917088	1.004	0.994685	-1.52012
PC-3p-590667_1	0.836652	0.76737	0.994238	0.994948	-1.33669
PC-3p-594448_1	1.00894	0.996871	1.53292	0.612945	-1.30106
PC-3p-601910_1	0.61975	0.689956	0.806457	0.905045	-0.68731
PC-3p-616680_3	25.606	0.214641	0.068417	0.447422	8.85128
PC-3p-629892_1	18.906	0.118001	0.0920253	0.188421	0.696488
PC-3p-63859_14	0.853349	0.776372	0.953368	0.967319	-1.30736
PC-3p-641749_1	0.949164	0.990039	0.482029	0.547688	-0.991804
PC-3p-647554_1	0.977813	0.903798	1.00328	0.994685	-1.52012
PC-3p-653040_1	0.922467	0.980583	1.2165	0.961705	-0.0715222
PC-3p-656563_1	0.975839	0.888105	1.004	0.994685	-1.52012
PC-3p-665745_1	0.970036	0.832992	1.01334	0.965176	-1.52746
PC-3p-666370_1	0.986651	0.995312	1.19494	0.887371	-1.25139
PC-3p-69095_12	1.02875	0.99473	1.37316	0.712797	-1.10439
PC-3p-693351_1	2.44425	0.390735	0.219708	0.304882	-0.331119
PC-3p-703486_1	1.23502	0.949152	0.409406	0.702169	-0.374953
PC-3p-704222_1	0.405197	0.193927	0.909965	0.965176	-1.08488
PC-3p-712956_1	2.11363	0.752956	0.448509	0.694346	-1.11391
PC-3p-71924_12	0.792416	0.873814	1.08998	0.980705	-1.03534
PC-3p-72195_13	0.647735	0.724447	1.09923	0.983584	0.226516
PC-3p-74019_13	0.985364	0.995312	1.60264	0.612945	-1.33669
PC-3p-74109_12	3.43068	0.214574	0.271253	0.404295	0.555546
PC-3p-74901_12	1.01855	0.96235	0.926451	0.735425	-1.46231
PC-3p-758145_1	1.03505	0.938795	0.900638	0.707127	-1.44091
PC-3p-759360_1	2.4998	0.808873	0.41559	0.85367	0.261314
PC-3p-76172_11	2.29729	0.603519	2.29438	0.626683	5.99655
PC-3p-777394_2	0.973487	0.986743	1.14771	0.85367	-1.35135
PC-3p-791536_1	0.865329	0.808873	0.93097	0.959924	-1.28239
PC-3p-795451_1	0.830089	0.776372	0.973952	0.993105	-1.32254
PC-3p-81201_10	0.911605	0.980718	0.638561	0.844615	-0.227046
PC-3p-82734_10	1.00078	0.998889	0.963534	0.85367	-1.49131
PC-3p-830308_1	6.77864	0.464975	0.418737	0.85367	1.94351
PC-3p-832316_1	1.22957	0.927651	0.720189	0.895468	-0.756922
PC-3p-835254_1	1.15137	0.952275	0.391513	0.529181	-0.877184
PC-3p-843929_1	0.839805	0.915869	1.42319	0.729406	-1.15325
PC-3p-8440_161	1.01173	0.980583	0.944667	0.771064	-1.47665
PC-3p-84783_9	0.867269	0.811001	0.91837	0.933262	-1.27907
PC-3p-85451_9	0.84837	0.917958	1.01208	0.994948	-0.920563
PC-3p-867409_1	1.00364	0.99473	0.957723	0.837637	-1.48566
PC-3p-87299_10	0.68966	0.903771	0.75308	0.961705	0.446096
PC-3p-87730_9	1.04379	0.986743	1.41174	0.702169	-1.24667
PC-3p-88243_9	0.290052	0.452049	1.24956	0.967319	1.29389
PC-3p-886710_2	1.07622	0.927651	0.819103	0.702169	-1.37074
PC-3p-88742_9	18.6788	0.310627	0.116885	0.612945	5.84473
PC-3p-887669_1	0.979978	0.99473	1.49873	0.644897	-1.34402
PC-3p-894918_1	1.67233	0.76737	0.589792	0.702169	-1.26606
PC-3p-90507_9	1.059	0.952275	1.13051	0.919113	-1.25267
PC-3p-91431_9	1.6855	0.680943	0.70472	0.86466	0.641277
PC-3p-917320_1	1.00599	0.99473	0.953595	0.803431	-1.48347
PC-3p-921611_1	0.667645	0.776372	0.675053	0.761577	-1.14592
PC-3p-922606_1	0.970949	0.844399	1.01441	0.961705	-1.52746
PC-3p-924238_1	1.49922	0.76737	0.627922	0.702169	-1.25436
PC-3p-92428_9	18.4979	0.534765	0.112018	0.727708	6.40011
PC-3p-927961_1	0.99497	0.99473	0.972987	0.894556	-1.49813
PC-3p-928630_1	0.989883	0.964907	0.983114	0.961705	-1.50546
PC-3p-956025_1	1.15582	0.985499	0.450349	0.82364	0.0807682
PC-3p-96851_8	0.498476	0.403438	0.888344	0.967319	0.13211
PC-3p-970_1815	0.515852	0.689956	1.17111	0.970678	1.69944
PC-3p-970343_1	0.4641	0.184875	1.01271	0.994948	-1.35135
PC-3p-995132_1	1.78257	0.676786	0.4569	0.492731	-0.952251
PC-3p-996740_1	1.21745	0.920954	0.675909	0.743903	-1.14592
PC-5p-1004747_2	0.460664	0.384846	2.58041	0.404295	-0.977141
PC-5p-101090_7	0.778755	0.920131	3.01023	0.547688	1.15127
PC-5p-1013398_1	0.68696	0.725463	2.8282	0.39615	-0.0594719
PC-5p-1024974_1	1.05733	0.99473	1.14162	0.986688	-0.608646
PC-5p-1035295_1	1.00825	0.986743	0.945856	0.749143	-1.48006
PC-5p-1045218_1	3.47353	0.761398	0.546098	0.952932	2.67119
PC-5p-1051188_1	1.00505	0.998889	1.79669	0.52289	-1.30787
PC-5p-1052820_1	3.64146	0.184875	0.685236	0.769639	-0.494389
PC-5p-106375_7	1.13567	0.943815	0.757223	0.894556	-0.645662
PC-5p-107920_7	1.00792	0.986743	0.94993	0.795078	-1.48006
PC-5p-1079881_1	1.44919	0.725463	0.661029	0.656182	-1.30736
PC-5p-1093221_1	5.70729	0.470832	0.256531	0.702169	2.11728
PC-5p-1110449_2	0.808004	0.917958	1.00019	0.999627	-0.684878
PC-5p-111189_8	18.2111	0.365434	0.420208	0.894556	8.7472
PC-5p-111681_7	14.882	0.269745	0.975924	0.997784	5.05918
PC-5p-1122680_1	0.972653	0.865292	1.01262	0.965176	-1.52746
PC-5p-1142545_1	0.993992	0.996871	1.11843	0.895468	-1.3237
PC-5p-119925_6	0.526126	0.76737	0.55859	0.793455	2.68676
PC-5p-120900_6	2.71176	0.879368	0.427379	0.952178	1.33355
PC-5p-1209474_1	0.827308	0.862723	0.865938	0.919113	-1.13672
PC-5p-1225253_1	0.90275	0.919762	0.82166	0.740554	-1.20269
PC-5p-123940_6	0.788787	0.917958	0.914354	0.986688	0.377202
PC-5p-124291_7	1.02197	0.949306	0.931286	0.743674	-1.46613
PC-5p-1277202_1	0.975189	0.885019	1.01353	0.965176	-1.52746
PC-5p-128252_5	1.40211	0.915558	0.858499	0.986688	-0.320891
PC-5p-130200_5	1.06498	0.950165	1.04779	0.986688	-1.21995
PC-5p-130687_7	0.546604	0.640009	2.3019	0.529181	0.236026
PC-5p-1320649_1	0.401495	0.431671	1.17122	0.967319	-0.453802
PC-5p-1325123_1	1.41571	0.885019	0.589509	0.740554	-1.08995
PC-5p-1329206_1	0.987933	0.995312	1.49075	0.644897	-1.33328
PC-5p-133590_5	0.966473	0.99473	1.57241	0.841385	-0.3775
PC-5p-1336298_1	0.986814	0.996668	1.59336	0.612945	-1.33328
PC-5p-1346011_1	0.830508	0.776372	0.993267	0.994948	-1.33669
PC-5p-1347446_1	0.972653	0.865292	1.01441	0.961705	-1.52746
PC-5p-1350550_1	0.864771	0.927651	1.2755	0.894556	-0.238434
PC-5p-135717_5	1.00271	0.998889	1.09436	0.993816	1.13837
PC-5p-1360227_1	0.977353	0.903798	1.00853	0.984696	-1.52405
PC-5p-1365406_1	0.974782	0.880788	1.01271	0.965176	-1.52746
PC-5p-138389_5	1.39585	0.903798	0.489863	0.792655	0.600665
PC-5p-138639_5	0.765205	0.888105	1.05761	0.994685	-0.632505
PC-5p-1397990_1	0.689193	0.725463	0.902105	0.965176	-0.996364
PC-5p-1416112_1	2.52444	0.755143	0.354377	0.702169	1.15256
PC-5p-142291_5	1.15784	0.952275	0.724065	0.911753	-0.669084
PC-5p-143120_5	0.893952	0.96235	2.26355	0.694346	0.98517
PC-5p-1456364_1	0.831067	0.776372	0.980927	0.994685	-1.32595
PC-5p-146397_5	0.905246	0.927651	0.858035	0.858431	-1.20695
PC-5p-1468571_1	0.4942	0.570769	0.963983	0.994685	-0.113385
PC-5p-1475894_1	0.830341	0.76737	1.01281	0.994685	-1.35135
PC-5p-1495942_2	0.850388	0.776372	0.953368	0.967319	-1.30736
PC-5p-1496915_1	1.56941	0.734442	0.705232	0.803431	-1.00352
PC-5p-150561_5	1.41381	0.808873	0.786941	0.894556	-1.16791
PC-5p-1524615_1	12.5948	0.431671	0.142698	0.702169	1.8198
PC-5p-154020_4	0.518087	0.76737	2.3712	0.702169	-0.125672
PC-5p-1540515_1	1.41945	0.76737	0.688994	0.707041	-1.3372
PC-5p-1557256_1	0.973844	0.873814	1.01441	0.961705	-1.52746
PC-5p-1592656_1	0.979277	0.914826	1.00284	0.994685	-1.52012
PC-5p-16032_75	1.05356	0.99473	0.943004	0.994685	-0.221544
PC-5p-1613129_1	0.994619	0.996871	1.10825	0.931396	-1.32254
PC-5p-1622284_1	1.43511	0.807464	1.37185	0.85367	-1.14592
PC-5p-163985_4	0.717186	0.76737	0.833728	0.894556	-0.913843
PC-5p-1652758_1	0.977186	0.903771	1.004	0.994685	-1.52012
PC-5p-165970_4	0.897244	0.974421	2.63499	0.579249	-0.52654
PC-5p-1664733_1	1.02345	0.952275	0.9277	0.780356	-1.45518
PC-5p-1674524_1	1.43498	0.822895	1.05821	0.994685	-1.14592
PC-5p-169222_5	1.41452	0.76737	0.695399	0.702169	-1.34402
PC-5p-1692367_1	0.980537	0.99473	2.64273	0.139503	-1.16791
PC-5p-1697943_1	2.19201	0.746704	0.556308	0.838691	0.0725895
PC-5p-1698099_2	0.538469	0.76737	1.37801	0.952178	-0.0902615
PC-5p-1699597_1	0.882186	0.952275	0.705225	0.85367	-0.440847
PC-5p-170302_4	2.66763	0.725463	0.327265	0.735425	1.20941
PC-5p-172208_4	0.643831	0.76737	1.05812	0.994372	-0.680401
PC-5p-1737087_1	0.983729	0.99473	1.12361	0.894556	-1.33669
PC-5p-1766234_1	1.09231	0.973489	0.757296	0.894556	-0.556527
PC-5p-177431_4	0.999103	0.998889	1.13636	0.967319	-0.524496
PC-5p-1777489_1	0.974679	0.880788	1.00958	0.977491	-1.52405
PC-5p-1785158_1	1.70951	0.760859	0.564178	0.702169	-1.23332
PC-5p-1792443_1	0.76788	0.931156	0.688471	0.939795	-0.637564
PC-5p-1795478_1	0.831729	0.76737	1.01271	0.994685	-1.35135
PC-5p-1820093_1	0.968042	0.995312	1.01882	0.997784	-0.248892
PC-5p-1831700_1	1.6889	0.76737	0.578161	0.702169	-1.25139
PC-5p-184347_3	1.01826	0.99473	1.07254	0.965176	-1.2862
PC-5p-1847944_1	1.01536	0.995312	1.49897	0.705233	-1.03534
PC-5p-1848932_1	0.856452	0.788115	0.944777	0.965176	-1.30003
PC-5p-1850878_1	1.42837	0.76737	0.682752	0.707127	-1.32935
PC-5p-1855861_1	1.68104	0.776372	0.80689	0.965176	-1.08262
PC-5p-1870289_1	2.1204	0.76737	0.471258	0.78868	0.224602
PC-5p-1877421_1	1.62229	0.808873	0.440161	0.702169	0.59527
PC-5p-1878704_1	0.99004	0.996871	1.51751	0.618342	-1.32935
PC-5p-188063_3	0.793171	0.880788	0.952773	0.994372	-0.699961
PC-5p-1893282_1	2.0953	0.725463	0.865051	0.986688	0.279195
PC-5p-1907385_1	3.07319	0.148523	0.305584	0.0981292	-0.924672
PC-5p-1910903_1	1.61454	0.776372	0.429521	0.612945	-0.735022
PC-5p-1917009_1	0.4992	0.752956	0.605813	0.821795	-0.961833
PC-5p-192403_4	1.3465	0.880788	1.03065	0.994948	-0.287912
PC-5p-1934330_1	1.10472	0.986743	1.03184	0.994948	-0.362384
PC-5p-193653_3	0.973844	0.873814	1.01441	0.961705	-1.52746
PC-5p-1937408_1	0.72052	0.813035	1.8989	0.612945	-0.955146
PC-5p-1940646_1	0.533315	0.76737	0.425769	0.702169	0.162844
PC-5p-1960813_1	0.971991	0.856883	1.01353	0.965176	-1.52746
PC-5p-1961667_1	0.833059	0.94598	0.532709	0.707127	-1.01276
PC-5p-1962687_1	0.903868	0.935477	1.11977	0.965176	-1.04164
PC-5p-1963103_1	1.57612	0.703496	0.544619	0.529181	-1.1617
PC-5p-1964406_1	0.866287	0.92692	1.29538	0.824565	-1.10678
PC-5p-1990145_1	0.720017	0.826082	1.95522	0.654756	-0.35683
PC-5p-1993953_1	0.972653	0.865292	1.01441	0.961705	-1.52746
PC-5p-1995996_1	0.994947	0.99473	0.972987	0.894556	-1.49813
PC-5p-2003176_1	0.937258	0.974421	0.951367	0.988365	-0.97799
PC-5p-2025414_1	0.900216	0.96235	1.54801	0.740554	-1.03146
PC-5p-206581_3	0.805569	0.938795	0.667348	0.901272	-0.353083
PC-5p-20944_56	1.52171	0.776372	0.983627	0.994948	-0.739285
PC-5p-21583_56	1.64235	0.836071	2.06974	0.73749	-0.560638
PC-5p-217024_4	0.973844	0.873814	1.01441	0.961705	-1.52746
PC-5p-217662_3	0.629257	0.865104	1.09566	0.994685	-0.0178488
PC-5p-219440_3	0.985458	0.935477	0.993267	0.986688	-1.51279
PC-5p-220171_3	0.881481	0.949152	1.44336	0.891841	0.760411
PC-5p-223602_3	0.936433	0.986743	1.21771	0.967319	1.1728
PC-5p-226257_3	0.98222	0.99473	1.13154	0.887371	-1.34061
PC-5p-22990_53	1.14061	0.933692	1.03836	0.994685	-1.01682
PC-5p-235268_3	0.909732	0.964907	1.29022	0.919113	2.22183
PC-5p-237284_3	0.992431	0.998889	2.35448	0.495345	-1.24406
PC-5p-238145_2	1.30379	0.905853	0.697006	0.85367	-0.848967
PC-5p-239481_2	1.08382	0.962011	1.49733	0.694346	-1.01491
PC-5p-244400_2	1.83971	0.680943	0.444143	0.580532	-0.409344
PC-5p-260246_3	0.849649	0.776372	0.963478	0.984696	-1.31469
PC-5p-264973_2	1.03377	0.99473	1.15845	0.976686	1.10427
PC-5p-265929_2	1.41459	0.76737	0.695608	0.727708	-1.34402
PC-5p-27136_48	11.9707	0.541707	0.359308	0.894556	2.96523
PC-5p-272682_2	0.830602	0.776372	0.978354	0.994685	-1.32595
PC-5p-276002_2	0.425166	0.603519	0.911861	0.988365	-0.480624
PC-5p-283503_2	1.42117	0.76737	0.688549	0.705233	-1.33669
PC-5p-287791_2	0.391539	0.171938	0.988405	0.994948	-1.15717
PC-5p-288570_2	0.692113	0.798227	1.62498	0.754975	-0.301951
PC-5p-289468_2	2.02945	0.403438	0.486909	0.439021	-1.17524
PC-5p-290878_2	0.636816	0.739012	1.13635	0.967319	-8.96e-05
PC-5p-292375_2	0.677149	0.806148	0.65703	0.743903	-1.1256
PC-5p-292654_2	0.976252	0.893999	1.00853	0.984696	-1.52405
PC-5p-295621_2	2.04532	0.426154	0.479876	0.44612	-1.1645
PC-5p-297593_2	0.835747	0.76737	1.00284	0.998056	-1.34402
PC-5p-30147_36	0.86146	0.949306	0.690499	0.838691	-0.600194
PC-5p-305808_2	1.24984	0.920954	0.720413	0.85367	-0.915908
PC-5p-309784_2	0.85382	0.808873	0.948728	0.967319	-1.30395
PC-5p-315983_2	1.40714	0.76737	0.702244	0.702169	-1.35135
PC-5p-317127_2	1.17477	0.938795	1.37104	0.895468	1.89621
PC-5p-319000_2	1.03964	0.99473	0.784396	0.952932	-0.773385
PC-5p-325096_2	3.05022	0.187958	0.270161	0.188421	-0.693745
PC-5p-325928_2	0.986316	0.94124	0.98852	0.967319	-1.50938
PC-5p-344903_2	0.823226	0.769175	1.01281	0.994685	-1.35135
PC-5p-347660_2	0.971821	0.853848	1.01334	0.965176	-1.52746
PC-5p-348285_2	0.979601	0.916483	1.00341	0.994685	-1.52012
PC-5p-350027_2	0.622173	0.676786	2.24854	0.551638	0.876941
PC-5p-355796_2	0.366433	0.193927	0.817224	0.886751	-0.813875
PC-5p-361396_2	1.0565	0.95993	1.04476	0.986688	-1.22683
PC-5p-361791_2	1.00282	0.998889	0.623495	0.765287	-0.775597
PC-5p-363747_2	0.74228	0.808873	0.940899	0.986688	-0.513427
PC-5p-366109_2	0.458162	0.500434	0.915188	0.986688	-0.121425
PC-5p-368034_2	1.8079	0.865292	0.38632	0.740554	-0.182569
PC-5p-368921_2	1.42186	0.76737	0.688453	0.702169	-1.33669
PC-5p-372400_2	1.00935	0.996871	1.50304	0.702169	-1.30054
PC-5p-375126_2	1.38832	0.888105	0.381937	0.605596	0.950145
PC-5p-375359_2	0.830845	0.776372	0.992897	0.994948	-1.33669
PC-5p-379303_2	0.973931	0.873814	1.01271	0.965176	-1.52746
PC-5p-382243_3	0.458387	0.440966	1.63217	0.694346	-1.16791
PC-5p-383486_2	1.00961	0.98596	0.950127	0.797434	-1.48006
PC-5p-387145_2	0.681318	0.808873	0.646073	0.743903	-1.11341
PC-5p-400740_4	1.08932	0.985499	0.752959	0.952178	-0.0941578
PC-5p-4553_341	1.39767	0.76737	0.70523	0.740554	4.26711
PC-5p-465644_1	0.834773	0.927651	1.17774	0.964559	-0.801444
PC-5p-475753_2	0.952428	0.986743	1.07152	0.986688	-0.774699
PC-5p-500459_1	0.73194	0.869695	0.969347	0.994948	-0.253151
PC-5p-525396_1	0.661272	0.776372	0.689029	0.77299	-1.16109
PC-5p-528367_1	1.43492	0.776372	0.767788	0.85367	-1.14643
PC-5p-538253_1	1.02625	0.952275	0.910697	0.707127	-1.45018
PC-5p-549778_1	1.70136	0.76737	0.569775	0.702169	-1.24065
PC-5p-558825_1	0.862774	0.808873	0.933491	0.960203	-1.28952
PC-5p-565257_2	1.42488	0.76737	0.685361	0.702169	-1.33328
PC-5p-569120_1	1.05852	0.927651	0.855837	0.707127	-1.39806
PC-5p-574720_1	0.477601	0.647207	1.78574	0.735425	0.0764793
PC-5p-581248_4	1.40401	0.76737	0.702741	0.707127	-1.35135
PC-5p-590493_2	0.99517	0.998889	2.16302	0.404295	-1.14592
PC-5p-592_3212	0.955513	0.927651	1.0249	0.986688	10.3556
PC-5p-59206_16	0.526662	0.500434	0.968826	0.994685	0.317747
PC-5p-595374_1	0.975869	0.99473	1.61408	0.612945	-1.17524
PC-5p-599955_1	2.53975	0.76737	0.303132	0.71737	1.15042
PC-5p-619007_1	15.4287	0.260537	0.100236	0.518861	3.59644
PC-5p-62879_15	0.627617	0.776834	2.59975	0.654756	0.00290221
PC-5p-64027_14	1.11771	0.940298	1.17413	0.953474	-0.936191
PC-5p-647521_1	1.48449	0.706343	0.626077	0.590934	-1.26862
PC-5p-68984_14	9.92565	0.55244	0.69375	0.984696	4.40861
PC-5p-691894_1	0.882876	0.888105	0.895917	0.911753	-1.24722
PC-5p-693075_1	1.01196	0.995312	1.06833	0.965176	-1.29665
PC-5p-710898_2	0.984519	0.931156	0.993537	0.986688	-1.51279
PC-5p-710948_1	2.08006	0.403438	0.463718	0.431186	-1.1391
PC-5p-714077_1	0.980657	0.99473	1.63217	0.587931	-1.34402
PC-5p-719510_1	1.06413	0.927651	0.846133	0.702169	-1.3997
PC-5p-72963_12	1.00119	0.997317	0.964613	0.85367	-1.49131
PC-5p-731132_1	0.464525	0.452049	1.55906	0.702169	-1.14026
PC-5p-736447_1	1.36141	0.923472	0.340011	0.616952	-0.328734
PC-5p-751903_1	0.970949	0.844399	1.01441	0.961705	-1.52746
PC-5p-75892_11	16.8994	0.277078	0.274277	0.743903	5.80184
PC-5p-77472_11	0.893386	0.943815	2.29785	0.447422	-0.878948
PC-5p-77965_10	1.47326	0.776372	0.74911	0.869934	-1.10628
PC-5p-781802_2	0.833486	0.903771	1.10744	0.965176	-1.14251
PC-5p-78491_10	1.49407	0.848654	1.29163	0.95943	-0.350797
PC-5p-785380_4	5.29465	0.683568	0.520163	0.957745	4.32981
PC-5p-795385_1	0.466041	0.366643	1.08656	0.97768	-1.13518
PC-5p-80208_10	0.724128	0.808873	0.993698	0.998056	-0.0464107
PC-5p-812713_1	1.25761	0.94124	0.846014	0.986688	0.131198
PC-5p-821479_1	2.95395	0.541707	0.601421	0.884131	0.576211
PC-5p-840892_1	2.54036	0.660859	1.27251	0.965176	-0.700832
PC-5p-842490_1	0.822384	0.76737	1.00341	0.998056	-1.34402
PC-5p-852079_1	19.1108	0.24484	0.122651	0.547688	5.73759
PC-5p-854289_2	0.569756	0.873814	1.27665	0.967319	-0.404788
PC-5p-86793_27	5.20896	0.76737	0.749797	0.988594	6.49729
PC-5p-874723_1	1.05332	0.99473	2.24084	0.702169	2.84598
PC-5p-87952_9	0.598451	0.776372	3.38464	0.492731	-0.284366
PC-5p-890466_1	1.40528	0.76737	0.702741	0.702169	-1.35135
PC-5p-911225_1	7.65648	0.340461	0.283657	0.702169	2.28113
PC-5p-919586_1	0.989674	0.996871	1.59878	0.590934	-1.32935
PC-5p-921476_1	1.11103	0.964934	0.644525	0.765287	-0.962773
PC-5p-9339_153	0.533487	0.76737	1.70023	0.837637	2.3984
PC-5p-938052_2	2.05526	0.403438	0.475601	0.439021	-1.15717
PC-5p-944157_1	0.986647	0.943815	0.988443	0.967319	-1.50938
PC-5p-959393_1	1.00914	0.998889	1.04265	0.994948	-0.00989578
PC-5p-965760_1	0.991951	0.980583	0.978652	0.950743	-1.50205
PC-5p-967308_1	1.61424	0.76737	0.363972	0.455994	0.476441
PC-5p-989195_1	1.05332	0.96235	1.00111	0.998564	-1.24024
PC-5p-989651_1	0.749943	0.880788	1.33473	0.862315	-0.86108
PC-5p-99486_8	1.06704	0.986743	0.729605	0.866973	-0.0933081
rno-miR-1_R-4	1.00185	0.998889	1.09153	0.952932	-1.3118
rno-miR-3555_1ss15TC	0.71485	0.706343	1.65691	0.547688	5.01108
rno-miR-449a*_L+1R-1_1ss21CA	1.1306	0.927651	0.7324	0.712436	-1.26739
rno-miR-451*_R-2_1ss8TC	1.77385	0.725463	1.04095	0.994685	-0.355514
rno-miR-874*_R+2	1.25308	0.927651	0.597882	0.830441	0.946241
ssc-miR-1285_R+5	4.98119	0.666443	0.399795	0.85367	6.16013
ssc-mir-1285-p3	16.2897	0.214641	0.129141	0.529181	3.91967
ssc-mir-1285-p5	17.2366	0.468878	0.371594	0.894556	8.11745
ssc-miR-133a-5p	1.40018	0.725463	1.14489	0.953474	6.37357
ssc-miR-1839-3p_R+2_1ss11TA	1.50147	0.789052	0.98223	0.994948	3.21689
ssc-miR-2476_R+1	15.5736	0.386966	0.194413	0.702169	5.32344
ssc-miR-2476_R-4	1.01007	0.98596	0.958699	0.886751	-1.47614
ssc-mir-2476-2-p5_1ss16AG	1.68876	0.76737	0.578036	0.702169	-1.25139
ssc-mir-2476-3-p5_R+1	0.979601	0.916483	1.00341	0.994685	-1.52012
ssc-miR-339-3p_L+1_1ss2AC	1.02192	0.995312	1.03263	0.994685	2.87817
ssc-miR-383	1.07176	0.927651	0.818872	0.702169	-1.37492
ssc-miR-421_L-1	0.524793	0.452049	2.53257	0.404295	3.30707
ssc-mir-4332-p3_L-2R+1_4ss12-G13CT14GC18TG	5.67322	0.485258	1.96198	0.886751	2.96218
ssc-mir-4332-p5	0.471291	0.431671	2.52328	0.431186	-0.959069
ssc-mir-4333-p3	8.19221	0.639458	0.476661	0.952178	7.93123
ssc-mir-4335-p5	2.50728	0.714548	0.781089	0.967319	2.65379
ssc-mir-4336-p5_1ss20GA	1.25359	0.952275	0.538828	0.895468	0.652585
ssc-miR-450c-3p_1ss21GA	2.54729	0.63682	0.256431	0.511527	0.55447
ssc-miR-450c-3p_L-1R-1_1ss21GA	0.9753	0.885019	1.00866	0.984696	-1.52405
ssc-mir-484-p5	0.838394	0.830637	1.27779	0.743903	7.59771
ssc-miR-503	0.35148	0.470832	1.16384	0.986688	1.20358
ssc-miR-664-3p	2.33187	0.403438	0.500101	0.612945	5.35839
ssc-mir-664-p5_1ss16GA	1.43223	0.650996	0.880818	0.952932	5.44391

## Sheet: RV
miRNA ID	FC NT vs PT RV	FDR Lung NT vs PT RV	FC Neo vs NT RV	FDR Neo vs NT RV	AvgLogExp (cpm)
bta-let-7a_1ss12GA	1.12381	0.750358	0.905455	0.86465	13.2883
bta-let-7a_2ss12GT18TC	1.12397	0.709185	1.01387	0.991483	12.5456
bta-let-7a-2-p3	1.16027	0.689747	0.920926	0.875521	12.2229
bta-let-7b	1.08821	0.83751	1.0199	0.991483	11.3504
bta-let-7c	1.13385	0.774846	0.945659	0.961339	11.1189
bta-let-7d	1.1114	0.750358	0.96768	0.974761	9.92032
bta-let-7e_R+1	1.09866	0.776632	0.843201	0.790312	9.4752
bta-let-7i	0.958023	0.97653	0.93903	0.979875	12.1684
bta-miR-1	1.48927	0.674499	1.22184	0.872871	9.15298
bta-miR-100	1.04762	0.944514	1.10924	0.872871	13.5389
bta-miR-101_R+1	0.866068	0.733031	1.50875	0.30182	9.26613
bta-miR-103_1ss22GC	1.016	0.99982	0.943499	0.947339	9.34452
bta-miR-105a	1.17877	0.975949	0.768056	0.944278	0.17723
bta-miR-105a_1ss19G-	0.632406	0.674499	0.572293	0.747628	-0.774706
bta-miR-106_R+1	0.73656	0.800401	0.909445	0.98536	1.89609
bta-miR-106b_R+1	0.883193	0.774846	0.897634	0.884392	7.39831
bta-mir-106-p3	1.84943	0.709185	0.725487	0.86031	-0.695028
bta-miR-10a_R-1	0.628388	0.674499	1.78388	0.747628	10.802
bta-mir-1225-p5	0.972279	0.876524	0.965326	0.884392	-1.4636
bta-miR-1249	0.753579	0.848845	1.80598	0.834548	3.19972
bta-miR-125a_R-1	1.20855	0.750358	1.03141	0.991483	12.7969
bta-miR-125b_R+1	1.16709	0.775159	1.15344	0.884392	11.2824
bta-miR-1271	0.884092	0.774266	0.823546	0.814125	7.53359
bta-mir-1271-p3	1.60792	0.674499	0.971803	0.991483	-1.29588
bta-miR-128_R+1	1.48235	0.674499	0.818032	0.872871	6.75051
bta-miR-128_R+2	1.26915	0.763691	0.828529	0.880383	7.94038
bta-mir-128-1-p5_4ss1CG9TA10AG19TC	1.0032	0.99982	0.999436	0.998193	-1.50551
bta-miR-1291_L-1	0.342457	0.804565	1.45582	0.98536	6.22649
bta-mir-1291-p3	2.99962	0.640328	0.947088	0.991483	-0.949289
bta-miR-1298	1.01329	0.946685	1.00948	0.98536	-1.51779
bta-miR-1307_R+1	1.19993	0.750358	0.928908	0.944278	7.20714
bta-mir-1307-p5	0.864663	0.767267	1.08754	0.925204	9.23969
bta-miR-130a	0.870635	0.750358	0.834777	0.790312	10.4763
bta-miR-133a_L-1R+1	1.26021	0.674499	1.22678	0.790312	15.5137
bta-miR-1343*_L+1R+2	1.47098	0.674499	0.673359	0.747628	6.13722
bta-miR-135a	1.30686	0.888587	0.748629	0.872871	0.420484
bta-miR-135b	0.930366	0.776632	0.915069	0.834548	-1.40521
bta-miR-138_R+1	0.563226	0.767267	1.20159	0.961339	1.11122
bta-miR-1388-5p_R+1	1.49423	0.615569	1.05954	0.98536	5.91928
bta-miR-140_L-1R-5_1ss11TG	1.00699	0.978132	1.0026	0.991483	-1.50941
bta-mir-140-p5	0.668974	0.841543	1.22571	0.977065	2.70019
bta-miR-141_R+1	0.233952	0.674499	1.36342	0.961339	1.75962
bta-miR-143_R-1	0.753915	0.658358	1.14103	0.868482	17.4291
bta-miR-1434*_R+9	0.437976	0.849741	1.27844	0.991483	1.81422
bta-miR-1434_L-5	0.970286	0.886326	0.959137	0.872871	-1.45584
bta-miR-145	1.09213	0.888587	1.0499	0.98536	10.5264
bta-miR-1468	1.29365	0.709185	1.16793	0.879652	11.1181
bta-miR-146a_R-2	0.932636	0.949728	1.14995	0.914663	6.07565
bta-miR-146b	0.822795	0.847224	1.56317	0.834548	4.46048
bta-miR-148a	0.901378	0.767267	0.764316	0.590407	14.9531
bta-miR-148b	1.01593	0.978132	0.965253	0.961339	9.54149
bta-miR-151	1.10513	0.727082	1.05551	0.902512	12.1078
bta-miR-151*	1.13093	0.851613	1.12837	0.921838	11.1977
bta-miR-152_R-1	1.00471	0.99982	1.09909	0.878519	7.91545
bta-miR-153	0.68681	0.838093	1.3735	0.907296	1.12846
bta-miR-15b	1.1352	0.776564	0.835794	0.834548	7.44289
bta-miR-17-3p_R+3	1.17343	0.931094	0.911486	0.99048	4.41615
bta-miR-17-5p_R-1	0.861557	0.768776	0.866916	0.872871	7.13342
bta-miR-181a_R-1	0.981685	0.978132	0.90659	0.834548	14.0755
bta-miR-184_R-2	0.35329	0.750358	1.30375	0.958064	0.878647
bta-miR-186_R+1	0.997512	0.99982	1.07595	0.886719	12.8319
bta-miR-187_R+1	2.37832	0.640328	0.792713	0.886719	-0.588702
bta-miR-18a_R+1	1.06886	0.975949	0.872125	0.944278	4.77934
bta-miR-18b_R-2	0.49395	0.775159	1.42205	0.934689	1.20982
bta-miR-190b_R+1	2.04948	0.709185	0.530954	0.747628	-0.0563794
bta-miR-191_R-1	1.10053	0.750358	1.10443	0.834548	13.6306
bta-miR-193b_R-2	0.718259	0.674499	1.63537	0.590407	6.91571
bta-miR-194_R+1	1.06005	0.961444	1.15878	0.910408	5.20865
bta-mir-1940-p3	0.32353	0.83751	2.25783	0.942731	2.85746
bta-miR-197	1.0352	0.978132	0.885766	0.914663	7.94962
bta-mir-197-p5	0.841749	0.841723	0.717156	0.814125	-1.03696
bta-miR-199a-5p_R+1	0.901655	0.837345	0.976425	0.991483	8.58603
bta-miR-199b	1.12218	0.767267	0.879922	0.834548	9.8479
bta-miR-19a	0.867432	0.940441	0.846174	0.942731	5.62743
bta-miR-19b	0.690125	0.733862	0.987432	0.998193	7.83846
bta-miR-200c	0.556586	0.776632	0.681477	0.884392	-0.45418
bta-miR-204	0.941041	0.959143	1.2598	0.834548	8.25967
bta-miR-206	1.37735	0.786025	0.793126	0.914663	-0.874663
bta-miR-206_R-6	1.01167	0.99982	0.908189	0.934689	-1.34168
bta-miR-208a_R-1	4.2446	0.425146	2.98721	0.601669	3.81903
bta-miR-20a	1.08232	0.935883	0.871651	0.893104	6.43048
bta-miR-20b_R+1	0.648217	0.768776	0.719153	0.894676	3.4793
bta-miR-21*_L+1R-1	0.803565	0.850216	1.01911	0.995759	4.48314
bta-miR-21_R-1	1.78833	0.750358	0.513428	0.834548	1.94189
bta-miR-211_R+1	2.1444	0.774846	0.269404	0.737158	0.610761
bta-miR-214	0.961649	0.961264	0.913065	0.910408	7.81187
bta-miR-215	1.51496	0.774266	0.683708	0.880336	2.80387
bta-miR-216a	2.00145	0.749235	1.06943	0.991483	-0.547778
bta-miR-216b	1.58739	0.888587	1.02529	0.998193	0.0453363
bta-miR-217_R-1	0.734584	0.750358	1.13708	0.942731	-1.21701
bta-miR-218_R-1	0.802	0.733862	1.10156	0.932257	7.14965
bta-mir-21-p5_L+10	1.18111	0.954126	0.562642	0.834548	2.54415
bta-miR-221_R+1	0.911732	0.944514	1.52082	0.747628	8.84479
bta-miR-223	1.45369	0.913214	0.683623	0.934689	2.20835
bta-miR-22-3p_R+1	1.27927	0.66252	1.0368	0.98536	15.2346
bta-miR-224_R-1	0.980279	0.99982	0.710904	0.747628	9.25499
bta-miR-224_R-7	0.990549	0.968283	0.985896	0.960042	-1.48875
bta-miR-22-5p	1.63535	0.640328	1.01333	0.995759	4.80279
bta-miR-2284j	0.697152	0.750358	1.44597	0.834548	-1.3333
bta-miR-2284x_R+1	1.13683	0.709185	1.00384	0.998193	9.42171
bta-miR-2284x_R+1_1ss11GA	1.10808	0.948739	0.886207	0.947339	-1.14043
bta-miR-2285b	0.686711	0.750358	1.42187	0.834548	-1.31264
bta-miR-2285c_L-1	0.999913	0.99982	0.99614	0.991483	-1.50103
bta-miR-2318_R+4	2.00497	0.709185	0.73682	0.894676	-0.596621
bta-miR-2320	2.65613	0.615569	0.752893	0.886719	-0.636288
bta-miR-2330*_R+1	0.96134	0.99982	0.794125	0.890536	-1.14089
bta-miR-2331	1.05541	0.99982	0.490114	0.747628	-0.27262
bta-miR-2331*_R+1	0.367618	0.674499	1.27265	0.934689	0.131018
bta-miR-2332	0.128419	0.763691	4.13886	0.884392	5.1643
bta-miR-2340_L+1R-5	0.579479	0.769928	1.06603	0.991483	-1.0798
bta-miR-2355	1.18033	0.974576	1.04936	0.991483	-0.175915
bta-miR-2366	0.597282	0.774846	0.88679	0.991483	-0.80471
bta-miR-2387	1.0248	0.99982	0.464239	0.747628	-0.706914
bta-miR-23a	0.886375	0.750358	1.32649	0.611309	8.79282
bta-miR-23b-5p_L+1	1.00369	0.99982	1.62086	0.872871	2.51872
bta-miR-24_L+1R-1	1.42422	0.674499	0.914247	0.958064	5.06702
bta-miR-2403_R+2	0.976119	0.99982	0.713914	0.872871	0.202703
bta-mir-2403-p5	1.00898	0.968283	1.00626	0.991483	-1.51389
bta-miR-2404_R+11	0.307503	0.847224	1.05801	0.998193	1.57948
bta-miR-2411*_L-2R-1	0.253647	0.822093	2.75703	0.929455	6.28015
bta-miR-2411_L+2R-3	0.868929	0.978132	1.61051	0.872871	1.12057
bta-mir-2424-1-p5	0.0860985	0.768776	8.88121	0.872871	3.25996
bta-miR-2427_R+6	0.102342	0.750358	2.29604	0.944278	3.61007
bta-miR-2432_L-2R+2	0.920451	0.775159	0.904436	0.834548	-1.39189
bta-miR-2440_L-3	0.488612	0.862587	1.78162	0.942731	4.17841
bta-miR-2448	0.950028	0.99982	1.47729	0.918176	1.09698
bta-miR-2474	1.61278	0.804446	1.05568	0.991483	0.88288
bta-miR-2478_L-2	1.35386	0.946685	0.232809	0.686911	1.35597
bta-miR-2483	0.738091	0.956383	0.718619	0.945614	0.320882
bta-miR-2483*	1.07335	0.978132	1.05656	0.991483	2.2033
bta-miR-25	0.88438	0.720122	1.0271	0.98536	11.7982
bta-miR-26a	0.987751	0.99982	1.14656	0.86465	15.051
bta-miR-26a_2ss11CT21CT	1.12496	0.712263	1.13574	0.804542	12.6248
bta-miR-27a-3p_R+1	0.890676	0.709185	1.29624	0.443315	10.294
bta-miR-27a-5p	1.09131	0.99982	0.557169	0.872871	0.476326
bta-miR-2887_L+1R+4	0.393372	0.849741	1.74244	0.961339	5.68065
bta-mir-2890-p5_1ss5CG	0.217355	0.545606	4.57683	0.443315	-0.433589
bta-miR-2903_R+1	0.503006	0.674499	1.38684	0.884392	-0.538177
bta-mir-2904-2-p3	1.3658	0.928646	0.931177	0.991483	-0.727327
bta-mir-2904-2-p3_1ss7TG	0.739345	0.946685	0.893201	0.991483	7.07221
bta-mir-2904-2-p3_1ss8TC	0.993233	0.978132	0.988667	0.98536	-1.49264
bta-mir-2904-2-p5	1.01329	0.946685	1.00942	0.98536	-1.51779
bta-mir-2904-2-p5_L+2_6ss3AC4TC5AC10G-11T-12CT	1.00301	0.99982	0.493982	0.834548	-0.540036
bta-mir-2904-3-p5	0.283398	0.763691	0.777471	0.98536	0.21263
bta-miR-29c_R-1	1.33647	0.750358	2.75948	0.294441	4.18879
bta-mir-29c-p5	7.04079	0.318514	0.558102	0.790312	0.973614
bta-miR-29e_R-1_1ss6TC	0.638111	0.811889	3.34056	0.601669	1.08244
bta-miR-30b-3p_R+1	1.61717	0.700787	0.979273	0.993115	-1.30426
bta-miR-30c_R+1	1.16835	0.715359	0.951751	0.947342	12.523
bta-miR-30d_R-1	1.37474	0.439847	1.14243	0.834548	14.0797
bta-miR-30e-5p	0.987533	0.991476	1.05352	0.925204	14.0181
bta-miR-30f	0.963704	0.978132	1.04431	0.991483	8.54505
bta-miR-30f_3ss9CT19T-20C-	1.21047	0.674499	1.12396	0.834548	10.5789
bta-miR-31_R+2	0.507897	0.811889	0.372956	0.834548	-0.0470276
bta-miR-320	1.09878	0.794434	1.05169	0.95541	9.31912
bta-miR-324	1.06566	0.974908	0.826103	0.902512	5.3677
bta-miR-328	1.18706	0.775159	1.01015	0.995956	5.62205
bta-miR-330	0.636202	0.918042	0.732054	0.958064	1.25987
bta-miR-331_R-1	1.06131	0.964417	1.04775	0.991483	7.75394
bta-miR-335	0.946616	0.918206	0.849712	0.817994	8.20071
bta-miR-339b	0.966671	0.967459	1.04543	0.981937	7.93443
bta-miR-33a	1.19484	0.950348	0.474924	0.817994	1.78885
bta-miR-33b_R-1	1.34748	0.86907	1.01009	0.998193	2.85921
bta-miR-340	0.99015	0.99982	1.35465	0.871427	3.8026
bta-miR-342_R-1	0.896559	0.750358	1.08328	0.884392	9.30738
bta-mir-342-p5	1.72756	0.786025	0.377107	0.766066	1.77853
bta-miR-3431	0.905882	0.847224	0.685852	0.601669	9.09111
bta-mir-3431-p3	1.56608	0.695167	0.678022	0.834548	8.04562
bta-mir-3431-p5	1.80129	0.804565	0.663925	0.934689	2.22746
bta-miR-3432_R-2	0.850303	0.978132	0.888235	0.991483	-0.235152
bta-mir-3432-2-p3	1.04115	0.99982	1.18171	0.98536	2.30532
bta-miR-345-3p	1.39219	0.674499	1.02773	0.991483	6.50869
bta-miR-345-5p	0.838054	0.86907	1.14636	0.945614	5.02662
bta-miR-346	0.90091	0.946685	0.708858	0.834548	-0.864936
bta-miR-34a_R+1	1.18163	0.913214	2.38091	0.720588	4.51058
bta-miR-34b_R+1	0.342681	0.700787	1.09195	0.991483	-0.295744
bta-miR-34c_R+1	0.695874	0.918541	1.42767	0.944278	2.74017
bta-mir-34c-p5_R-2_3ss11-T12-T21AG	1.11203	0.978132	0.502605	0.819851	-0.549026
bta-mir-3596-p5	1.04264	0.978132	1.03809	0.991483	5.77931
bta-miR-361	1.13385	0.767267	1.08751	0.910408	7.81407
bta-miR-362-3p_R+1	2.43924	0.709185	0.497082	0.834548	0.870021
bta-miR-363_L+1	0.805909	0.767267	1.0199	0.991483	6.30701
bta-miR-365-3p	0.592783	0.674499	1.27536	0.884392	3.84982
bta-miR-374b	0.773855	0.767267	0.973269	0.991483	7.35813
bta-miR-378	1.19088	0.674499	1.09852	0.872871	15.2476
bta-mir-421-p5	1.13017	0.794	0.911414	0.921002	8.51199
bta-miR-423-5p	1.49446	0.709185	1.05864	0.991483	9.14402
bta-miR-424	0.598005	0.588732	0.938847	0.98536	8.04199
bta-miR-424*	0.92874	0.946685	0.923079	0.949321	5.62403
bta-miR-425-3p	1.08134	0.959143	0.973455	0.991483	4.28362
bta-miR-425-5p_L+1	1.2444	0.774846	0.922041	0.98536	6.24807
bta-miR-449a	0.345096	0.767267	0.792055	0.98536	0.998613
bta-miR-451	0.597945	0.725468	1.6798	0.834548	11.5291
bta-miR-455_R+1	0.80723	0.750358	0.945467	0.98536	5.94934
bta-miR-486	1.06229	0.949728	1.54353	0.720588	17.015
bta-mir-486-p3	1.22968	0.750358	0.890948	0.921002	5.88012
bta-miR-490_R+1	1.24495	0.674499	0.859775	0.834548	9.16654
bta-miR-491	1.38053	0.905288	0.352668	0.747628	1.58391
bta-miR-497	0.793689	0.750358	1.08794	0.958064	6.68777
bta-miR-500	1.15378	0.919134	0.960608	0.991483	3.97977
bta-mir-502a-2-p5_12ss1CT2CA4AT5TC9AG10AC12GC13CchrX	0.693402	0.75558	1.43581	0.834548	-1.32492
bta-miR-502b_L-2R+3	0.714914	0.769928	1.21911	0.934689	3.6849
bta-miR-504_R+1	0.834477	0.750358	0.91463	0.929455	7.93343
bta-miR-532	0.8708	0.767267	0.865622	0.834548	9.30229
bta-miR-542-5p_R+1	0.818093	0.804446	0.99486	0.998193	5.2713
bta-miR-545*_L+1R+1	1.39743	0.931094	0.595908	0.880336	1.28989
bta-miR-545_L-1R+1	1.58947	0.896401	0.358593	0.752945	0.524002
bta-miR-545_R+1	1.44377	0.881543	0.81787	0.947339	0.467735
bta-miR-582_R-1	0.742831	0.89762	0.665952	0.872871	1.34872
bta-miR-615	0.999913	0.99982	0.995917	0.991483	-1.50103
bta-miR-628	1.36334	0.767887	1.19126	0.937389	4.3526
bta-miR-656	1.38757	0.917937	0.45797	0.834548	1.89821
bta-mir-656-p5	0.996804	0.99982	0.99286	0.991483	-1.49713
bta-mir-658-p3	0.752162	0.959143	0.664972	0.947339	2.6572
bta-miR-660_R+1	0.986408	0.99982	0.971157	0.98536	9.59147
bta-mir-660-p3	0.880812	0.767267	0.874059	0.834548	-1.34745
bta-miR-664_R+2	0.772784	0.978132	0.538226	0.929455	0.507622
bta-mir-670-p3	1.05901	0.99982	1.01146	0.998193	1.26373
bta-miR-671_R+1	2.02583	0.725925	0.35874	0.747628	2.35016
bta-mir-677-p3	0.399726	0.811889	1.92293	0.934689	5.40059
bta-mir-677-p5	0.818733	0.967459	0.999912	0.9999	5.50842
bta-miR-7	0.732168	0.882805	1.69791	0.871427	2.77393
bta-miR-744	0.958083	0.99982	0.75191	0.872871	4.6273
bta-miR-767	1.75499	0.849741	0.339492	0.834548	1.62138
bta-miR-769_R-1	0.946701	0.978132	0.986198	0.995759	6.95888
bta-miR-874_R+1	1.01766	0.99982	2.14731	0.747628	2.68474
bta-miR-877_R+4	1.92626	0.615569	0.627252	0.790312	4.20415
bta-miR-9*_L-1R+6	1.8365	0.774266	0.544761	0.834548	-0.303048
bta-miR-9_R+1	0.91429	0.956383	1.88707	0.747628	4.76263
bta-miR-92a_R+1	0.844743	0.747547	0.903281	0.884392	12.8334
bta-miR-93_R+1	0.867808	0.732104	0.905887	0.871427	9.55788
bta-miR-96	0.7238	0.733031	0.656344	0.747628	-0.986976
bta-miR-98	1.12975	0.866103	0.884896	0.922452	10.2244
bta-miR-99a*_R+4	1.31138	0.66252	0.945056	0.95541	6.69476
bta-mir-99b-p3	1.0132	0.99982	0.732008	0.834548	4.07269
bta-mir-99b-p5	0.934635	0.804446	0.964297	0.95541	13.1323
cfa-miR-129	0.773228	0.946685	0.54508	0.834548	0.543044
cfa-miR-135a-3p_L+1	0.892612	0.774266	0.868337	0.834548	-1.35197
eca-mir-1842-p3	1.43837	0.950348	0.427604	0.834548	0.761771
eca-miR-301b-5p_2ss4GC11TG	0.993437	0.978132	0.98863	0.98536	-1.49264
eca-miR-508-5p_R-3	3.10925	0.674499	1.41264	0.872871	-0.283558
eca-mir-769b-p5_1ss12CG	0.993665	0.99982	0.601823	0.747628	-1.31713
hsa-let-7d*	0.942167	0.956383	0.942963	0.98536	7.41801
hsa-miR-103a-2*_R+1	1.23983	0.876524	0.805918	0.914663	-1.08612
hsa-miR-103a-2*_R+1_1ss16CT	1.78581	0.763691	0.940502	0.991483	-0.0722974
hsa-miR-105*_L+2R-2	0.791612	0.763691	0.794735	0.834548	-1.2408
hsa-miR-10a*_R-1	0.821718	0.967459	0.551124	0.86465	0.534235
hsa-mir-1181-p5	1.34847	0.887745	0.652938	0.872871	-0.378284
hsa-mir-1181-p5_2ss8CG15GC	0.993437	0.99982	0.884939	0.902512	-1.31654
hsa-mir-1244-2-p3	0.393535	0.838093	1.85468	0.914663	0.262986
hsa-miR-1246	0.210551	0.864002	5.11884	0.914663	6.56466
hsa-miR-1246_L-1R-3	0.176593	0.851613	6.01322	0.910408	6.42703
hsa-mir-1254-p3	0.239976	0.796671	2.96831	0.921002	6.78487
hsa-miR-125a-3p_R-1	1.27293	0.849741	0.679325	0.86031	3.03924
hsa-miR-125b-1*	2.55192	0.318514	0.646168	0.747628	5.10922
hsa-miR-1260_1ss9TA	1.01225	0.949728	1.00945	0.98536	-1.51779
hsa-miR-1260b_R-1_1ss9AT	0.847385	0.946685	0.644559	0.834548	-0.534033
hsa-mir-1273e-p5	0.271783	0.819325	2.23394	0.944278	8.63175
hsa-mir-1273-p3	0.623718	0.768632	0.88865	0.99048	-1.09258
hsa-miR-127-5p	0.951225	0.956383	0.97272	0.991483	5.40302
hsa-miR-1277	0.972186	0.978678	0.868926	0.872871	-1.28749
hsa-mir-1277-p5	0.775861	0.837345	1.13674	0.961339	-1.01121
hsa-mir-1343-p5_1ss19TC	0.941691	0.978132	0.725684	0.834548	-0.859112
hsa-miR-135a*_L+1R-1	0.729003	0.92824	0.399116	0.766066	0.298258
hsa-miR-140-5p	1.13661	0.857343	0.875334	0.921002	5.77977
hsa-miR-144*_R+1	0.644091	0.674499	1.23325	0.872871	5.82174
hsa-miR-146b-3p_R+1_2ss7GA8TG	1.00013	0.99982	1.63649	0.834548	-0.47272
hsa-miR-148a*_L+1	1.37367	0.615569	0.702171	0.601669	7.7448
hsa-miR-149	1.16835	0.850943	1.11917	0.947339	6.55347
hsa-miR-151b_R+2	1.50795	0.727082	0.934405	0.991483	4.43802
hsa-miR-15b*	1.09037	0.968283	0.820944	0.934689	3.45989
hsa-miR-16-1*_R+1	0.60121	0.844922	1.38347	0.932257	0.26938
hsa-miR-181a*	1.17865	0.767267	0.832902	0.834548	6.67686
hsa-miR-181c*_L-1R+1	1.1787	0.750358	0.593652	0.30182	7.31935
hsa-miR-186*_L-2R+1	0.73798	0.946685	1.05624	0.991483	0.413092
hsa-miR-188-3p	0.654002	0.922351	0.677008	0.934689	0.75337
hsa-miR-18b*_L+3_1ss16CT	0.823115	0.949728	0.545509	0.834548	-0.37835
hsa-miR-193b*	0.831754	0.956383	0.98167	0.998193	0.299858
hsa-miR-194*_R-1	1.13304	0.974908	0.43275	0.747628	-0.480949
hsa-miR-19b-2*_R+1_4ss19TC20TC21CA22AG	0.490641	0.674499	1.37654	0.872871	-0.551201
hsa-miR-212_R+1	0.976351	0.99982	1.17637	0.942731	3.16429
hsa-miR-214*	0.901553	0.948739	0.96948	0.991483	4.74161
hsa-miR-219-1-3p	1.80133	0.767267	0.805924	0.944278	0.754424
hsa-miR-219-5p_R+2	0.302612	0.66252	0.913259	0.991483	0.0536497
hsa-miR-221*_R+4	0.959688	0.981246	2.26014	0.446106	4.80569
hsa-miR-224*_L-1_1ss9GA	0.617298	0.774266	1.91183	0.834548	2.04589
hsa-miR-23a*	0.758817	0.767267	1.18855	0.910408	-1.26311
hsa-miR-24-2*_L+1R-1	1.17231	0.924051	1.34624	0.884392	4.15846
hsa-miR-25*_R+2	2.10733	0.83751	0.282721	0.804542	0.999847
hsa-miR-26a-1*_1ss9TC	0.980764	0.99982	0.55719	0.834548	1.48123
hsa-miR-26b*	1.56622	0.677559	0.83527	0.921002	3.87301
hsa-miR-28-3p_1ss11TA	1.32482	0.709185	1.00659	0.998193	10.7289
hsa-miR-3065-5p_R+2	0.99402	0.99982	1.12889	0.947339	5.57154
hsa-miR-30a*	0.978378	0.978132	0.95466	0.961339	9.13285
hsa-miR-30c-1*	1.7356	0.66252	0.651035	0.790312	5.18025
hsa-miR-30d*	1.63316	0.545606	1.255	0.834548	6.9001
hsa-miR-30e*	1.16342	0.709185	1.10288	0.872871	11.1644
hsa-miR-31*_R+1	0.703955	0.75558	0.719727	0.834548	-1.13876
hsa-miR-3178_L+1R-3	0.161487	0.75558	1.77242	0.973424	5.1261
hsa-miR-3195_R-2	0.987975	0.99982	0.596825	0.747628	-1.30816
hsa-miR-32_R-1	0.773961	0.775159	1.15129	0.944278	4.20714
hsa-miR-324-3p_L+2	0.999246	0.99982	0.978825	0.993115	4.33674
hsa-miR-330-5p_R+1	0.861168	0.917937	0.735781	0.86465	3.99426
hsa-miR-331-5p_L+1R-1	1.40258	0.85176	1.10315	0.991483	3.81482
hsa-miR-335*	0.864908	0.847224	0.684393	0.747628	7.49602
hsa-miR-33a*_R-1	0.602818	0.774846	1.64782	0.86465	1.97284
hsa-miR-33b*_R-1	0.780406	0.949728	1.16724	0.98536	-0.0302006
hsa-miR-34c-3p	0.962324	0.99982	0.55719	0.790312	-0.541195
hsa-miR-3607-3p_L+5	0.646313	0.888587	1.07379	0.991483	5.94457
hsa-miR-361-3p_L-1R+2	1.38168	0.700787	1.09432	0.958064	5.42455
hsa-miR-363*	1.23437	0.888587	0.995574	0.998193	-1.14881
hsa-miR-365*_R+1	0.689479	0.838093	0.709907	0.872871	-0.130912
hsa-mir-3652-p3	0.492291	0.788277	1.12123	0.991483	0.0285058
hsa-miR-3653_L+10	0.658609	0.897958	1.07255	0.991483	1.92112
hsa-mir-3665-p5_1ss7GC	1.3492	0.879121	0.19369	0.30182	-0.701161
hsa-mir-3676-p3	0.409847	0.775159	1.01898	0.998193	2.15783
hsa-mir-3676-p3_1ss22GC	0.684236	0.946685	1.03255	0.998193	3.66844
hsa-mir-3676-p5	0.405047	0.767267	1.13512	0.991483	0.461422
hsa-mir-3714-p3_1ss15TA	0.919677	0.888798	0.815382	0.834548	-1.21701
hsa-miR-371-5p_R+1	0.917604	0.99982	0.431199	0.790312	0.76503
hsa-miR-374a*_1ss9AG	1.16751	0.750358	1.03121	0.991483	7.97916
hsa-miR-374b*_1ss5GT	1.01498	0.99982	0.92322	0.961339	4.92114
hsa-miR-378*	1.66476	0.545606	1.29612	0.834548	8.8971
hsa-miR-378c_L-2R-4	1.28645	0.946685	1.39585	0.942731	3.07876
hsa-miR-378c_L-3R-4	1.63665	0.83751	1.83341	0.834548	0.467418
hsa-miR-378d_2ss14TC20AG	4.71594	0.640328	0.570382	0.834548	0.458147
hsa-miR-4286_R+1	2.67001	0.733031	0.379108	0.834548	3.13994
hsa-miR-431*_L+2R-1_1ss21TG	0.877554	0.964417	0.517956	0.834548	3.02001
hsa-miR-432*	0.781788	0.975519	0.413344	0.834548	0.652002
hsa-mir-4419a-p5	0.432865	0.946685	3.63159	0.921002	6.65515
hsa-mir-4426-p5	0.174801	0.674499	0.77971	0.98536	1.15261
hsa-mir-4433-p5_1ss12TG	0.331251	0.849741	0.681517	0.988258	1.55282
hsa-miR-4443_R-2	3.67725	0.640328	0.699607	0.872871	-0.07893
hsa-miR-4444_L+4R+1	0.533775	0.83751	0.639825	0.910408	0.65897
hsa-miR-4448_R-3_1ss6CG	0.789964	0.961264	0.646833	0.942731	3.70338
hsa-miR-4454_L-2	0.690078	0.850943	2.26533	0.747628	-0.490524
hsa-miR-4492_L+1R-3	1.01167	0.99982	0.614567	0.747628	-1.34168
hsa-miR-4497_R-2	1.00547	0.99982	0.611875	0.747628	-1.3333
hsa-miR-4508_L+1R-3	2.02366	0.767267	0.160016	0.30182	-0.388575
hsa-mir-4508-p5_1ss15CA	0.742368	0.769928	1.3496	0.86465	-1.3294
hsa-miR-450b-5p_R-1	0.991606	0.99982	0.833737	0.834548	9.23999
hsa-mir-450b-p3_1ss8TA	0.587936	0.865983	0.975048	0.998193	0.535246
hsa-miR-452	1.14215	0.769928	0.652187	0.446106	8.036
hsa-miR-4532_L-1	1.00254	0.99982	0.999442	0.998193	-1.50551
hsa-miR-4532_L-3R+1	1.23463	0.978132	0.417538	0.872871	1.18625
hsa-miR-4680-5p_L+1R-1	0.200895	0.545606	0.710432	0.884392	0.187875
hsa-mir-4734-p5_1ss8CG	0.202479	0.776632	2.52927	0.942731	5.74625
hsa-miR-4791_R-2	0.720656	0.838093	1.22391	0.955504	4.66967
hsa-miR-490-5p	2.01126	0.658358	0.483052	0.747628	3.5871
hsa-miR-491-3p	0.44322	0.682265	1.44159	0.871427	0.233083
hsa-miR-500a*_R+1	0.800678	0.741654	0.862354	0.872871	8.33757
hsa-miR-505_L-1R+2	0.781838	0.769928	1.06661	0.991483	4.19491
hsa-miR-532-3p	1.1378	0.888587	0.78121	0.860286	4.84316
hsa-miR-542-3p	0.659596	0.674499	0.914789	0.958064	8.13625
hsa-miR-551b*_R+1	0.863273	0.774266	0.830033	0.834548	-1.3094
hsa-mir-555-p5	0.988709	0.99982	0.884821	0.893104	-1.31007
hsa-miR-574-3p_1ss18CA	1.27385	0.750358	1.08192	0.971926	6.10776
hsa-miR-574-3p_R-6	1.00699	0.978132	1.0026	0.991483	-1.50941
hsa-miR-574-5p	0.687296	0.750358	0.756622	0.86465	-0.60483
hsa-miR-574-5p_L+4R-2	1.26264	0.83751	0.823489	0.914663	-1.1257
hsa-mir-574-p5_7ss1TC16CG17GT18CG20CG21CA23GT	0.905808	0.775159	0.886592	0.834548	-1.36936
hsa-miR-582-3p_2ss5TC6GA	0.44288	0.767267	1.32581	0.95541	0.459868
hsa-miR-671-3p	1.19061	0.928646	0.863279	0.968369	3.59612
hsa-miR-708	1.20497	0.753169	1.24295	0.834548	6.75352
hsa-miR-708*_R+1_1ss3AT	1.13391	0.775159	1.16977	0.834548	7.57163
hsa-miR-720_L+1	1.83854	0.767267	0.702955	0.872871	-0.0233815
hsa-miR-744*_R-1	1.20177	0.961362	0.655518	0.884392	0.87179
hsa-miR-767-3p_R-1_1ss21TC	0.769818	0.73407	0.73746	0.790312	-1.06749
hsa-miR-877*	1.18631	0.946685	0.757159	0.871427	-0.833266
hsa-miR-92a-2*_R+1_2ss19TC21AG	0.999835	0.99982	0.996261	0.991483	-1.50161
hsa-miR-93*_R+1_1ss11TC	1.38394	0.776632	0.992612	0.998193	2.73542
hsa-mir-936-p3_1ss4TA	0.382809	0.635289	3.20861	0.446457	-0.484828
let-7	1.14142	0.709185	0.942393	0.914663	12.6177
let-7a-1-3p	1.2226	0.728533	1.19638	0.834548	6.54717
let-7e	0.697491	0.847224	1.59312	0.860286	1.42862
let-7f-1-3p	1.03216	0.98696	1.00087	0.998892	4.51621
let-7f-2-3p	1.02562	0.99982	0.93205	0.991483	4.02973
let-7f-5p	1.15334	0.733031	0.903176	0.872871	11.6771
let-7g-3p	0.913614	0.967459	0.846506	0.945614	3.83348
let-7i-3p	0.662173	0.725468	1.41666	0.834548	4.09605
mdo-miR-151_R-6	0.414586	0.774846	1.70839	0.910408	0.922985
mdo-mir-739-p3	0.522268	0.765174	1.10843	0.991483	-1.03399
mdo-mir-739-p3_1ss16CT	0.154368	0.774266	2.72359	0.936106	11.8479
mdo-mir-739-p5	0.259316	0.774846	1.30188	0.991483	4.79733
mdo-mir-739-p5_1ss15CA	0.0911143	0.776632	15.3006	0.864225	3.94466
miR-1	1.37849	0.709185	1.30031	0.834548	10.6178
miR-100-3p	1.31798	0.917937	2.03486	0.834548	3.02097
miR-101	0.845057	0.674499	1.41969	0.294441	10.3898
miR-101-1-5p	1.14727	0.964417	2.15615	0.790312	2.25017
miR-101b-5p	0.419349	0.545606	2.2214	0.601669	-1.1069
miR-103-3p	1.04462	0.95557	0.949334	0.961339	9.50422
miR-106-5p	0.598126	0.725925	0.766281	0.900835	2.00274
miR-106b-3p	1.05004	0.954126	0.997885	0.998193	6.86875
miR-10b-3p	1.22393	0.958396	1.01131	0.998193	0.442512
miR-10b-5p	0.853788	0.674499	1.64627	0.243813	12.8207
miR-1197-5p	1.26276	0.923227	1.04425	0.991483	0.0907692
miR-1224-3p	0.924087	0.913214	0.829139	0.834548	-1.22911
miR-1224-5p	1.13484	0.978132	0.504469	0.752945	-0.381142
miR-1225-3p	0.569452	0.774404	0.415104	0.772483	0.159736
miR-124-3p	1.00624	0.978132	1.00259	0.991483	-1.50941
miR-124-5p	1.59777	0.83751	1.08426	0.991483	-0.014431
miR-1246	0.15018	0.86907	8.61776	0.910408	7.24555
miR-1247-3p	0.893018	0.956383	1.15766	0.947339	-1.08455
miR-1247-5p	3.53937	0.66252	1.67734	0.86465	1.16248
miR-1248	1.6014	0.959143	0.995188	0.998892	1.08449
miR-124a-5p	1.04109	0.978132	0.913873	0.944278	-1.22594
miR-124c-5p	1.53105	0.750358	0.926122	0.991483	-1.23713
miR-1251-5p	1.01329	0.946685	1.00948	0.98536	-1.51779
miR-125-5p	1.18453	0.767267	1.14808	0.884392	11.2959
miR-125b-2-3p	1.06409	0.946685	1.09226	0.934689	9.87875
miR-1260	2.49842	0.662958	0.568342	0.834548	3.37862
miR-1260a	0.999583	0.99982	0.995677	0.991483	-1.50103
miR-1260b	0.97366	0.888587	0.969372	0.910408	-1.46552
miR-127	0.712398	0.545606	1.07022	0.934689	14.5152
miR-128-1-5p	3.39167	0.545606	0.319262	0.601669	2.27295
miR-1282	0.0936453	0.677681	3.34691	0.872871	3.14001
miR-128-3p	1.37024	0.725925	0.90067	0.947339	6.72856
miR-1296-5p	0.920329	0.946685	0.830783	0.884392	4.98436
miR-129a-3p	0.972828	0.882557	0.965119	0.884392	-1.4636
miR-129b-5p	1.35648	0.877718	0.838427	0.979875	2.13382
miR-1301-5p	0.677717	0.769928	0.558083	0.791383	-0.989471
miR-1306-3p	1.55318	0.750358	0.420643	0.722231	1.99021
miR-1306-5p	0.882184	0.946685	0.859603	0.944278	3.84358
miR-133	1.29481	0.674499	1.22968	0.81417	13.9941
miR-133a-5p	1.30691	0.750358	0.947366	0.991483	7.58455
miR-133b-3p	1.09973	0.89762	1.30765	0.81695	9.10752
miR-137-3p	1.06383	0.956736	0.935496	0.978451	-1.25257
miR-138-1-3p	0.628431	0.674499	0.790776	0.872871	-0.825813
miR-138-2-3p	0.960893	0.83751	0.951453	0.871427	-1.44781
miR-140-3p	0.762357	0.545606	1.08908	0.875521	10.6608
miR-1417-5p	2.35412	0.750358	0.538542	0.834548	-0.579613
miR-142-3p	1.05702	0.978132	1.47352	0.804542	4.25558
miR-142b	0.808849	0.674499	1.55791	0.415817	8.4254
miR-1434-3p	1.58301	0.774266	1.07197	0.991483	5.85262
miR-143-5p	1.14075	0.817456	0.780859	0.834548	5.04937
miR-144-3p	0.499452	0.545606	1.04853	0.991483	5.52363
miR-145-3p	1.18684	0.750358	1.1691	0.86465	9.39347
miR-1461	1.1004	0.913214	0.982219	0.991483	-1.30874
miR-1468-3p	0.962105	0.978132	0.861087	0.871427	-1.27544
miR-147	1.17425	0.961264	1.13512	0.98536	0.753915
miR-148b-5p	1.39799	0.750358	0.875134	0.944278	4.71039
miR-150	1.03668	0.995865	1.57878	0.766066	5.06054
miR-151-5p	1.15047	0.838093	1.11123	0.942731	11.2049
miR-151b	1.00935	0.99982	1.20102	0.872871	5.37925
miR-153-1-5p	0.830087	0.946685	1.45731	0.872871	-0.822759
miR-153-3p	0.481106	0.774266	1.51286	0.910408	0.921458
miR-153-5p	0.996723	0.99982	0.892049	0.910408	-1.32102
miR-155	0.998006	0.99982	0.822229	0.834548	7.51191
miR-155-3p	0.978252	0.913178	0.972604	0.910408	-1.47198
miR-15a-5p	1.06277	0.888587	1.03977	0.977065	8.67741
miR-16-5p	1.01456	0.978768	1.08664	0.871427	12.4153
miR-1814c	1.55758	0.767267	0.752431	0.871427	-0.721084
miR-181a	0.982353	0.978132	0.906463	0.834548	14.0741
miR-181a-2-3p	1.13451	0.804446	0.775249	0.766066	9.31445
miR-181b	1.10542	0.767267	0.835444	0.747628	8.93272
miR-181b-5p	1.07556	0.849741	0.863533	0.834548	8.72186
miR-181c	0.890579	0.727082	0.895973	0.834548	10.456
miR-181d-3p	1.00699	0.978132	1.0026	0.991483	-1.50941
miR-181d-5p	1.04678	0.978132	0.84983	0.884392	7.01793
miR-183	0.453824	0.674499	0.624592	0.834548	-0.45043
miR-183-3p	0.999529	0.99982	0.995766	0.991483	-1.50103
miR-183-5p	0.360503	0.674499	1.59855	0.834548	0.115148
miR-1839	1.54985	0.66252	1.02116	0.991483	4.81872
miR-1843b-5p	0.949252	0.978132	0.721801	0.834548	-0.875595
miR-188	1.11989	0.949728	0.809139	0.914663	3.11603
miR-1893	0.700347	0.888587	0.741974	0.942731	-0.861777
miR-190a	1.17756	0.888587	0.698726	0.834548	5.45365
miR-192	1.10391	0.767267	1.0702	0.910408	11.0924
miR-192-3p	1.4164	0.794221	0.700348	0.834548	-0.603122
miR-194-3p	1.27125	0.851613	0.745768	0.872871	-0.913261
miR-194-5p	1.25322	0.767267	0.773813	0.834548	5.06043
miR-195-3p	1.28008	0.837345	0.736717	0.872871	3.45187
miR-196a	0.506831	0.750358	2.815	0.747628	2.11014
miR-1973	0.0819856	0.725925	2.89609	0.910408	7.91222
miR-199a-3p	0.988412	0.99982	1.03731	0.961339	9.84774
miR-199b-3p	0.929917	0.832322	1.08764	0.872871	9.78933
miR-19a-5p	1.36191	0.864002	0.509834	0.790312	-0.783454
miR-19b	0.681667	0.750358	0.989606	0.998193	7.85826
miR-1a-2-5p	0.962055	0.99982	1.31364	0.920868	-0.669727
miR-200a	0.4345	0.767267	1.61243	0.872871	0.47736
miR-200a-5p	0.660804	0.774266	0.587468	0.834548	-0.859957
miR-200b-3p	0.884689	0.99982	0.955494	0.995759	1.29645
miR-200b-5p	0.638511	0.750358	0.656298	0.834548	-1.07342
miR-200c-5p	0.873253	0.774266	0.845334	0.834548	-1.32452
miR-204-3p	0.518376	0.764532	1.20603	0.95541	-0.781368
miR-205	0.280454	0.674499	1.38277	0.934689	-0.400439
miR-205-3p	0.732534	0.767267	0.704444	0.834548	-1.14951
miR-208b-3p	1.13159	0.725468	0.894353	0.834548	12.9239
miR-20a-3p	1.19289	0.959143	0.853235	0.98536	1.70678
miR-20a-5p	1.27636	0.774846	1.04612	0.991483	4.75806
miR-20b-3p	1.34518	0.957962	0.404714	0.834548	0.40412
miR-210	0.639402	0.649295	1.14509	0.910408	6.31381
miR-212-5p	1.42782	0.849741	0.845407	0.977065	1.32248
miR-215-3p	1.00575	0.99982	0.610431	0.747628	-1.3333
miR-218-2-3p	0.807607	0.956383	1.44163	0.884392	0.00214913
miR-222-3p	1.0183	0.99982	1.43803	0.747628	8.41473
miR-222-5p	0.952651	0.99982	1.31383	0.921002	-0.679905
miR-223-5p	0.601456	0.804446	1.38597	0.890536	0.121279
miR-2284a	0.701632	0.767267	1.45585	0.834548	-1.34168
miR-2284aa	1.01225	0.949728	1.00945	0.98536	-1.51779
miR-2284ab	2.04972	0.709185	0.73516	0.910408	1.82312
miR-2284d	0.682116	0.767267	1.31239	0.893131	-1.14881
miR-2284e	1.18307	0.946685	0.905038	0.991483	2.85705
miR-2284h-5p	3.92337	0.674499	0.313558	0.766066	1.15214
miR-2284j	0.979686	0.919134	0.973913	0.914663	-1.4739
miR-2284k	0.625535	0.725468	1.35775	0.871427	-1.22727
miR-2284m	1.08813	0.978768	1.90174	0.747628	0.439763
miR-2284r	0.79483	0.946685	0.489918	0.834548	-0.612692
miR-2284w	1.24581	0.961264	0.736406	0.944278	1.31598
miR-2284y	0.555827	0.844922	0.451728	0.834548	0.228619
miR-2284z	1.01193	0.95341	1.00943	0.98536	-1.51779
miR-2285b	1.11902	0.887745	0.996271	0.998193	-1.32551
miR-2285e	0.978257	0.913178	0.972572	0.910408	-1.47198
miR-2285f	0.936371	0.99982	1.18319	0.961339	-0.481984
miR-2285i	0.735707	0.888587	0.666591	0.886406	-1.0798
miR-2285k	1.73013	0.733031	0.821735	0.936602	-0.886737
miR-2285l	1.2799	0.904987	0.518347	0.747628	-0.199255
miR-2285n	0.981566	0.931094	0.975931	0.921002	-1.47647
miR-2285o	0.476319	0.775159	0.303192	0.747628	0.223878
miR-2285q	1.00928	0.967459	1.0063	0.991483	-1.51389
miR-2285u	0.810989	0.933114	2.06688	0.747628	1.12096
miR-2285w	0.946069	0.99982	3.85145	0.752945	1.5269
miR-2285x	1.96504	0.674499	0.860491	0.945261	-0.962466
miR-2285y	1.01329	0.946685	1.00935	0.98536	-1.51779
miR-2288	0.915901	0.949728	0.786317	0.862581	-1.13924
miR-2292	2.5193	0.615569	0.359052	0.457554	-0.76109
miR-2310	1.39055	0.804446	0.767569	0.871427	-0.981987
miR-2312	0.996804	0.99982	0.992683	0.991483	-1.49713
miR-2319a	1.60296	0.896401	0.379007	0.819851	0.57185
miR-2320-3p	1.61904	0.674499	0.981877	0.993115	-1.30816
miR-2355-5p	2.00027	0.753169	0.507588	0.834548	1.65454
miR-2382-5p	2.64774	0.615569	0.599596	0.834548	-0.960426
miR-2384	1.15145	0.954126	1.45608	0.872871	-1.16558
miR-2399-5p	0.630967	0.767267	0.934493	0.991483	-1.13205
miR-23b	1.06084	0.888587	1.18176	0.790312	12.429
miR-24	0.977186	0.98696	1.30703	0.752945	9.32142
miR-2400	0.68061	0.750358	1.40658	0.834548	-1.30036
miR-2403	0.386666	0.709185	1.22368	0.956605	-0.221647
miR-2408	1.01036	0.959143	1.00622	0.991483	-1.51389
miR-2410	1.48051	0.786025	0.545741	0.834548	-1.02248
miR-2424	0.390416	0.778205	1.54579	0.958064	4.15246
miR-2426	1.16088	0.893975	0.989022	0.998193	-1.23524
miR-2427	0.3352	0.750358	0.701059	0.944278	0.0992451
miR-2428	1.00606	0.978132	1.00258	0.991483	-1.50941
miR-2435	1.0124	0.99982	0.90522	0.934689	-1.34168
miR-2447	1.24611	0.946685	1.01468	0.998193	0.949863
miR-2478	4.04029	0.66252	0.743654	0.934689	0.860779
miR-2487	0.69852	0.956383	2.99905	0.871427	2.4111
miR-26a-5p	0.989703	0.99982	1.13674	0.872871	15.0588
miR-27b	1.02009	0.961264	1.13225	0.752945	16.1426
miR-27b-5p	1.3491	0.750358	1.17114	0.921002	5.14678
miR-27d-3p	1.2165	0.763691	1.197	0.872871	6.22074
miR-28-5p	1.36409	0.545606	0.930398	0.93236	8.36822
miR-2887	0.305785	0.804446	2.24116	0.934689	7.14155
miR-28c	0.667828	0.750358	1.92781	0.747628	3.04022
miR-296-3p	1.20925	0.837345	0.992654	0.998193	5.37975
miR-296-5p	0.985478	0.99982	0.703531	0.86465	3.79712
miR-299-5p	1.16889	0.946685	0.608828	0.834548	3.00281
miR-29a	1.39221	0.674499	1.85882	0.590407	5.66227
miR-29a-5p	0.595565	0.774266	1.1583	0.961339	-0.678626
miR-29b	0.35505	0.658358	2.2091	0.747628	0.629079
miR-29b-1-5p	0.9619	0.838093	0.954449	0.872871	-1.44908
miR-29b-2-5p	0.972774	0.99982	0.73725	0.834548	-0.918003
miR-29c-3p	1.27308	0.750358	2.98907	0.243955	4.25318
miR-301b	0.380349	0.615569	0.572378	0.805483	4.15218
miR-301b-3p	0.753141	0.709185	0.733623	0.768063	8.9682
miR-3059-5p	0.678222	0.733031	0.787554	0.873728	-0.803728
miR-3064-3p	0.5758	0.767267	0.753473	0.934689	-0.741633
miR-3064-5p	0.388447	0.750358	0.387344	0.817994	-0.0398569
miR-3071-5p	0.756302	0.674499	0.915101	0.925204	9.29034
miR-3074-5p	0.932883	0.943169	1.37493	0.747628	10.4856
miR-3085-3p	1.05414	0.978132	0.844737	0.910845	-1.07898
miR-3141	0.361552	0.838093	0.735593	0.99048	0.989717
miR-3184-5p	1.07057	0.949728	0.942069	0.98536	10.4402
miR-320e	0.944477	0.978132	0.807583	0.872871	-1.17376
miR-323	1.25041	0.928646	0.618172	0.86031	2.66475
miR-32-3p	0.442138	0.75082	2.26527	0.817994	0.836019
miR-326	0.98077	0.99982	1.09322	0.98536	4.44065
miR-328-5p	1.01329	0.946685	1.00957	0.98536	-1.51779
miR-329a	0.689661	0.83751	1.17029	0.981937	-0.621553
miR-338-5p	1.27206	0.946685	2.14353	0.834548	3.17536
miR-339a	0.944916	0.956383	0.990461	0.995759	6.47023
miR-339b	1.00369	0.99982	1.05903	0.977065	6.17612
miR-3432	0.65711	0.750358	0.771915	0.884392	-0.508886
miR-34a-3p	0.767734	0.944514	1.37911	0.888375	-0.359794
miR-3587	1.41395	0.941327	0.498417	0.839214	1.01107
miR-3590-3p	1.02548	0.99982	0.525141	0.880336	0.89063
miR-3591-3p	1.43542	0.774266	0.768002	0.908646	-0.978173
miR-3591-5p	1.00006	0.99982	0.608342	0.747628	-1.32492
miR-3618	0.258621	0.545606	2.19676	0.790312	-0.767612
miR-362	0.677531	0.769928	1.18241	0.958064	3.99517
miR-365-1-5p	0.811446	0.759601	0.825742	0.84493	-1.2722
miR-365b-5p	0.90913	0.956383	1.46057	0.834548	5.01044
miR-3662	1.01225	0.949728	1.00927	0.98536	-1.51779
miR-3665	0.63273	0.832322	1.53152	0.86465	-0.165029
miR-374a-5p	0.768249	0.674499	1.11411	0.884392	7.75948
miR-376a-2-5p	0.946171	0.99982	0.677	0.834548	-0.308242
miR-376a-5p	0.8707	0.978132	1.17933	0.991209	3.78793
miR-376e-5p	0.364317	0.674499	3.19906	0.505465	0.858579
miR-378d	1.21919	0.776632	1.12506	0.944278	4.90419
miR-378e	0.673098	0.774266	1.1777	0.961339	2.7574
miR-378g	1.3412	0.545606	1.09639	0.884392	11.3983
miR-379-3p	0.948175	0.972997	0.683183	0.747628	5.92451
miR-383-5p	1.82695	0.83751	0.544769	0.872871	1.0383
miR-409b	1.12476	0.811889	0.777335	0.766066	9.31298
miR-410-5p	1.55137	0.725925	0.892418	0.961339	-1.02606
miR-411	0.798965	0.674499	0.918845	0.921002	12.4371
miR-412-3p	1.3514	0.934674	0.213489	0.590407	1.16717
miR-4282	1.01329	0.946685	1.00935	0.98536	-1.51779
miR-429-3p	0.656137	0.825701	0.683521	0.884392	-0.533304
miR-4328	0.978306	0.913178	0.971879	0.910408	-1.47198
miR-4484	0.197328	0.674499	0.948053	0.993115	8.69928
miR-449c	0.439955	0.774266	0.632026	0.900835	-0.198231
miR-450a	0.955007	0.944514	0.712735	0.446106	7.26149
miR-450a-5p	0.879638	0.767267	0.772473	0.747628	7.19952
miR-4532	1.03491	0.99982	1.42813	0.872871	-1.13205
miR-454	0.867723	0.763691	0.839912	0.834548	6.88009
miR-454-5p	0.568767	0.775159	1.81923	0.834548	1.53899
miR-455-3p	1.20804	0.763691	0.96521	0.991483	5.35387
miR-4657	0.417125	0.674499	2.2492	0.747628	-1.0295
miR-4680-3p	0.674337	0.775159	0.897795	0.990538	-1.14881
miR-4788	1.00578	0.99982	0.548913	0.747628	-1.1572
miR-485-3p	0.818014	0.882805	0.769588	0.886719	3.37881
miR-487b-5p	1.43943	0.914192	0.422358	0.766066	0.345175
miR-4949-5p	1.00288	0.99982	0.999409	0.998193	-1.50551
miR-495-5p	1.3389	0.946685	0.32611	0.747628	0.724138
miR-497-3p	0.855917	0.946685	0.50249	0.747628	-0.373991
miR-499b-3p	1.09661	0.881543	1.19888	0.834548	12.083
miR-499b-5p	1.06814	0.991476	0.61542	0.834548	2.18742
miR-5047	0.375863	0.674499	0.950027	0.991483	-0.395478
miR-505-5p	1.13027	0.978132	0.976832	0.998193	1.30987
miR-5126	0.341566	0.776632	1.16979	0.991483	0.549714
miR-543-5p	0.376587	0.674499	1.10996	0.991483	-0.0131467
miR-544-3p	1.0006	0.99982	0.869578	0.910408	-1.17733
miR-551b	0.667428	0.888587	0.388946	0.747628	-0.151468
miR-574	0.84444	0.769928	0.814111	0.834548	-1.28655
miR-592-5p	0.692911	0.83751	0.623426	0.86031	-0.817547
miR-6119-3p	1.62875	0.674499	0.718032	0.834548	3.30029
miR-6119-5p	1.27917	0.674499	1.03625	0.986942	9.84514
miR-6123	1.12287	0.978132	1.46804	0.927687	4.58652
miR-615-3p	0.418494	0.700787	1.09171	0.991483	-0.711685
miR-628-3p	1.57498	0.709185	0.541316	0.747628	3.46538
miR-6506-5p	1.0032	0.99982	0.999505	0.998193	-1.50551
miR-6516	1.02896	0.99982	0.996504	0.998193	2.15807
miR-652	0.711243	0.934674	0.859487	0.991483	2.24184
miR-6527	0.210995	0.545606	1.5615	0.86031	-0.272062
miR-6529	1.37607	0.649295	0.736545	0.747628	8.20505
miR-6529-3p	1.55628	0.750358	0.613688	0.834548	3.04967
miR-6535	1.17943	0.946685	0.813126	0.934689	-0.380569
miR-654-3p	2.2821	0.674499	0.758761	0.884392	-0.673118
miR-658	1.09773	0.978132	1.3395	0.922452	-0.972706
miR-6651-5p	0.361381	0.439847	2.40675	0.446106	-1.06286
miR-668-3p	1.62696	0.804446	0.323086	0.747628	1.64975
miR-684	0.423688	0.709185	1.40176	0.921002	-0.878541
miR-703	1.00213	0.99982	0.99715	0.991483	-1.50294
miR-716b	0.420252	0.787083	1.12209	0.991483	5.80575
miR-7178-5p	0.999307	0.99982	0.995807	0.991483	-1.50103
miR-7-5p	0.873502	0.961362	0.821721	0.945614	1.82578
miR-763	0.999913	0.99982	0.995725	0.991483	-1.50103
miR-7641	0.394331	0.881543	1.4079	0.991483	2.83351
miR-7977	1.35217	0.776632	0.719574	0.86465	-0.683019
miR-7a-1-3p	1.49228	0.695167	0.892462	0.95541	4.06574
miR-802-5p	1.00699	0.978132	1.00257	0.991483	-1.50941
miR-8072	2.3283	0.674499	0.694844	0.872871	-0.542153
miR-8094	0.208109	0.74066	2.6916	0.872871	2.54749
miR-873a-5p	0.812729	0.750358	0.848531	0.866986	-1.29418
miR-877-3p	1.77983	0.709185	0.741972	0.861282	-0.738619
miR-92a-3p	0.84953	0.750358	0.922766	0.920868	12.3816
miR-95-3p	1.64746	0.674499	0.960247	0.991483	4.62386
miR-98-3p	0.921187	0.978132	0.778415	0.920868	3.67013
miR-99a-5p	1.03397	0.956383	1.12624	0.834548	11.1928
miR-9a-3p	0.473552	0.758047	1.29375	0.934689	0.147835
miR-9a-5p	1.12417	0.912612	1.11746	0.945261	4.94469
mml-miR-486-5p_L-6	1.65057	0.674499	1.00258	0.998193	-1.3333
mmu-let-7a-2*_R+1	1.01531	0.99982	0.472334	0.790312	-0.0628663
mmu-let-7c-1*	1.20224	0.928892	1.10853	0.99048	2.55767
mmu-let-7e*	1.48718	0.838093	0.9547	0.991483	3.50118
mmu-miR-128-1*_R+2	1.2383	0.864002	0.776462	0.905241	2.63836
mmu-miR-181b-1*_R+1_1ss16AG	0.636249	0.733031	1.44004	0.834548	-1.27298
mmu-miR-1843b-3p_L+1_1ss3CT	0.344496	0.750358	0.699644	0.942731	0.541866
mmu-miR-18a*_R+1	1.13531	0.978132	0.964731	0.995759	1.86829
mmu-mir-1949-p5	0.494905	0.946685	2.45703	0.934689	2.32248
mmu-mir-1957-p3	0.440331	0.83751	1.28006	0.98536	-0.00936599
mmu-miR-1983	0.490149	0.750358	1.42422	0.910408	1.52595
mmu-mir-1983-p5	0.347568	0.750358	0.785792	0.968562	0.613604
mmu-miR-1a-1*_R-1_1ss15AG	0.491555	0.765174	1.08427	0.991483	2.67669
mmu-miR-208a-5p	10.9191	0.425146	1.548	0.902512	1.60457
mmu-miR-208b*	2.39002	0.774266	0.728541	0.95541	1.00278
mmu-miR-2137_L-1R+1_1ss16AG	0.381159	0.834739	1.61404	0.975075	7.50375
mmu-miR-216a*	1.1588	0.918206	0.914067	0.981937	-1.14595
mmu-mir-2182-p3	0.17335	0.763691	2.12799	0.944278	5.56712
mmu-miR-26a-2*_1ss4GA	0.763277	0.878487	1.78511	0.834548	3.03657
mmu-mir-28c-p3	3.62158	0.640328	0.360095	0.737158	0.793059
mmu-miR-3071*_L-1R+2	0.844162	0.750358	0.979026	0.991483	7.43844
mmu-miR-3096-3p_L-8	0.453687	0.848583	1.74636	0.945261	3.60814
mmu-miR-3096b-5p_L+1R-5	0.723087	0.961362	1.2149	0.991483	8.38539
mmu-miR-320*	0.408486	0.86907	1.86306	0.942731	0.437347
mmu-miR-326*_L+1_1ss4GA	1.10037	0.984703	0.76818	0.921002	-0.399872
mmu-miR-452-3p_1ss20GA	1.07641	0.946685	0.714561	0.747628	6.49984
mmu-miR-503*_L+1R-3_1ss15AG	1.03161	0.99982	1.49964	0.925204	2.2458
mmu-miR-504*_R+1_1ss7AC	1.67034	0.767267	0.587879	0.834548	-0.853394
mmu-miR-5097_L+1R-10	1.01193	0.99982	0.615168	0.747628	-1.34168
mmu-mir-5097-p5	0.170712	0.674499	1.28003	0.99048	2.46055
mmu-miR-5100_L-4R-1	0.978492	0.913214	0.972722	0.910408	-1.47198
mmu-miR-5102_L-1R-8	1.60604	0.709185	0.971785	0.991483	-1.29588
mmu-mir-5102-p3	0.280232	0.774846	2.45093	0.918176	2.86029
mmu-mir-5102-p5	0.798523	0.936256	2.82832	0.747628	-0.636852
mmu-mir-5105-p3_7ss2TA3GT4GC6GA13AG14GC15TC	1.0124	0.949728	1.00956	0.98536	-1.51779
mmu-mir-5105-p5	0.340565	0.810364	1.30018	0.991483	8.0114
mmu-mir-5105-p5_4ss1CA5GC7CA10TC	0.105268	0.733031	2.30362	0.942731	4.61479
mmu-mir-5105-p5_7ss1GT2GC4GA11AG12GC13TC15CG	0.533494	0.750358	0.896467	0.991483	-1.0042
mmu-miR-5109_L-5R-3	0.265475	0.776632	2.47455	0.934689	3.70511
mmu-mir-5115-p5	0.189359	0.83751	3.3673	0.934689	15.0801
mmu-mir-5117-p5	0.51618	0.912612	0.841093	0.991483	2.42449
mmu-miR-5126_L-1R-5	1.33226	0.946685	0.344427	0.747628	0.717811
mmu-miR-652_R+1	1.16024	0.847224	0.960629	0.991483	6.57513
mmu-mir-703-p5	0.451808	0.674499	0.669338	0.872871	-0.58838
mmu-miR-876-3p_1ss2AG	1.00406	0.99982	0.999301	0.998193	-1.50551
oan-mir-1382-p5_1ss11AC	1.64627	0.886326	0.207075	0.601669	0.442196
oan-mir-1385-p3_1ss7AG	0.434682	0.866255	0.58713	0.945614	1.13944
oan-miR-1386_L+1R-2	1.85913	0.545606	0.676281	0.791383	5.70279
oan-miR-1388_R-3	1.12124	0.934674	1.12829	0.947339	5.42837
oan-mir-1394-p5_1ss3GT	1.37578	0.83751	0.585186	0.834548	-1.10362
oan-mir-1410-p5_1ss16AC	0.223875	0.674499	1.85035	0.884392	2.0557
oan-miR-15a*	0.965941	0.99982	0.717343	0.834548	-0.882966
oan-miR-16b*_R+2_1ss1CA	0.793807	0.946685	0.741849	0.942731	2.22552
oan-miR-181b*_R+1_2ss9AT19GC	0.697149	0.944514	0.569345	0.884392	1.2013
oan-miR-190a*	0.333636	0.709185	0.77746	0.971758	1.88473
oan-miR-217*_1ss12AC	1.10205	0.961264	0.820378	0.918176	-1.01928
oan-miR-218*_R+2_1ss12TC	0.443301	0.767267	1.45286	0.942731	1.67305
oan-miR-301*_R+1	1.06243	0.99982	1.02435	0.998193	0.97624
oan-miR-873*_R-1_2ss4AG8GA	0.944585	0.787083	0.937001	0.86465	-1.42867
oan-miR-92a-2*	3.64313	0.640328	0.462791	0.766066	1.23061
oar-miR-1185-3p	0.632126	0.774846	1.17233	0.981937	1.67988
oar-miR-1185-5p	0.763318	0.83751	0.808541	0.932257	2.7302
oar-miR-1193-3p_R+2_1ss22AC	0.858533	0.934674	1.10203	0.98536	-1.03664
oar-miR-1197-3p	0.6726	0.849741	1.3197	0.944278	2.22687
oar-miR-134-5p	1.03473	0.99982	0.736016	0.877035	3.53123
oar-miR-154a-3p	0.326365	0.674499	2.34854	0.834548	1.91022
oar-miR-154a-5p	0.252984	0.750358	0.978795	0.998193	0.55171
oar-miR-154b-3p	1.35012	0.847224	0.600145	0.790312	0.0997396
oar-miR-154b-5p	1.43684	0.674499	0.810666	0.86465	5.01252
oar-miR-154b-5p_R-6	1.12845	0.967606	1.41579	0.884392	-1.13205
oar-mir-299-p3_2ss19GA20CT	0.503589	0.615569	1.30363	0.871427	4.14131
oar-miR-323a-5p_R+1	0.605212	0.750358	1.19492	0.944278	-1.13064
oar-miR-323b	1.29178	0.931094	0.574266	0.804542	-0.440828
oar-miR-323c	0.525118	0.545606	0.974529	0.991483	5.06922
oar-mir-323c-p5	1.0124	0.99982	0.906886	0.934689	-1.34168
oar-miR-329a-3p_1ss19TC	1.07135	0.978132	0.803365	0.922452	3.76874
oar-miR-329a-5p_R+1	0.984465	0.946685	0.978877	0.934689	-1.48036
oar-miR-329b-3p_R-5	0.933339	0.978132	0.669056	0.834548	-0.27784
oar-miR-369-3p	0.773805	0.725925	0.956291	0.991483	7.15057
oar-miR-369-5p	1.15737	0.946685	1.03536	0.991483	5.18139
oar-miR-370-3p_R-2	0.645808	0.674499	0.691184	0.817994	4.93514
oar-miR-370-5p_R+2	1.11707	0.99982	0.187094	0.720588	1.14826
oar-miR-376a-3p	0.602591	0.832322	0.932021	0.991483	-0.334408
oar-miR-376b-3p	1.20231	0.857343	0.892866	0.961339	3.83351
oar-miR-376b-5p	0.516539	0.775159	1.83559	0.86465	1.38549
oar-miR-376c-3p	1.01276	0.99982	1.06754	0.991483	5.23396
oar-miR-376c-5p	0.416479	0.674499	1.43458	0.884392	-0.632462
oar-miR-376d	0.731058	0.796671	1.0277	0.993115	3.03371
oar-miR-376e-3p	0.879649	0.938263	0.967413	0.991483	3.10608
oar-miR-377-5p	2.81759	0.674499	0.386071	0.790312	1.70987
oar-miR-379-3p_R-1	0.885566	0.899796	0.840535	0.887406	6.31069
oar-miR-379-5p_R-1	1.08213	0.888587	0.986565	0.991483	7.40003
oar-miR-380-3p	0.787752	0.658358	0.985758	0.991483	8.90353
oar-miR-380-5p	2.13067	0.750358	0.756216	0.919637	-0.652936
oar-miR-381-3p_L-1R+2	0.803043	0.709185	1.39174	0.747628	6.52822
oar-miR-381-5p_R+3	1.0416	0.99982	0.500905	0.768063	-0.770419
oar-miR-382-3p_R+1	1.06667	0.967459	0.995904	0.998193	4.38601
oar-miR-382-5p	0.84933	0.887745	1.05313	0.991483	5.11352
oar-miR-3955-3p_R+3	0.521512	0.774266	4.15299	0.737158	-0.604303
oar-miR-3955-5p	0.509016	0.775159	1.10771	0.991483	6.1677
oar-miR-3956-3p_R-1	0.714457	0.913214	1.18114	0.98536	1.58776
oar-miR-3956-5p	1.7819	0.859364	0.301356	0.747628	0.457473
oar-miR-3957-3p_R-1	1.04527	0.99982	1.4385	0.910408	1.74705
oar-miR-3957-5p	1.21747	0.957939	0.889656	0.991483	1.12904
oar-miR-3958-3p	1.03248	0.978132	0.779113	0.768063	8.32811
oar-miR-3958-5p	1.44899	0.837345	0.596502	0.804542	0.0558456
oar-miR-3959-3p	0.695924	0.750358	0.769546	0.872871	3.97289
oar-miR-3959-5p	0.943815	0.956383	0.910486	0.942731	7.67997
oar-miR-409-5p	0.785541	0.767267	1.06542	0.99048	6.0743
oar-miR-410-3p	0.644362	0.545606	0.892741	0.884392	8.92374
oar-miR-411b-5p	0.78118	0.775159	0.649376	0.766066	-0.728058
oar-miR-412-3p	0.928328	0.967459	1.01592	0.995759	4.33773
oar-miR-431_R-3	0.599363	0.750358	1.02238	0.995759	2.96246
oar-miR-432	0.907482	0.922351	0.863604	0.900835	8.08546
oar-miR-433-3p	0.908484	0.967459	0.664883	0.834548	4.26131
oar-miR-433-5p_R-1	0.478714	0.747547	0.775584	0.942731	-0.22198
oar-miR-485-5p	1.03325	0.99982	0.903631	0.958064	4.69106
oar-miR-487a-3p_L+1R-1	0.448208	0.733031	0.812064	0.971926	1.92595
oar-miR-487a-5p	0.544842	0.847224	0.719964	0.945106	0.436364
oar-miR-487b-3p	1.04939	0.961264	0.991186	0.995759	7.01211
oar-miR-493-3p	0.917141	0.838093	0.90788	0.886719	7.0894
oar-miR-493-5p	0.844048	0.774846	0.937352	0.977065	7.7869
oar-miR-494-3p	1.1339	0.946685	0.687427	0.834548	4.02372
oar-miR-494-5p_R-1_1ss17AC	1.54746	0.775159	0.806844	0.921002	0.344048
oar-miR-495-3p	1.08549	0.949728	1.08339	0.98536	6.98256
oar-miR-496-3p_R+1	1.37793	0.864002	0.888768	0.98536	0.592304
oar-miR-496-5p	0.645303	0.750358	1.32155	0.884392	-1.22967
oar-miR-539-3p	1.22757	0.83751	0.972025	0.991483	4.61272
oar-miR-539-5p_L+2R-2	1.70372	0.750358	0.655445	0.834548	-0.031187
oar-miR-541-3p_R-3	1.15187	0.978132	0.514445	0.837622	2.27373
oar-miR-541-5p_R-5	0.585915	0.674499	1.13997	0.95541	3.81499
oar-miR-543-3p_R-1	1.17192	0.924051	0.854157	0.944278	5.06956
oar-miR-544-3p_R+1	0.874214	0.763691	0.894167	0.871427	-1.35514
oar-miR-544-5p	0.924574	0.912612	0.817621	0.834548	-1.22112
oar-miR-655-3p	1.07646	0.978132	1.0252	0.991483	5.18634
oar-miR-655-5p	0.594609	0.750358	1.26961	0.934689	-0.809307
oar-miR-665-3p_R+1	1.07486	0.946685	0.74742	0.790312	6.78296
oar-miR-665-5p_R-2	0.737895	0.811889	0.610476	0.766066	-0.283844
oar-miR-758-3p_R+1	0.611778	0.709185	0.824658	0.925204	3.50481
oar-miR-758-5p_1ss21AG	1.01225	0.949728	1.00939	0.98536	-1.51779
PC-3p-1015779_2	1.01329	0.946685	1.00942	0.98536	-1.51779
PC-3p-101783_8	0.44843	0.775159	0.478455	0.834548	0.162112
PC-3p-1022911_1	1.01329	0.946685	1.00935	0.98536	-1.51779
PC-3p-1045466_1	0.302823	0.749235	0.665292	0.934689	1.29897
PC-3p-104742_7	0.407631	0.767267	0.900244	0.991483	-0.132073
PC-3p-1071414_1	0.996436	0.99982	0.992671	0.991483	-1.49713
PC-3p-108079_8	0.351141	0.879121	1.16517	0.991483	1.55625
PC-3p-1082020_1	0.697687	0.763691	1.44595	0.834548	-1.3333
PC-3p-109470_9	2.14577	0.674499	0.896267	0.98536	-1.12442
PC-3p-1095554_1	2.00308	0.674499	0.966558	0.991483	-1.20678
PC-3p-1118058_2	1.01201	0.99982	0.373713	0.243813	-1.16558
PC-3p-1133377_1	0.373175	0.545606	2.21316	0.644915	-1.03556
PC-3p-1142707_2	0.695145	0.803255	0.8768	0.98536	-1.1533
PC-3p-1143204_2	1.83538	0.674499	1.00256	0.998193	-1.1572
PC-3p-1145315_1	0.642552	0.774266	0.912641	0.991483	-1.12815
PC-3p-114728_7	0.644002	0.850216	0.441681	0.790312	1.44083
PC-3p-1152662_1	1.00575	0.99982	0.901437	0.923002	-1.3333
PC-3p-1154280_1	0.479079	0.66252	2.04938	0.747628	-1.14043
PC-3p-1161540_1	0.667588	0.750358	1.40545	0.839214	-1.28749
PC-3p-1164995_1	0.517491	0.836552	0.518572	0.864225	-0.131458
PC-3p-116696_7	0.932811	0.99982	1.38671	0.910408	0.765918
PC-3p-117771_6	0.743956	0.763691	0.881836	0.944278	-0.966592
PC-3p-117921_8	1.56349	0.849741	0.948994	0.991483	1.55706
PC-3p-1182192_1	0.505263	0.804565	1.15377	0.991483	-0.0867213
PC-3p-119692_7	0.651025	0.750358	1.37681	0.868482	-1.25994
PC-3p-1198018_1	0.420315	0.832537	1.12338	0.991483	0.229208
PC-3p-121163_7	0.94924	0.99982	0.278312	0.30182	-0.992738
PC-3p-1242997_1	0.482043	0.837345	0.832607	0.99048	0.4865
PC-3p-126090_6	1.10636	0.89762	0.992729	0.998193	-1.32102
PC-3p-1280103_1	1.09122	0.929174	0.975648	0.991483	-1.29977
PC-3p-1282169_1	0.271391	0.615569	0.719651	0.884392	0.378706
PC-3p-1294766_2	0.557632	0.733031	0.781658	0.921002	-0.379854
PC-3p-1308848_1	1.00917	0.967459	1.00616	0.991483	-1.51389
PC-3p-1315194_1	1.82377	0.716148	1.40612	0.872871	-0.947559
PC-3p-1316928_1	2.33427	0.674499	0.975872	0.995759	-1.21848
PC-3p-1324034_1	0.629624	0.767267	0.794834	0.942731	-0.91949
PC-3p-132687_5	1.28761	0.946685	0.923655	0.991483	0.356783
PC-3p-1329912_1	0.267168	0.670044	0.735885	0.937706	-0.403811
PC-3p-133542_7	0.858983	0.750358	0.87819	0.86465	-1.34132
PC-3p-1339771_1	0.465053	0.674499	1.0762	0.991483	-0.402474
PC-3p-1352279_1	1.01329	0.946685	1.00948	0.98536	-1.51779
PC-3p-135231_5	1.85013	0.767267	0.476849	0.834548	1.87261
PC-3p-138076_5	1.64122	0.804446	0.98262	0.998193	1.60295
PC-3p-1398183_1	0.987309	0.99982	0.882434	0.886719	-1.30816
PC-3p-14023_92	0.55269	0.837345	0.487071	0.866485	1.39879
PC-3p-1407056_1	3.21812	0.318514	0.998122	0.998193	-1.07141
PC-3p-1412568_1	0.999281	0.99982	0.605809	0.747628	-1.32492
PC-3p-1437341_1	1.41269	0.727082	0.979048	0.991483	-1.30426
PC-3p-1482638_1	1.01225	0.949728	1.00927	0.98536	-1.51779
PC-3p-148762_5	0.565029	0.849741	1.45509	0.934689	0.977195
PC-3p-1494952_1	0.540918	0.733031	1.20678	0.947342	-0.723878
PC-3p-1505878_1	1.98345	0.774266	0.653456	0.908646	0.968007
PC-3p-1506067_2	0.975061	0.888587	0.9686	0.894676	-1.4675
PC-3p-1515734_1	1.00547	0.99982	0.900864	0.922452	-1.3333
PC-3p-1518435_1	1.01225	0.949728	1.00911	0.986942	-1.51779
PC-3p-1523353_1	1.01036	0.959143	1.00603	0.991483	-1.51389
PC-3p-1527618_1	0.41362	0.790863	1.09897	0.991483	0.668261
PC-3p-1536277_1	1.61109	0.767267	0.526444	0.817994	-0.930795
PC-3p-1537026_1	0.814064	0.946685	0.914295	0.991483	-0.32038
PC-3p-1537201_1	0.600182	0.763691	0.45004	0.747628	-0.837605
PC-3p-154695_5	1.59805	0.776632	0.466369	0.811543	-1.03009
PC-3p-1562365_1	0.98914	0.99982	1.41246	0.884392	-1.05172
PC-3p-1574074_1	0.984761	0.99982	0.595411	0.747628	-1.30426
PC-3p-1574100_1	0.949281	0.978132	0.347859	0.294441	-1.07954
PC-3p-1577651_1	0.993749	0.978132	0.98875	0.98536	-1.49264
PC-3p-1585255_1	0.192628	0.709185	0.92297	0.991483	0.951534
PC-3p-1585826_2	1.6502	0.674499	1.00256	0.998193	-1.3333
PC-3p-1600207_1	0.197365	0.545606	2.17348	0.795408	-0.478501
PC-3p-1604012_1	1.00905	0.99982	0.613146	0.747628	-1.33779
PC-3p-1605079_1	0.444688	0.767267	0.625846	0.919637	-0.601408
PC-3p-1606345_1	0.990383	0.99982	0.599571	0.747628	-1.31264
PC-3p-1610810_1	0.924136	0.775159	0.912919	0.834548	-1.39908
PC-3p-164236_4	1.57091	0.725925	0.949866	0.991483	-1.26741
PC-3p-164514_5	0.716247	0.977628	0.139774	0.747628	0.212089
PC-3p-1654537_1	0.176596	0.747518	1.15466	0.991483	2.20907
PC-3p-168013_5	2.19182	0.674499	0.821746	0.910408	-0.709391
PC-3p-1684008_1	0.314968	0.700787	1.18342	0.991483	-0.349656
PC-3p-1691222_1	0.292589	0.844922	1.51342	0.99048	5.59819
PC-3p-1699934_1	1.64165	0.674499	0.995614	0.998193	-1.32492
PC-3p-1722147_1	0.422528	0.615569	2.86928	0.30182	-0.74282
PC-3p-1738877_1	0.698145	0.763691	1.44393	0.834548	-1.3333
PC-3p-1765045_1	2.77646	0.763691	0.812522	0.99048	1.20422
PC-3p-17718_68	1.08443	0.961264	0.848227	0.918176	-1.07898
PC-3p-1788988_1	1.01225	0.949728	1.00945	0.98536	-1.51779
PC-3p-179071_4	1.08833	0.933114	0.972361	0.991483	-1.29588
PC-3p-1790850_1	1.00575	0.99982	0.612271	0.747628	-1.3333
PC-3p-1817022_1	0.437874	0.674499	1.41932	0.879445	-0.989471
PC-3p-1818407_1	1.00568	0.981805	1.0026	0.991483	-1.50941
PC-3p-1822880_1	0.997746	0.99982	0.992714	0.991483	-1.49713
PC-3p-1823790_1	0.777653	0.959143	0.346637	0.747628	0.392814
PC-3p-1827591_1	1.0124	0.99982	0.615507	0.747628	-1.34168
PC-3p-183633_3	0.596896	0.876218	1.45745	0.922452	0.17348
PC-3p-1836627_1	0.665544	0.750358	1.3671	0.871427	-1.26685
PC-3p-183753_4	0.798083	0.959143	1.29484	0.944278	0.298177
PC-3p-1848146_1	1.00069	0.99982	0.995685	0.991483	-1.50103
PC-3p-185194_3	0.76825	0.940995	1.3447	0.910408	0.137116
PC-3p-1854267_1	0.320966	0.767267	2.16243	0.868006	0.271054
PC-3p-1870067_1	1.44703	0.725468	0.969277	0.991483	-1.29198
PC-3p-1873193_1	0.876224	0.978132	0.875981	0.99048	-0.902872
PC-3p-1896135_2	0.740438	0.978132	1.63685	0.98536	5.18398
PC-3p-191615_3	0.949287	0.981246	0.572564	0.747628	-1.25748
PC-3p-1919513_1	1.59309	0.796652	1.36364	0.884392	-0.475401
PC-3p-192979_4	0.795593	0.946685	0.562277	0.84493	2.26617
PC-3p-1933048_1	0.947641	0.978132	0.767809	0.872871	-1.12025
PC-3p-193699_3	1.033	0.99982	1.29363	0.934689	-0.844074
PC-3p-195831_3	0.471111	0.615569	2.16794	0.601669	-1.16558
PC-3p-1965562_1	1.64864	0.767267	0.576572	0.834548	-0.906604
PC-3p-1986644_1	0.993437	0.978132	0.989095	0.98536	-1.49264
PC-3p-198981_3	0.697687	0.763691	1.44595	0.834548	-1.3333
PC-3p-1995922_1	2.62225	0.725925	0.55784	0.834548	-0.262828
PC-3p-2002393_1	0.856207	0.959143	1.53274	0.877344	-0.67339
PC-3p-201197_3	0.999913	0.99982	0.995807	0.991483	-1.50103
PC-3p-2017692_1	1.05019	0.978132	0.841365	0.910408	-1.07581
PC-3p-2018799_1	0.999913	0.99982	0.995807	0.991483	-1.50103
PC-3p-2020868_1	0.997528	0.99982	0.603232	0.747628	-1.32102
PC-3p-202242_3	0.515268	0.674499	2.92207	0.443315	-0.771452
PC-3p-2025859_1	0.968475	0.99982	0.356911	0.292767	-1.1069
PC-3p-20309_58	1.33458	0.944514	0.884609	0.991483	1.272
PC-3p-2042798_1	1.08972	0.933114	0.969565	0.991483	-1.29198
PC-3p-206342_3	1.16646	0.946685	0.953998	0.991483	3.79228
PC-3p-207004_3	0.996565	0.99982	0.993014	0.991483	-1.49713
PC-3p-207102_3	0.398924	0.674499	1.94902	0.834548	-0.805493
PC-3p-210239_3	3.0917	0.674499	0.588979	0.834548	0.348936
PC-3p-212743_3	0.764293	0.811889	1.12673	0.975075	-1.12367
PC-3p-213846_3	1.87691	0.674499	0.929386	0.991483	-1.05483
PC-3p-214002_3	2.20596	0.767267	0.402525	0.780027	-0.444049
PC-3p-214014_3	1.30988	0.774266	0.881527	0.944278	-1.19089
PC-3p-216526_3	0.710384	0.961362	1.12014	0.991483	2.50266
PC-3p-222398_4	1.45077	0.913178	0.376049	0.747628	0.475218
PC-3p-226713_3	0.711131	0.849741	0.836589	0.971926	-0.779835
PC-3p-233534_3	0.988514	0.99982	1.35916	0.888375	-1.08511
PC-3p-235801_3	1.09726	0.978132	1.19804	0.95541	-0.541996
PC-3p-236776_3	1.12718	0.978132	1.39503	0.887406	0.804862
PC-3p-237799_2	1.04471	0.978132	0.927879	0.958064	-1.24332
PC-3p-242796_2	0.486879	0.66252	1.91387	0.747628	-1.1069
PC-3p-247239_2	0.483511	0.674499	1.53471	0.834548	-0.852305
PC-3p-247663_3	1.00606	0.978132	1.00259	0.991483	-1.50941
PC-3p-247935_2	1.65096	0.728533	0.929307	0.991483	-0.977867
PC-3p-248362_2	1.10865	0.895548	0.992446	0.998193	-1.32102
PC-3p-251972_2	0.352397	0.674499	0.578425	0.834548	-0.241018
PC-3p-254574_2	1.58773	0.709185	0.958438	0.991483	-1.27917
PC-3p-256601_2	0.558997	0.750358	1.51701	0.86465	-0.675659
PC-3p-256982_2	1.00699	0.978132	1.00258	0.991483	-1.50941
PC-3p-26052_43	0.791768	0.769928	0.721004	0.834548	-1.01496
PC-3p-264157_2	1.81526	0.904987	0.925778	0.991483	-0.00571927
PC-3p-270801_2	0.224576	0.83751	4.06293	0.910408	4.90178
PC-3p-276628_2	1.01225	0.949728	1.00927	0.98536	-1.51779
PC-3p-277016_2	0.96078	0.83751	0.953004	0.872871	-1.44781
PC-3p-283977_3	0.862829	0.811889	0.741545	0.747628	-1.12261
PC-3p-284186_2	1.48677	0.838093	0.972255	0.993115	0.350409
PC-3p-286378_2	0.525045	0.775159	1.89663	0.834548	-0.344012
PC-3p-286974_2	0.999913	0.99982	0.995917	0.991483	-1.50103
PC-3p-299157_2	0.292369	0.425146	2.1872	0.57386	-0.330155
PC-3p-30232_43	1.2045	0.978132	0.407128	0.834548	0.652797
PC-3p-303004_2	0.950029	0.954126	0.845233	0.834548	-1.25692
PC-3p-30485_40	0.360853	0.714221	2.13995	0.834548	0.526304
PC-3p-312824_2	1.35538	0.780223	0.779963	0.910408	2.73194
PC-3p-314781_2	1.91442	0.700787	0.777755	0.914663	-0.77865
PC-3p-316522_2	0.972701	0.877718	0.965274	0.884392	-1.46419
PC-3p-319753_2	4.18976	0.545606	0.338572	0.590407	-0.354222
PC-3p-320628_2	0.951641	0.98696	0.576813	0.747628	-1.26311
PC-3p-323148_2	0.692899	0.750358	1.43607	0.834548	-1.32492
PC-3p-327026_2	1.01201	0.99982	0.909185	0.934689	-1.34168
PC-3p-327373_2	1.00954	0.99982	0.613455	0.747628	-1.33779
PC-3p-328399_2	2.67252	0.545606	0.852604	0.922452	-0.673937
PC-3p-329674_2	1.25114	0.924051	0.591852	0.834548	-0.655429
PC-3p-332732_2	1.15196	0.974908	0.888511	0.991483	-0.955942
PC-3p-333057_2	0.981055	0.99982	0.875536	0.884392	-1.29977
PC-3p-336256_2	0.928096	0.928816	0.838666	0.834548	-1.23897
PC-3p-340960_2	1.73646	0.767267	1.00427	0.998193	-0.626927
PC-3p-343425_2	1.64604	0.674499	0.999301	0.998927	-1.3294
PC-3p-347481_2	0.701632	0.750358	1.45585	0.834548	-1.34168
PC-3p-350003_2	1.92078	0.750358	0.512465	0.766066	-0.187371
PC-3p-353277_2	0.497641	0.674499	1.74224	0.817994	-0.952044
PC-3p-357478_2	1.23693	0.888587	0.733844	0.872871	-0.862153
PC-3p-359696_2	1.04306	0.978132	0.934687	0.975075	-1.24706
PC-3p-359884_2	1.66961	0.838093	1.17852	0.99048	-0.571585
PC-3p-362873_2	1.04233	0.99982	1.34846	0.944278	-0.473068
PC-3p-36398_30	19.1483	0.674499	0.0422251	0.747628	5.77918
PC-3p-36467_28	1.28458	0.796671	1.43713	0.834548	3.14227
PC-3p-372238_2	1.60497	0.709185	0.970948	0.991483	-1.2939
PC-3p-3741_642	1.63132	0.775159	0.722799	0.922452	2.35206
PC-3p-375210_2	0.811741	0.767267	0.745496	0.772557	-1.0935
PC-3p-37756_27	1.66774	0.753169	1.2761	0.92732	-0.840498
PC-3p-379168_2	0.699003	0.931094	1.69501	0.86465	0.0213318
PC-3p-380004_2	0.967522	0.849741	0.959694	0.872871	-1.45714
PC-3p-381764_2	1.00575	0.981246	1.00257	0.991483	-1.50941
PC-3p-386386_2	0.512738	0.674499	0.578916	0.804542	-0.546363
PC-3p-38780_30	1.43598	0.838093	0.554089	0.834548	2.95684
PC-3p-388217_2	1.00575	0.99982	0.611483	0.747628	-1.3333
PC-3p-390291_2	1.51843	0.750358	0.919326	0.99048	-0.967321
PC-3p-39408_25	2.38726	0.769928	0.608362	0.914663	1.39914
PC-3p-399561_2	1.00912	0.99982	0.372504	0.243813	-1.16168
PC-3p-401696_2	1.06731	0.949728	0.950994	0.98536	-1.26924
PC-3p-403105_2	0.749455	0.948739	2.76725	0.777473	1.03293
PC-3p-404437_2	0.907582	0.959143	0.713701	0.834548	-0.766579
PC-3p-404531_2	0.662942	0.774846	0.913337	0.991483	-1.14881
PC-3p-404875_2	0.993437	0.978132	0.988797	0.98536	-1.49264
PC-3p-407763_2	3.27522	0.709185	0.38794	0.790312	0.698673
PC-3p-408885_2	1.66104	0.674499	1.0094	0.998193	-1.34168
PC-3p-42438_25	0.818601	0.959143	1.00385	0.998193	0.191414
PC-3p-42501_24	0.256045	0.774266	3.02862	0.886406	2.65162
PC-3p-42614_23	0.75652	0.946685	1.04588	0.991483	-0.265878
PC-3p-434226_1	0.990546	0.968283	0.985435	0.958064	-1.48875
PC-3p-439790_1	0.686655	0.750358	1.42146	0.834548	-1.31264
PC-3p-441434_1	1.01977	0.99982	0.824722	0.945614	0.458783
PC-3p-46078_21	0.627513	0.775159	1.61143	0.834548	0.81601
PC-3p-466929_1	0.202472	0.709185	1.74817	0.910408	0.795395
PC-3p-486516_1	0.745931	0.775159	1.08103	0.991483	-1.08327
PC-3p-51594_22	0.94667	0.978132	0.783112	0.86465	-0.975649
PC-3p-531410_1	0.584617	0.836552	0.94326	0.991483	-0.375689
PC-3p-557686_1	0.645372	0.787083	1.72784	0.834548	-1.07141
PC-3p-561453_1	1.50304	0.888587	0.737819	0.942731	-0.660935
PC-3p-5651_256	0.616021	0.811889	2.14766	0.810944	1.42145
PC-3p-579215_1	0.333547	0.674499	0.69255	0.910408	-0.033786
PC-3p-588198_1	1.00699	0.978132	1.00257	0.991483	-1.50941
PC-3p-590667_1	0.999583	0.99982	0.607103	0.747628	-1.32492
PC-3p-594448_1	0.969812	0.859364	0.963036	0.884392	-1.46029
PC-3p-601910_1	0.928129	0.978132	0.825413	0.922452	-1.00409
PC-3p-616680_3	0.284287	0.774266	1.12017	0.991483	8.88111
PC-3p-629892_1	0.624548	0.913214	0.876417	0.991483	0.649188
PC-3p-63859_14	0.975276	0.888587	0.968634	0.894676	-1.4675
PC-3p-641749_1	1.00624	0.99982	0.610236	0.747628	-1.3333
PC-3p-647554_1	1.10449	0.978132	1.48094	0.871427	-1.1572
PC-3p-653040_1	0.599695	0.776307	1.54887	0.872871	-0.606594
PC-3p-656563_1	1.00699	0.978132	1.00263	0.991483	-1.50941
PC-3p-665745_1	1.01225	0.949728	1.00927	0.98536	-1.51779
PC-3p-666370_1	0.690825	0.750358	1.43142	0.834548	-1.32102
PC-3p-69095_12	0.776874	0.896401	1.40492	0.872871	-1.08488
PC-3p-693351_1	0.44784	0.749235	2.23133	0.834548	-0.949851
PC-3p-703486_1	0.347775	0.545606	0.928077	0.991483	-0.704517
PC-3p-704222_1	0.729659	0.891318	1.06662	0.991483	-0.710709
PC-3p-712956_1	1.43557	0.849741	0.432325	0.766066	-0.661498
PC-3p-71924_12	0.96362	0.838093	0.954985	0.872871	-1.45154
PC-3p-72195_13	0.433899	0.700787	1.57362	0.834548	0.392373
PC-3p-74019_13	0.999583	0.99982	0.995578	0.991483	-1.50103
PC-3p-74109_12	0.949618	0.99982	0.826418	0.942731	-0.323945
PC-3p-74901_12	1.56345	0.700787	0.949684	0.991483	-1.26741
PC-3p-758145_1	0.508332	0.674499	1.552	0.834548	-0.891111
PC-3p-759360_1	0.179431	0.674499	2.17693	0.861282	1.22342
PC-3p-76172_11	3.12236	0.545606	1.25418	0.945614	5.60217
PC-3p-777394_2	0.701424	0.767267	1.45589	0.834548	-1.34168
PC-3p-791536_1	0.954622	0.818215	0.944588	0.86465	-1.43922
PC-3p-795451_1	0.987933	0.956383	0.982385	0.944278	-1.48485
PC-3p-81201_10	1.68066	0.767267	0.921784	0.991483	-0.375786
PC-3p-82734_10	0.648242	0.725925	1.47721	0.834548	-1.30036
PC-3p-830308_1	0.240493	0.750358	1.49163	0.981552	2.24586
PC-3p-832316_1	2.14546	0.674499	0.755042	0.884392	-0.6454
PC-3p-835254_1	0.509776	0.674499	1.8647	0.747628	-1.11977
PC-3p-843929_1	1.632	0.750358	0.601472	0.834548	-1.14043
PC-3p-8440_161	1.07896	0.946685	0.9627	0.991483	-1.2836
PC-3p-84783_9	0.951714	0.810364	0.940949	0.86465	-1.43549
PC-3p-85451_9	1.69715	0.733031	0.774777	0.887406	-0.971705
PC-3p-867409_1	1.08557	0.938263	0.970104	0.991483	-1.2939
PC-3p-87299_10	0.396029	0.767267	0.944495	0.991483	0.112118
PC-3p-87730_9	0.925259	0.775159	0.910413	0.834548	-1.39902
PC-3p-88243_9	1.02175	0.99982	1.14418	0.991483	0.915489
PC-3p-886710_2	0.885754	0.774266	0.859287	0.834548	-1.34143
PC-3p-88742_9	0.27053	0.776632	1.31104	0.991483	5.68339
PC-3p-887669_1	1.65203	0.750358	0.610786	0.834548	-1.1572
PC-3p-894918_1	1.00912	0.99982	0.612343	0.747628	-1.33779
PC-3p-90507_9	1.09477	0.944514	0.924784	0.95541	-1.22967
PC-3p-91431_9	2.35021	0.750358	0.225005	0.457554	-0.288878
PC-3p-917320_1	0.975167	0.888587	0.969685	0.908646	-1.4675
PC-3p-921611_1	1.07299	0.99982	0.902604	0.991483	-0.955942
PC-3p-922606_1	0.701687	0.767267	1.45602	0.834548	-1.34168
PC-3p-924238_1	0.37963	0.725925	2.0495	0.834548	-0.87935
PC-3p-92428_9	0.187124	0.811889	2.49967	0.947339	6.65763
PC-3p-927961_1	0.987571	0.954126	0.981888	0.944278	-1.48426
PC-3p-928630_1	0.993273	0.99982	0.890202	0.910408	-1.31654
PC-3p-956025_1	0.207191	0.695167	0.455386	0.86465	0.643031
PC-3p-96851_8	1.09482	0.99982	0.459547	0.834548	0.485918
PC-3p-970_1815	1.15826	0.948739	0.589043	0.834548	2.00684
PC-3p-970343_1	1.65826	0.674499	1.00949	0.998193	-1.34168
PC-3p-995132_1	0.85393	0.946685	0.259476	0.42746	-0.772096
PC-3p-996740_1	0.661413	0.811295	1.46602	0.887406	-0.779835
PC-5p-1004747_2	0.688609	0.750358	1.42584	0.834548	-1.31654
PC-5p-101090_7	1.06795	0.99982	2.10141	0.760645	1.45889
PC-5p-1013398_1	2.06057	0.677681	0.726197	0.834548	-0.537896
PC-5p-1024974_1	0.656626	0.83751	0.431965	0.747628	-0.229696
PC-5p-1035295_1	0.971548	0.99982	0.588383	0.747628	-1.28749
PC-5p-1045218_1	0.524576	0.928816	1.37291	0.991483	2.71253
PC-5p-1051188_1	0.69387	0.864731	2.04752	0.817994	-0.775994
PC-5p-1052820_1	1.49749	0.888587	0.393885	0.817994	-0.867404
PC-5p-106375_7	0.495569	0.725925	1.23064	0.944278	-0.607412
PC-5p-107920_7	1.59139	0.674499	0.965901	0.991483	-1.28749
PC-5p-1079881_1	0.975276	0.888587	0.968982	0.900835	-1.4675
PC-5p-1093221_1	0.0773969	0.545606	2.24254	0.872871	2.44581
PC-5p-1110449_2	0.539833	0.709185	1.36093	0.886406	-0.907254
PC-5p-111189_8	0.296408	0.788617	2.0658	0.944278	8.46206
PC-5p-111681_7	0.220463	0.782106	2.58664	0.942731	4.21084
PC-5p-1122680_1	1.01185	0.95341	1.00942	0.98536	-1.51779
PC-5p-1142545_1	0.988677	0.959143	0.983923	0.947339	-1.48618
PC-5p-119925_6	1.70141	0.774266	0.695567	0.914663	2.53261
PC-5p-120900_6	0.117709	0.750358	0.866816	0.991483	1.23657
PC-5p-1209474_1	0.903784	0.774846	0.882762	0.834548	-1.36795
PC-5p-1225253_1	0.258523	0.439847	2.68843	0.601669	-0.740134
PC-5p-123940_6	1.11315	0.99982	0.916943	0.991483	0.144447
PC-5p-124291_7	0.96078	0.83751	0.953571	0.872871	-1.44781
PC-5p-1277202_1	1.01329	0.946685	1.00948	0.98536	-1.51779
PC-5p-128252_5	2.96808	0.545606	0.740581	0.834548	-0.353081
PC-5p-130200_5	1.02351	0.99982	0.893315	0.934689	-1.19334
PC-5p-130687_7	0.994179	0.99982	0.960018	0.991483	0.132889
PC-5p-1320649_1	0.483703	0.709185	1.12475	0.98536	-0.824261
PC-5p-1325123_1	1.00954	0.99982	0.61257	0.747628	-1.33779
PC-5p-1329206_1	0.479083	0.66252	2.0642	0.747628	-1.14492
PC-5p-133590_5	0.906979	0.978132	0.668113	0.884392	-0.756796
PC-5p-1336298_1	0.808099	0.946685	0.591866	0.864225	-1.06303
PC-5p-1346011_1	0.999637	0.99982	0.896222	0.914663	-1.32492
PC-5p-1347446_1	0.701479	0.750358	1.45612	0.834548	-1.34168
PC-5p-1350550_1	2.08814	0.733031	0.627186	0.834548	-0.272856
PC-5p-135717_5	1.78391	0.804467	0.461843	0.834548	1.39932
PC-5p-1360227_1	1.00912	0.99982	0.612722	0.747628	-1.33779
PC-5p-1365406_1	1.66067	0.750358	0.614567	0.834548	-1.16558
PC-5p-138389_5	1.34546	0.931094	1.55916	0.872871	0.597533
PC-5p-138639_5	1.31797	0.838093	0.681544	0.834548	-0.627578
PC-5p-1397990_1	0.646242	0.725925	1.32299	0.872871	-1.23156
PC-5p-1416112_1	0.234509	0.750358	1.44654	0.981937	1.61686
PC-5p-142291_5	0.732604	0.768776	0.868679	0.934689	-0.948368
PC-5p-143120_5	2.44538	0.674499	0.72453	0.884392	0.720739
PC-5p-1456364_1	1.62473	0.674499	0.985597	0.995759	-1.31264
PC-5p-146397_5	0.896462	0.966941	1.06539	0.991483	-0.920953
PC-5p-1468571_1	1.57721	0.804565	0.467024	0.757241	-0.251008
PC-5p-1475894_1	1.0124	0.949728	1.00952	0.98536	-1.51779
PC-5p-1495942_2	0.975182	0.98696	0.871724	0.872871	-1.29139
PC-5p-1496915_1	1.90192	0.733031	0.4739	0.747628	-0.620661
PC-5p-150561_5	0.696746	0.750358	1.44683	0.834548	-1.3333
PC-5p-1524615_1	0.08338	0.665253	2.51862	0.884392	2.47539
PC-5p-154020_4	0.798846	0.959143	0.56964	0.871427	-0.25461
PC-5p-1540515_1	0.999913	0.99982	0.996114	0.991483	-1.50161
PC-5p-1557256_1	1.0124	0.99982	0.906886	0.934689	-1.34168
PC-5p-1592656_1	1.0055	0.99982	0.900979	0.922452	-1.3333
PC-5p-16032_75	1.01982	0.99982	0.760492	0.872871	-0.851877
PC-5p-1613129_1	0.987546	0.954126	0.982278	0.944278	-1.48485
PC-5p-1622284_1	1.08662	0.978132	1.4429	0.872871	-0.955942
PC-5p-163985_4	0.452771	0.649295	1.44521	0.839706	-0.788282
PC-5p-1652758_1	1.00699	0.978132	1.0026	0.991483	-1.50941
PC-5p-165970_4	0.474439	0.674499	1.00514	0.998193	-0.744196
PC-5p-1664733_1	0.434093	0.709185	0.920715	0.991483	-0.391183
PC-5p-1674524_1	1.5334	0.768632	0.596473	0.834548	-1.13205
PC-5p-169222_5	1.00581	0.99982	0.610003	0.747628	-1.3333
PC-5p-1692367_1	1.00534	0.99982	0.610392	0.747628	-1.3333
PC-5p-1697943_1	0.505603	0.750358	0.279686	0.590407	-0.155623
PC-5p-1698099_2	1.61763	0.811889	0.839028	0.958064	-0.0251103
PC-5p-1699597_1	0.862134	0.864002	0.74223	0.834548	-1.07498
PC-5p-170302_4	0.508374	0.728533	0.751959	0.886719	0.680528
PC-5p-172208_4	2.20531	0.674499	1.0445	0.991483	-0.652584
PC-5p-1737087_1	1.11175	0.888587	0.994632	0.998193	-1.32492
PC-5p-1766234_1	1.37369	0.837345	0.736486	0.894676	-0.87695
PC-5p-177431_4	0.651883	0.750358	0.688874	0.834548	-1.0919
PC-5p-1777489_1	0.699976	0.750358	1.4513	0.834548	-1.33779
PC-5p-1785158_1	0.481165	0.725925	1.21111	0.961339	-0.866261
PC-5p-1792443_1	1.23514	0.946685	0.624048	0.86465	-0.756605
PC-5p-1795478_1	0.701632	0.767267	1.45601	0.834548	-1.34168
PC-5p-1820093_1	0.145565	0.318514	1.07276	0.991483	0.227715
PC-5p-1831700_1	1.63464	0.750358	0.60425	0.834548	-1.14492
PC-5p-184347_3	0.63719	0.750358	1.28281	0.910408	-1.0913
PC-5p-1847944_1	1.29862	0.888587	1.37848	0.886406	-1.09933
PC-5p-1848932_1	0.671907	0.750358	1.38629	0.839706	-1.28301
PC-5p-1850878_1	1.0853	0.988616	0.9038	0.991483	-0.964324
PC-5p-1855861_1	1.64572	0.674499	0.999387	0.998927	-1.3294
PC-5p-1870289_1	0.167375	0.615569	1.28958	0.944278	0.366378
PC-5p-1877421_1	0.274936	0.649295	2.05573	0.834548	-0.297591
PC-5p-1878704_1	0.993146	0.99982	0.888468	0.908646	-1.31654
PC-5p-188063_3	0.829552	0.767267	0.729923	0.747628	-1.09955
PC-5p-1893282_1	0.188042	0.545606	0.845901	0.981937	-2.93e-05
PC-5p-1907385_1	0.303509	0.615569	1.4737	0.872871	-0.158681
PC-5p-1910903_1	0.576554	0.674499	1.39573	0.862581	-1.19677
PC-5p-1917009_1	1.03829	0.99982	0.306854	0.601669	-0.582987
PC-5p-192403_4	1.77401	0.767267	0.745124	0.884392	-0.195398
PC-5p-1934330_1	2.30249	0.725468	0.724903	0.921838	-0.573421
PC-5p-193653_3	1.01171	0.99982	0.614292	0.747628	-1.34168
PC-5p-1937408_1	1.62543	0.733031	0.870393	0.958064	-0.939177
PC-5p-1940646_1	0.703719	0.922351	0.429433	0.790312	-0.0243409
PC-5p-1960813_1	1.01329	0.946685	1.00919	0.986942	-1.51779
PC-5p-1961667_1	0.248969	0.318514	0.949552	0.991483	-0.205714
PC-5p-1962687_1	1.0904	0.948739	0.881369	0.914663	-1.19089
PC-5p-1963103_1	0.848052	0.841543	0.722274	0.817994	-1.04758
PC-5p-1964406_1	0.953014	0.978132	0.810473	0.872871	-1.18179
PC-5p-1990145_1	0.552286	0.75558	1.22703	0.947339	-0.721696
PC-5p-1993953_1	1.0124	0.99982	0.615507	0.747628	-1.34168
PC-5p-1995996_1	0.987309	0.95341	0.981823	0.944278	-1.48426
PC-5p-2003176_1	0.836576	0.922351	0.462171	0.747628	-0.945078
PC-5p-2025414_1	0.89446	0.838093	0.786249	0.790312	-1.17963
PC-5p-206581_3	0.831717	0.975949	0.733225	0.934689	-0.231634
PC-5p-20944_56	1.40014	0.847224	0.924123	0.991483	-0.708083
PC-5p-21583_56	1.97639	0.750358	0.404362	0.747628	-0.238222
PC-5p-217024_4	1.01329	0.946685	1.00948	0.98536	-1.51779
PC-5p-217662_3	0.508765	0.750358	2.2674	0.747628	0.406185
PC-5p-219440_3	1.00069	0.99982	0.995622	0.991483	-1.50103
PC-5p-220171_3	2.87696	0.640328	0.655941	0.834548	0.49334
PC-5p-223602_3	1.17499	0.961362	1.79782	0.834548	1.49372
PC-5p-226257_3	1.00264	0.99982	0.89604	0.920868	-1.3294
PC-5p-22990_53	1.87521	0.767267	0.399577	0.747628	-0.275292
PC-5p-235268_3	1.46253	0.811295	1.41832	0.884392	1.79774
PC-5p-237284_3	0.466371	0.640328	2.09715	0.737158	-1.13653
PC-5p-238145_2	1.01637	0.99982	0.796093	0.872871	-0.996452
PC-5p-239481_2	1.40509	0.767267	0.877766	0.958064	-1.16138
PC-5p-244400_2	1.32269	0.931094	0.666324	0.86465	-0.159724
PC-5p-260246_3	0.981203	0.99982	0.593171	0.747628	-1.29977
PC-5p-264973_2	2.16474	0.750358	0.639598	0.872871	1.04023
PC-5p-265929_2	1.00699	0.978132	1.00263	0.991483	-1.50941
PC-5p-27136_48	0.776717	0.978132	1.9258	0.944278	3.18936
PC-5p-272682_2	0.52351	0.750358	1.13447	0.991483	-1.05465
PC-5p-276002_2	0.470707	0.677681	1.59525	0.839706	-0.72974
PC-5p-283503_2	0.763726	0.864731	0.792618	0.934689	-1.14881
PC-5p-287791_2	0.996681	0.99982	0.431355	0.747628	-1.06303
PC-5p-288570_2	2.82048	0.615569	0.87288	0.945614	-0.240085
PC-5p-289468_2	0.723839	0.767267	1.41197	0.834548	-1.34168
PC-5p-290878_2	1.15754	0.978132	1.003	0.998193	0.267569
PC-5p-292375_2	0.26298	0.545606	3.56682	0.446106	-0.972998
PC-5p-292654_2	1.01036	0.959143	1.00618	0.991483	-1.51389
PC-5p-295621_2	1.00337	0.99982	0.999344	0.998193	-1.50551
PC-5p-297593_2	1.65167	0.674499	1.00255	0.998193	-1.3333
PC-5p-30147_36	0.390864	0.674499	1.13578	0.991483	-0.909624
PC-5p-305808_2	0.498138	0.725468	0.523216	0.834548	-0.636852
PC-5p-309784_2	0.518156	0.725925	0.537294	0.834548	-0.677287
PC-5p-315983_2	0.701962	0.767267	1.45598	0.834548	-1.34168
PC-5p-317127_2	0.597072	0.791988	1.55985	0.887406	2.03451
PC-5p-319000_2	1.59317	0.674499	0.962923	0.991483	-1.28493
PC-5p-325096_2	0.795556	0.775159	1.17914	0.910408	-1.28749
PC-5p-325928_2	0.690958	0.750358	1.43124	0.834548	-1.32102
PC-5p-344903_2	1.0124	0.99982	0.614604	0.747628	-1.34168
PC-5p-347660_2	1.01225	0.949728	1.00939	0.98536	-1.51779
PC-5p-348285_2	0.697687	0.750358	1.44595	0.834548	-1.3333
PC-5p-350027_2	1.44089	0.888587	0.964182	0.993115	1.31551
PC-5p-355796_2	0.84698	0.931094	0.442094	0.720588	-0.876248
PC-5p-361396_2	0.721782	0.837345	1.28553	0.921002	-1.02484
PC-5p-361791_2	1.71782	0.700787	0.880054	0.958064	-1.18198
PC-5p-363747_2	0.90771	0.978132	0.700462	0.864225	-0.255002
PC-5p-366109_2	1.17705	0.978132	1.0327	0.995759	0.0670139
PC-5p-368034_2	0.141144	0.545606	1.49	0.872871	0.458504
PC-5p-368921_2	1.00006	0.99982	0.606298	0.747628	-1.32492
PC-5p-372400_2	0.70373	0.769928	1.19292	0.942731	-1.10749
PC-5p-375126_2	0.182458	0.674499	1.38435	0.958064	0.433978
PC-5p-375359_2	1.11779	0.978132	0.889515	0.991483	-0.972706
PC-5p-379303_2	1.65826	0.674499	1.00949	0.998193	-1.34168
PC-5p-382243_3	0.697175	0.750358	1.44593	0.834548	-1.3333
PC-5p-383486_2	0.972282	0.877718	0.965596	0.884612	-1.4636
PC-5p-387145_2	0.739608	0.888587	0.536965	0.834548	-0.837042
PC-5p-400740_4	1.17608	0.978132	1.14685	0.98536	-0.36895
PC-5p-4553_341	0.860836	0.913178	1.48081	0.834548	4.03759
PC-5p-465644_1	0.541253	0.709185	1.27958	0.910408	-0.989896
PC-5p-475753_2	0.507974	0.750358	1.33996	0.902512	-0.520462
PC-5p-500459_1	2.6736	0.674499	0.734326	0.884392	0.471889
PC-5p-525396_1	0.532007	0.774266	0.904358	0.991483	-0.98563
PC-5p-528367_1	1.52175	0.815003	0.274277	0.601669	-0.616652
PC-5p-538253_1	0.946502	0.98696	0.488841	0.747628	-0.99576
PC-5p-549778_1	0.415395	0.674499	2.33508	0.747628	-1.05075
PC-5p-558825_1	1.57853	0.750358	0.856188	0.949321	-1.09503
PC-5p-565257_2	0.529946	0.750358	0.691342	0.902512	-0.886924
PC-5p-569120_1	0.578488	0.677559	1.38833	0.86465	-1.19555
PC-5p-574720_1	0.965328	0.99982	0.824658	0.922452	-0.985024
PC-5p-581248_4	0.68489	0.750358	1.49173	0.834548	-1.34168
PC-5p-590493_2	1.41627	0.810364	0.537446	0.790312	-0.955942
PC-5p-592_3212	1.02567	0.978132	0.908221	0.884392	10.3227
PC-5p-59206_16	0.430856	0.775159	0.713067	0.947339	1.04945
PC-5p-595374_1	1.01185	0.95341	1.00935	0.98536	-1.51779
PC-5p-599955_1	0.251517	0.763691	1.25263	0.991483	0.626518
PC-5p-619007_1	0.117444	0.674499	1.64146	0.95541	3.8783
PC-5p-62879_15	4.47628	0.439847	0.863803	0.944278	-0.0346613
PC-5p-64027_14	0.566193	0.775159	1.39911	0.886719	0.226104
PC-5p-647521_1	0.566812	0.767267	1.07148	0.991483	-0.719299
PC-5p-68984_14	0.396275	0.944514	3.24139	0.934689	4.64357
PC-5p-691894_1	0.923443	0.912612	0.822833	0.834548	-1.22354
PC-5p-693075_1	0.67002	0.775159	0.841818	0.961339	-1.10306
PC-5p-710898_2	1.00006	0.99982	0.995598	0.991483	-1.50103
PC-5p-710948_1	0.618744	0.767267	0.363004	0.747628	-0.784376
PC-5p-714077_1	0.697175	0.803255	0.880056	0.98536	-1.1572
PC-5p-719510_1	0.711606	0.750358	1.13232	0.944278	-1.19737
PC-5p-72963_12	0.9815	0.931094	0.976174	0.921838	-1.47647
PC-5p-731132_1	0.983592	0.99982	0.362189	0.292767	-1.12558
PC-5p-736447_1	1.0915	0.99982	0.31529	0.768063	-0.843258
PC-5p-751903_1	1.01329	0.946685	1.00935	0.98536	-1.51779
PC-5p-75892_11	0.180397	0.750358	2.32441	0.914663	5.5932
PC-5p-77472_11	2.08234	0.674499	0.815794	0.910408	-0.853525
PC-5p-77965_10	0.956274	0.966152	0.850702	0.84493	-1.26311
PC-5p-781802_2	0.984371	0.99982	0.879823	0.884392	-1.30426
PC-5p-78491_10	0.608626	0.769928	1.05163	0.991483	-0.486584
PC-5p-785380_4	0.114017	0.787083	5.53373	0.908646	4.12104
PC-5p-795385_1	0.98159	0.99982	0.531594	0.747628	-1.11977
PC-5p-80208_10	0.465001	0.750358	1.02756	0.995759	0.221859
PC-5p-812713_1	0.426231	0.709185	0.603528	0.834548	0.513605
PC-5p-821479_1	0.695096	0.949728	0.603314	0.921002	1.04438
PC-5p-840892_1	0.970117	0.99982	0.542134	0.834548	-0.381821
PC-5p-842490_1	0.732846	0.838093	0.837106	0.958064	-1.1572
PC-5p-852079_1	0.219648	0.750358	1.95704	0.942731	5.44559
PC-5p-854289_2	0.337191	0.709185	0.508364	0.86031	-0.325593
PC-5p-86793_27	0.309851	0.913214	2.42343	0.961339	6.42405
PC-5p-874723_1	5.47793	0.674499	0.346552	0.871427	3.04736
PC-5p-87952_9	2.14765	0.709185	0.51128	0.752945	-0.710087
PC-5p-890466_1	0.446393	0.545606	2.28878	0.505465	-1.16558
PC-5p-911225_1	0.140025	0.640328	2.24719	0.868937	2.48191
PC-5p-919586_1	0.993395	0.978132	0.989111	0.98536	-1.49264
PC-5p-921476_1	1.11102	0.978132	0.344335	0.747628	-0.414214
PC-5p-9339_153	1.38449	0.769928	0.523787	0.747628	3.42446
PC-5p-938052_2	0.998126	0.99982	0.479628	0.747628	-1.23914
PC-5p-944157_1	1.06845	0.988616	1.48407	0.871427	-1.14492
PC-5p-959393_1	0.476784	0.775159	0.828606	0.98536	0.58975
PC-5p-965760_1	1.10127	0.978132	1.45546	0.872871	-1.13653
PC-5p-967308_1	0.705377	0.946685	0.82228	0.99048	1.01918
PC-5p-989195_1	1.48136	0.763691	0.824291	0.922452	-0.863573
PC-5p-989651_1	0.689135	0.804446	0.976463	0.995759	-0.751865
PC-5p-99486_8	2.07501	0.709185	0.598995	0.804542	-0.155435
rno-miR-1_R-4	0.62958	0.750358	1.36187	0.880336	-1.12036
rno-miR-3555_1ss15TC	1.40789	0.769928	1.13566	0.981937	4.91415
rno-miR-449a*_L+1R-1_1ss21CA	0.811402	0.774266	0.757998	0.834548	-1.22982
rno-miR-451*_R-2_1ss8TC	0.541848	0.709185	1.26382	0.932257	-1.10788
rno-miR-874*_R+2	0.618603	0.851613	1.1971	0.98536	0.919453
ssc-miR-1285_R+5	0.366575	0.841723	1.49418	0.98536	6.19454
ssc-mir-1285-p3	0.141836	0.674499	3.7776	0.834548	3.74207
ssc-mir-1285-p5	0.179044	0.804446	5.82724	0.884392	7.87781
ssc-miR-133a-5p	1.49221	0.674499	0.946271	0.991483	6.23958
ssc-miR-1839-3p_R+2_1ss11TA	0.809491	0.888587	1.63836	0.834548	3.33237
ssc-miR-2476_R+1	0.332247	0.838093	1.94616	0.958064	5.67642
ssc-miR-2476_R-4	0.970007	0.99982	0.856315	0.98536	-0.930795
ssc-mir-2476-2-p5_1ss16AG	0.997181	0.99982	0.992531	0.991483	-1.49713
ssc-mir-2476-3-p5_R+1	0.697392	0.750358	1.44594	0.834548	-1.3333
ssc-miR-339-3p_L+1_1ss2AC	1.16743	0.922818	0.938996	0.991483	3.25768
ssc-miR-383	0.875065	0.804446	0.788721	0.804542	-1.16993
ssc-miR-421_L-1	2.62459	0.65532	1.07409	0.991483	2.87608
ssc-mir-4332-p3_L-2R+1_4ss12-G13CT14GC18TG	0.436952	0.862587	1.21485	0.991483	2.43523
ssc-mir-4332-p5	2.43048	0.66252	0.972025	0.993115	-1.21399
ssc-mir-4333-p3	0.399075	0.914192	2.04897	0.961339	7.8563
ssc-mir-4335-p5	1.29524	0.949728	0.899082	0.991483	2.2729
ssc-mir-4336-p5_1ss20GA	0.709022	0.946685	0.855603	0.991483	0.642636
ssc-miR-450c-3p_1ss21GA	0.770001	0.944514	0.969377	0.993115	0.352656
ssc-miR-450c-3p_L-1R-1_1ss21GA	1.00905	0.968283	1.00628	0.991483	-1.51389
ssc-mir-484-p5	1.0809	0.961264	0.897245	0.961339	7.61615
ssc-miR-503	0.747592	0.956383	1.44696	0.944278	1.24795
ssc-miR-664-3p	0.808339	0.776307	1.52915	0.759906	5.38648
ssc-mir-664-p5_1ss16GA	1.01001	0.99982	0.837664	0.934689	5.54906
